# Supplementary material for: Sodium sulfite hepta­hydrate and its relation to sodium carbonate hepta­hydrate
Source: Acta Crystallogr C Struct Chem. 2020 Apr 20;76(Pt 5):427–32. doi: 10.1107/S2053229620004404 (PMC7199194; doi:10.1107/S2053229620004404)
Supplement: Supplementary file 1 [file c-76-00427-sup1.cif]

##############################################################################
#                                                                            #
# This CIF contains the data in a paper accepted for publication in          #
# Acta Crystallographica Section C. It conforms to the requirements of       #
# Notes for Authors for Acta Crystallographica Section C, and has been       #
# peer reviewed under the auspices of the IUCr Commission on Journals.       #
#                                                                            #
# Full details of the Crystallographic Information File format               #
# are given in the paper "The Crystallographic Information File (CIF):       #
# a New Standard Archive File for Crystallography" by S. R. Hall, F. H.      #
# Allen and I. D. Brown [Acta Cryst. (1991), A47, 655-685].                  #
#                                                                            #
# The current version of the core CIF dictionary is obtainable from          #
# ftp://ftp.iucr.org/pub/cif_core.dic.                                       #
#                                                                            #
# Software is freely available for graphical display of the structure(s)     #
# in this CIF. For information consult the CIF software page                 #
# http://www.iucr.org/resources/cif/software.                                #
#                                                                            #
# This file may be used for bona fide research purposes within the           #
# scientific community so long as proper attribution is given to the journal # 
# article from which it was obtained.                                        #
#                                                                            #
##############################################################################
data_I
_audit_creation_method     'SHELXL-2018/3'
_database_code_depnum_ccdc_archive     'CCDC 1993827'
_chemical_name_systematic
;
Sodium sulfite heptahydrate
;
_chemical_name_common     'sodium sulfite heptahydrate'
_chemical_formula_moiety     ?
_chemical_formula_sum     'H14 Na2 O10 S'
_chemical_formula_weight     252.15
_chemical_melting_point     ?
_symmetry_cell_setting     monoclinic
_symmetry_space_group_name_H-M     'C 1 1 21/a'
_symmetry_space_group_name_Hall     '-C_2ac'
loop_
    _space_group_symop_operation_xyz
    'x, y, z'
    '-x+1/2, -y, z+1/2'
    'x+1/2, y+1/2, z'
    '-x+1, -y+1/2, z+1/2'
    '-x, -y, -z'
    'x-1/2, y, -z-1/2'
    '-x+1/2, -y+1/2, -z'
    'x, y+1/2, -z-1/2'
_cell_length_a     14.6563(8)
_cell_length_b     19.7180(9)
_cell_length_c     7.2197(5)
_cell_angle_alpha     90
_cell_angle_beta     90
_cell_angle_gamma     94.0997(17)
_cell_volume     2081.1(2)
_cell_formula_units_Z     8
_cell_measurement_reflns_used     8292
_cell_measurement_theta_min     2.782
_cell_measurement_theta_max     35.957
_cell_measurement_temperature     100(2)
_exptl_crystal_description     fragment
_exptl_crystal_colour     colourless
_exptl_crystal_size_max     0.150
_exptl_crystal_size_mid     0.130
_exptl_crystal_size_min     0.120
_exptl_crystal_density_diffrn     1.610
_exptl_crystal_density_meas     ?
_exptl_crystal_density_method     ?
_exptl_crystal_F_000     1056
_exptl_absorpt_coefficient_mu     0.422
_exptl_absorpt_correction_type     multi-scan
_exptl_absorpt_process_details
;
(<i>SADABS</i>; Krause <i>et al.</i>, 2015)
;
_exptl_absorpt_correction_T_min     0.6750
_exptl_absorpt_correction_T_max     0.7471
_diffrn_ambient_temperature     100(2)
_diffrn_radiation_type     MoK\a
_diffrn_radiation_wavelength     0.71073
_diffrn_radiation_source     'fine-focus sealed tube'
_diffrn_measurement_device_type     'Bruker APEXII CCD'
_diffrn_measurement_method     '\w- and \f-scan'
_diffrn_detector_area_resol_mean     ?
_diffrn_reflns_number     16909
_diffrn_reflns_av_R_equivalents     0.0205
_diffrn_reflns_av_unetI/netI     0.0200
_diffrn_reflns_theta_min     2.787
_diffrn_reflns_theta_max     36.010
_diffrn_reflns_theta_full     25.242
_diffrn_measured_fraction_theta_max     0.986
_diffrn_measured_fraction_theta_full     0.998
_diffrn_reflns_limit_h_min     -24
_diffrn_reflns_limit_h_max     23
_diffrn_reflns_limit_k_min     -32
_diffrn_reflns_limit_k_max     30
_diffrn_reflns_limit_l_min     -11
_diffrn_reflns_limit_l_max     11
_refine_special_details     ?
_reflns_number_total     4845
_reflns_number_gt     4222
_reflns_threshold_expression     'I > 2\s(I)'
_refine_ls_structure_factor_coef     Fsqd
_refine_ls_matrix_type     full
_refine_ls_R_factor_all     0.0290
_refine_ls_R_factor_gt     0.0226
_refine_ls_wR_factor_gt     0.0600
_refine_ls_wR_factor_ref     0.0627
_refine_ls_goodness_of_fit_ref     1.057
_refine_ls_restrained_S_all     1.057
_refine_ls_number_reflns     4845
_refine_ls_number_parameters     174
_refine_ls_number_restraints     0
_refine_ls_hydrogen_treatment     refall
_refine_ls_weighting_scheme     calc
_refine_ls_weighting_details
              'w=1/[\s^2^(Fo^2^)+(0.0304P)^2^+0.8060P] where P=(Fo^2^+2Fc^2^)/3'
_atom_sites_solution_hydrogens     difmap
_atom_sites_solution_primary     ?
_atom_sites_solution_secondary     ?
_refine_ls_shift/su_max     0.003
_refine_ls_shift/su_mean     0.000
_refine_diff_density_max     0.891
_refine_diff_density_min     -0.329
_refine_ls_extinction_method     none
_refine_ls_extinction_coef     .
loop_
    _atom_type_symbol
    _atom_type_description
    _atom_type_scat_dispersion_real
    _atom_type_scat_dispersion_imag
    _atom_type_scat_source
    'O' 'O' 0.0106 0.0060
                         'International Tables Vol C Tables 4.2.6.8 and 6.1.1.4'
    'H' 'H' 0.0000 0.0000
                         'International Tables Vol C Tables 4.2.6.8 and 6.1.1.4'
    'Na' 'Na' 0.0362 0.0249
                         'International Tables Vol C Tables 4.2.6.8 and 6.1.1.4'
    'S' 'S' 0.1246 0.1234
                         'International Tables Vol C Tables 4.2.6.8 and 6.1.1.4'
_computing_data_collection
;
APEX2 (Bruker, 2014)
;
_computing_cell_refinement
;
SAINT (Bruker, 2014)
;
_computing_data_reduction
;
SAINT (Bruker, 2014)
;
_computing_structure_solution
;
SHELXT (Sheldrick, 2015a)
;
_computing_structure_refinement
;
SHELXL2018 (Sheldrick, 2015b)
;
_computing_molecular_graphics
;
ATOMS (Dowty, 2006) and Mercury (Macrae <i>et al.</i>,  2020)
;
_computing_publication_material
;
publCIF (Westrip, 2010)
;
loop_
    _atom_site_type_symbol
    _atom_site_label
    _atom_site_fract_x
    _atom_site_fract_y
    _atom_site_fract_z
    _atom_site_U_iso_or_equiv
    _atom_site_adp_type
    _atom_site_calc_flag
    _atom_site_occupancy
    _atom_site_disorder_assembly
    _atom_site_disorder_group
    Na Na1 0.49508(2) 0.24227(2) 1.10868(4) 0.00970(6) Uani d 1 . .
    Na Na2 0.55111(2) 0.06011(2) 1.35665(4) 0.01015(6) Uani d 1 . .
    S S1 0.76676(2) -0.13751(2) 1.37190(2) 0.00782(4) Uani d 1 . .
    O O1 0.71232(3) -0.11448(2) 1.53732(7) 0.01115(8) Uani d 1 . .
    O O2 0.85230(3) -0.08810(3) 1.36082(6) 0.01132(8) Uani d 1 . .
    O O3 0.70978(4) -0.12350(3) 1.20165(7) 0.01248(9) Uani d 1 . .
    O O4 0.69179(4) 0.12961(3) 1.36691(7) 0.01302(9) Uani d 1 . .
    O O5 0.60016(4) -0.01074(3) 1.59875(7) 0.01119(8) Uani d 1 . .
    O O6 0.60771(4) -0.01777(3) 1.11731(7) 0.01330(9) Uani d 1 . .
    O O7 0.50388(4) 0.12044(3) 1.08692(7) 0.01129(8) Uani d 1 . .
    O O8 0.39237(4) 0.23269(3) 1.36393(7) 0.01119(8) Uani d 1 . .
    O O9 0.49463(4) 0.36695(3) 1.11835(7) 0.01244(9) Uani d 1 . .
    O O10 0.39308(4) 0.24819(3) 0.85559(7) 0.01182(9) Uani d 1 . .
    H H4A 0.7253(10) 0.1272(7) 1.454(2) 0.040(4) Uiso d 1 . .
    H H4B 0.7270(10) 0.1258(7) 1.280(2) 0.043(4) Uiso d 1 . .
    H H5A 0.6351(9) -0.0397(7) 1.5804(18) 0.026(3) Uiso d 1 . .
    H H5B 0.6230(10) 0.0138(7) 1.6763(19) 0.036(4) Uiso d 1 . .
    H H6A 0.6299(9) 0.0083(7) 1.047(2) 0.035(4) Uiso d 1 . .
    H H6B 0.6429(10) -0.0432(8) 1.1470(18) 0.033(4) Uiso d 1 . .
    H H7A 0.5492(9) 0.1157(6) 1.0255(19) 0.030(3) Uiso d 1 . .
    H H7B 0.4660(10) 0.0941(7) 1.053(2) 0.034(4) Uiso d 1 . .
    H H8A 0.3667(10) 0.1966(7) 1.3816(17) 0.032(4) Uiso d 1 . .
    H H8B 0.3519(10) 0.2597(7) 1.3636(16) 0.026(3) Uiso d 1 . .
    H H9A 0.4574(10) 0.3785(7) 1.192(2) 0.030(3) Uiso d 1 . .
    H H9B 0.5427(11) 0.3788(7) 1.1579(19) 0.034(4) Uiso d 1 . .
    H H10A 0.3612(10) 0.2819(8) 0.8574(17) 0.032(4) Uiso d 1 . .
    H H10B 0.3596(10) 0.2171(7) 0.8447(17) 0.026(3) Uiso d 1 . .
loop_
    _atom_site_aniso_label
    _atom_site_aniso_U_11
    _atom_site_aniso_U_22
    _atom_site_aniso_U_33
    _atom_site_aniso_U_12
    _atom_site_aniso_U_13
    _atom_site_aniso_U_23
    Na1 0.01001(12) 0.01018(12) 0.00894(11) 0.00089(9) -0.00002(8) 0.00018(8)
    Na2 0.01087(13) 0.01032(12) 0.00923(11) 0.00053(9) -0.00029(8) 0.00100(8)
    S1 0.00777(6) 0.00762(6) 0.00812(6) 0.00102(4) -0.00010(4) 0.00042(4)
    O1 0.0113(2) 0.0120(2) 0.01032(18) 0.00238(16) 0.00291(14) -0.00012(14)
    O2 0.0090(2) 0.0124(2) 0.01216(19) -0.00153(16) 0.00037(14) 0.00118(15)
    O3 0.0144(2) 0.0131(2) 0.01010(19) 0.00150(17) -0.00474(15) 0.00016(15)
    O4 0.0119(2) 0.0158(2) 0.0114(2) 0.00138(17) 0.00043(16) 0.00018(16)
    O5 0.0113(2) 0.0101(2) 0.01232(19) 0.00204(16) -0.00185(15) -0.00181(15)
    O6 0.0132(2) 0.0122(2) 0.0147(2) 0.00227(17) 0.00056(16) 0.00217(16)
    O7 0.0112(2) 0.0112(2) 0.01143(19) 0.00058(16) 0.00061(15) -0.00022(15)
    O8 0.0099(2) 0.0104(2) 0.01337(19) 0.00126(16) 0.00133(15) 0.00157(15)
    O9 0.0139(2) 0.0117(2) 0.01171(19) 0.00068(17) 0.00033(16) -0.00053(15)
    O10 0.0101(2) 0.0117(2) 0.0136(2) 0.00013(17) -0.00087(15) -0.00148(15)
_geom_special_details
;
 All esds (except the esd in the dihedral angle between two l.s. planes)
 are estimated using the full covariance matrix.  The cell esds are taken
 into account individually in the estimation of esds in distances, angles
 and torsion angles; correlations between esds in cell parameters are only
 used when they are defined by crystal symmetry.  An approximate (isotropic)
 treatment of cell esds is used for estimating esds involving l.s. planes.
;
loop_
    _geom_bond_atom_site_label_1
    _geom_bond_atom_site_label_2
    _geom_bond_site_symmetry_2
    _geom_bond_distance
    _geom_bond_publ_flag
    Na1 O10 . 2.3690(6) y
    Na1 O8 . 2.3785(6) y
    Na1 O10 4 2.4199(6) y
    Na1 O7 . 2.4199(6) y
    Na1 O8 4_554 2.4436(6) y
    Na1 O9 . 2.4599(6) y
    Na2 O5 5_658 2.3787(6) y
    Na2 O5 . 2.3805(6) y
    Na2 O4 . 2.3939(6) y
    Na2 O7 . 2.4093(6) y
    Na2 O6 . 2.4928(6) y
    Na2 O9 4 2.4952(6) y
    S1 O3 . 1.5224(5) y
    S1 O1 . 1.5234(5) y
    S1 O2 . 1.5338(5) y
loop_
    _geom_angle_atom_site_label_1
    _geom_angle_atom_site_label_2
    _geom_angle_atom_site_label_3
    _geom_angle_site_symmetry_1
    _geom_angle_site_symmetry_3
    _geom_angle
    _geom_angle_publ_flag
    O5 Na2 O5 5_658 . 88.41(2) ?
    O5 Na2 O4 5_658 . 165.81(2) ?
    O5 Na2 O4 . . 91.68(2) ?
    O5 Na2 O7 5_658 . 91.10(2) ?
    O5 Na2 O7 . . 173.08(2) ?
    O4 Na2 O7 . . 90.48(2) ?
    O5 Na2 O6 5_658 . 100.56(2) ?
    O5 Na2 O6 . . 91.13(2) ?
    O4 Na2 O6 . . 93.62(2) ?
    O7 Na2 O6 . . 82.177(19) ?
    O5 Na2 O9 5_658 4 81.51(2) ?
    O5 Na2 O9 . 4 83.523(19) ?
    O4 Na2 O9 . 4 84.40(2) ?
    O7 Na2 O9 . 4 103.23(2) ?
    O6 Na2 O9 . 4 174.23(2) ?
    O10 Na1 O8 . . 101.74(2) ?
    O10 Na1 O10 . 4 172.170(15) ?
    O8 Na1 O10 . 4 81.77(2) ?
    O10 Na1 O7 . . 94.44(2) ?
    O8 Na1 O7 . . 92.86(2) ?
    O10 Na1 O7 4 . 92.36(2) ?
    O10 Na1 O8 . 4_554 81.464(19) ?
    O8 Na1 O8 . 4_554 172.149(16) ?
    O10 Na1 O8 4 4_554 94.20(2) ?
    O7 Na1 O8 . 4_554 94.04(2) ?
    O10 Na1 O9 . . 85.75(2) ?
    O8 Na1 O9 . . 90.60(2) ?
    O10 Na1 O9 4 . 87.22(2) ?
    O7 Na1 O9 . . 176.42(2) ?
    O8 Na1 O9 4_554 . 82.451(19) ?
    O3 S1 O1 . . 105.85(3) y
    O3 S1 O2 . . 106.07(3) y
    O1 S1 O2 . . 105.87(3) y
    Na2 O4 H4A . . 119.9(11) ?
    Na2 O4 H4B . . 116.4(11) ?
    H4A O4 H4B . . 101.7(15) ?
    Na2 O5 Na2 5_658 . 91.59(2) ?
    Na2 O5 H5A 5_658 . 110.7(9) ?
    Na2 O5 H5A . . 122.0(9) ?
    Na2 O5 H5B 5_658 . 119.4(10) ?
    Na2 O5 H5B . . 106.9(10) ?
    H5A O5 H5B . . 106.6(14) ?
    Na2 O6 H6A . . 100.9(10) ?
    Na2 O6 H6B . . 118.2(10) ?
    H6A O6 H6B . . 110.0(14) ?
    Na2 O7 Na2 . . 118.38(2) ?
    Na2 O7 H7A . . 96.9(9) ?
    Na1 O7 H7A . . 104.6(9) ?
    Na2 O7 H7B . . 98.3(10) ?
    Na1 O7 H7B . . 127.0(10) ?
    H7A O7 H7B . . 107.6(13) ?
    Na1 O8 Na1 . 4 97.465(19) ?
    Na1 O8 H8A . . 117.0(9) ?
    Na1 O8 H8A 4 . 109.6(9) ?
    Na1 O8 H8B . . 115.3(8) ?
    Na1 O8 H8B 4 . 112.2(9) ?
    H8A O8 H8B . . 105.3(14) ?
    Na1 O9 Na2 . 4_554 125.08(2) ?
    Na1 O9 H9A . . 110.5(10) ?
    Na2 O9 H9A 4_554 . 97.1(10) ?
    Na1 O9 H9B . . 104.1(11) ?
    Na2 O9 H9B 4_554 . 112.2(11) ?
    H9A O9 H9B . . 106.7(14) ?
    Na1 O10 Na1 . 4_554 98.38(2) ?
    Na1 O10 H10A . . 114.6(9) ?
    Na1 O10 H10A 4_554 . 111.2(9) ?
    Na1 O10 H10B . . 114.4(10) ?
    Na1 O10 H10B 4_554 . 112.4(9) ?
    H10A O10 H10B . . 106.0(14) ?
loop_
    _geom_hbond_atom_site_label_D
    _geom_hbond_atom_site_label_H
    _geom_hbond_atom_site_label_A
    _geom_hbond_site_symmetry_A
    _geom_hbond_distance_DH
    _geom_hbond_distance_HA
    _geom_hbond_distance_DA
    _geom_hbond_angle_DHA
    _geom_hbond_publ_flag
    O4 H4A O3 2_655 0.800(15) 2.031(16) 2.8216(8) 169.7(15) yes
    O4 H4B O1 2_654 0.821(16) 1.983(16) 2.7904(7) 167.8(15) yes
    O5 H5A O1 . 0.804(13) 1.947(13) 2.7503(7) 175.9(13) yes
    O5 H5B O2 2_655 0.798(15) 1.994(15) 2.7694(7) 163.9(15) yes
    O6 H6A O2 2_654 0.777(14) 2.072(14) 2.8206(7) 161.8(14) yes
    O6 H6B O3 . 0.774(15) 1.962(15) 2.7204(7) 166.5(15) yes
    O7 H7A O2 2_654 0.810(13) 1.976(14) 2.7761(7) 169.3(13) yes
    O7 H7B O6 5_657 0.773(14) 2.171(14) 2.9110(8) 160.7(15) yes
    O8 H8A O1 5_658 0.792(15) 2.009(15) 2.7900(7) 168.9(13) yes
    O8 H8B S1 3_455 0.825(14) 2.455(14) 3.2582(6) 164.5(13) yes
    O9 H9A O2 3_455 0.807(14) 2.106(14) 2.9096(7) 174.0(14) yes
    O10 H10A O4 4_554 0.839(15) 1.962(15) 2.7908(8) 169.5(14) yes
    O10 H10B O3 5_657 0.762(14) 2.069(14) 2.8210(7) 169.1(14) yes
_shelx_space_group_comment
;
The symmetry employed for this shelxl refinement is uniquely defined
by the following loop, which should always be used as a source of
symmetry information in preference to the above space-group names.
They are only intended as comments.
;
_shelx_estimated_absorpt_T_min     0.939
_shelx_estimated_absorpt_T_max     0.951
_shelx_hkl_file
;
   1   1   0    0.01    0.01   1
  -1  -1   0    0.01    0.01   1
  -1  -1   0    0.01    0.01   1
   1   1   0    0.01    0.01   1
   2   2   0   49.77    1.06   1
  -2  -2   0   49.89    1.05   1
  -2  -2   0   49.82    1.07   1
   2   2   0   48.38    1.04   1
   3   3   0   -0.22    0.02   1
   3   3   0   -0.22    0.03   1
  -3  -3   0   -0.17    0.03   1
   5   5   0    0.02    0.02   1
   5   5   0   -0.01    0.02   1
  -5  -5   0   -0.02    0.03   1
   5   5   0   -0.06    0.03   1
  -6  -6   0  182.12    3.86   1
   6   6   0  184.08    3.82   1
   6   6   0  175.22    3.83   1
   7   7   0   -0.01    0.03   1
   7   7   0    0.02    0.04   1
   7   7   0   -0.03    0.03   1
  -7  -7   0   -0.02    0.03   1
  -8  -8   0  290.57    6.09   1
   8   8   0  284.42    6.16   1
   8   8   0  278.88    6.16   1
   8   8   0  303.45    6.26   1
   9   9   0    0.02    0.05   1
  -9  -9   0    0.02    0.04   1
   9   9   0   -0.03    0.03   1
   9   9   0    0.01    0.03   1
 -10 -10   0    0.20    0.05   1
  10  10   0    0.17    0.04   1
  10  10   0    0.18    0.06   1
  11  11   0   -0.03    0.03   1
 -11 -11   0   -0.01    0.06   1
  11  11   0   -0.01    0.06   1
  12  12   0    3.75    0.15   1
 -12 -12   0    3.98    0.16   1
  13  13   0    0.02    0.06   1
   0   0  -1    0.03    0.02   1
   0   0  -1    0.01    0.02   1
   0   0   1   -0.01    0.02   1
   0   0   1    0.02    0.04   1
   0   0   1    0.03    0.05   1
  -1  -1  -1   64.37    1.35   1
  -1  -1  -1   59.82    1.34   1
   1   1  -1   62.79    1.34   1
   1   1  -1   62.38    1.35   1
   1   1   1   61.00    1.35   1
   1   1   1   64.26    1.34   1
  -1  -1   1   62.33    1.32   1
   1   1   1   62.43    1.33   1
  -1  -1   1   61.77    1.34   1
  -1  -1   1   63.55    1.34   1
   2   2  -1   99.31    2.23   1
  -2  -2  -1  106.47    2.21   1
   2   2   1  104.99    2.24   1
  -2  -2   1  104.71    2.21   1
  -3  -3  -1    2.46    0.08   1
   3   3  -1    2.59    0.09   1
   3   3   1    2.55    0.08   1
  -3  -3   1    2.53    0.07   1
  -4  -4  -1   83.83    1.76   1
   4   4  -1   83.83    1.76   1
   4   4   1   82.31    1.76   1
  -4  -4   1   83.20    1.78   1
   4   4   1   81.01    1.78   1
  -5  -5  -1  166.09    3.37   1
   5   5  -1  158.40    3.35   1
   5   5  -1  155.88    3.35   1
  -5  -5   1  157.84    3.36   1
   5   5   1  157.32    3.40   1
   5   5   1  156.70    3.37   1
   6   6  -1   68.64    1.45   1
   6   6  -1   69.21    1.47   1
  -6  -6  -1   71.27    1.48   1
   6   6   1   66.70    1.47   1
  -6  -6   1   68.24    1.46   1
   6   6   1   69.50    1.48   1
   7   7  -1   28.09    0.62   1
   7   7  -1   27.85    0.59   1
   7   7  -1   27.36    0.59   1
  -7  -7  -1   28.39    0.63   1
   7   7   1   27.23    0.62   1
  -7  -7   1   28.40    0.61   1
   7   7   1   27.86    0.63   1
   8   8  -1   35.98    0.79   1
  -8  -8  -1   35.87    0.79   1
   8   8   1   35.15    0.78   1
  -8  -8   1   35.60    0.78   1
   8   8   1   35.20    0.80   1
  -9  -9  -1   12.31    0.31   1
   9   9   1   11.74    0.31   1
   9   9   1   11.89    0.29   1
  -9  -9   1   11.68    0.29   1
 -10 -10  -1   33.05    0.75   1
 -10 -10   1   32.12    0.73   1
  10  10   1   32.12    0.74   1
  10  10   1   32.26    0.72   1
 -11 -11  -1    0.00    0.06   1
  11  11   1   -0.11    0.06   1
  11  11   1   -0.03    0.04   1
 -11 -11   1    0.05    0.05   1
 -12 -12  -1    2.03    0.13   1
  12  12   1    1.95    0.09   1
  12  12   1    1.79    0.12   1
 -13 -13  -1   15.24    0.42   1
  13  13   1   15.70    0.41   1
  13  13   1   15.30    0.36   1
 -14 -14  -1    6.79    0.28   1
  14  14   1    6.89    0.24   1
   0   0  -2    1.06    0.09   1
   0   0  -2    1.18    0.08   1
   0   0   2    1.30    0.08   1
   0   0   2    1.13    0.08   1
  -1  -1  -2   29.58    0.64   1
   1   1  -2   29.14    0.64   1
   1   1  -2   28.49    0.65   1
  -1  -1  -2   29.07    0.64   1
  -1  -1  -2   29.63    0.65   1
   1   1   2   29.51    0.64   1
  -1  -1   2   30.30    0.64   1
   1   1   2   30.98    0.65   1
   2   2  -2   -0.08    0.04   1
  -2  -2  -2   -0.12    0.03   1
  -2  -2  -2   -0.08    0.04   1
  -2  -2   2   -0.08    0.02   1
   2   2   2   -0.16    0.04   1
   3   3  -2    1.61    0.08   1
  -3  -3  -2    1.68    0.07   1
  -3  -3  -2    1.68    0.08   1
  -3  -3   2    1.73    0.05   1
   3   3   2    1.61    0.08   1
  -4  -4  -2    0.11    0.05   1
   4   4  -2    0.15    0.05   1
  -4  -4   2    0.09    0.03   1
   4   4   2    0.07    0.04   1
   5   5  -2  152.96    3.38   1
  -5  -5  -2  162.33    3.33   1
   5   5   2  159.69    3.32   1
   5   5   2  151.20    3.37   1
  -5  -5   2  161.80    3.36   1
   6   6  -2    1.57    0.10   1
  -6  -6  -2    1.70    0.09   1
   6   6   2    1.47    0.08   1
  -6  -6   2    1.70    0.06   1
   6   6   2    1.71    0.10   1
  -7  -7  -2    3.06    0.12   1
   7   7  -2    3.00    0.13   1
   7   7   2    3.06    0.11   1
   7   7   2    2.98    0.12   1
  -7  -7   2    2.98    0.09   1
  -8  -8  -2    0.62    0.07   1
  -8  -8   2    0.71    0.05   1
   8   8   2    0.69    0.07   1
   8   8   2    0.60    0.07   1
  -9  -9  -2   39.89    0.91   1
  -9  -9   2   40.31    0.88   1
   9   9   2   39.02    0.89   1
   9   9   2   41.12    0.91   1
 -10 -10  -2    0.18    0.07   1
 -10 -10   2    0.23    0.05   1
  10  10   2    0.23    0.06   1
  10  10   2    0.33    0.08   1
 -11 -11  -2   19.87    0.51   1
  11  11   2   20.63    0.48   1
  11  11   2   20.07    0.51   1
 -12 -12  -2    0.05    0.07   1
  12  12   2    0.03    0.06   1
  12  12   2   -0.06    0.07   1
 -13 -13  -2   21.81    0.56   1
  13  13   2   22.51    0.52   1
  13  13   2   21.95    0.56   1
 -14 -14  -2    0.24    0.10   1
  14  14   2    0.43    0.10   1
  14  14   2    0.38    0.07   1
  15  15   2   15.28    0.52   1
 -17 -17  -2    4.29    0.27   1
 -18 -18  -2   -0.05    0.13   1
   0   0  -3    0.01    0.05   1
   0   0  -3    0.02    0.03   1
   0   0   3   -0.01    0.03   1
  -1  -1  -3    3.46    0.12   1
   1   1  -3    3.47    0.11   1
  -1  -1  -3    3.89    0.11   1
   1   1  -3    3.66    0.13   1
   1   1   3    3.96    0.11   1
  -1  -1   3    3.79    0.11   1
  -2  -2  -3    8.32    0.21   1
   2   2  -3    8.19    0.21   1
  -2  -2  -3    8.07    0.22   1
  -2  -2  -3    7.92    0.21   1
   2   2   3    8.24    0.21   1
  -2  -2   3    8.47    0.20   1
   3   3  -3    6.40    0.18   1
  -3  -3  -3    6.04    0.17   1
  -3  -3  -3    6.35    0.18   1
  -3  -3   3    6.25    0.16   1
   3   3   3    6.55    0.18   1
  -4  -4  -3    0.71    0.06   1
  -4  -4  -3    0.57    0.06   1
   4   4  -3    0.61    0.07   1
   4   4   3    0.61    0.06   1
  -4  -4   3    0.62    0.05   1
  -5  -5  -3   37.67    0.84   1
   5   5  -3   36.92    0.85   1
  -5  -5  -3   38.93    0.84   1
  -5  -5   3   38.14    0.81   1
   5   5   3   37.06    0.84   1
  -6  -6  -3   22.02    0.51   1
   6   6  -3   20.88    0.51   1
  -6  -6  -3   21.23    0.50   1
   6   6   3   21.20    0.50   1
   6   6   3   20.77    0.51   1
  -6  -6   3   21.42    0.47   1
  -7  -7  -3   67.53    1.44   1
   7   7  -3   64.86    1.45   1
  -7  -7  -3   68.22    1.45   1
   7   7   3   65.04    1.43   1
   7   7   3   66.15    1.45   1
  -7  -7   3   64.32    1.40   1
  -8  -8  -3    0.32    0.07   1
  -8  -8  -3    0.32    0.07   1
   8   8  -3    0.43    0.08   1
   8   8   3    0.45    0.08   1
   8   8   3    0.41    0.06   1
  -8  -8   3    0.42    0.04   1
  -9  -9  -3    8.53    0.26   1
   9   9  -3    8.49    0.27   1
   9   9   3    8.25    0.24   1
  -9  -9   3    8.43    0.22   1
   9   9   3    8.39    0.26   1
 -10 -10  -3   48.79    1.11   1
  10  10   3   48.90    1.10   1
  10  10   3   49.50    1.12   1
 -11 -11  -3   12.46    0.37   1
  11  11   3   13.98    0.38   1
  11  11   3   13.86    0.36   1
 -12 -12  -3    1.33    0.14   1
 -12 -12  -3    1.53    0.13   1
  12  12   3    1.28    0.12   1
  12  12   3    1.25    0.11   1
 -13 -13  -3   22.65    0.59   1
 -13 -13  -3   22.92    0.63   1
  13  13   3   22.78    0.59   1
  13  13   3   23.42    0.56   1
 -14 -14  -3   10.57    0.38   1
 -14 -14  -3   11.10    0.35   1
  14  14   3   11.59    0.31   1
  14  14   3   10.77    0.35   1
 -15 -15  -3   16.54    0.47   1
 -15 -15  -3   16.01    0.51   1
  15  15   3   15.27    0.46   1
 -16 -16  -3    0.84    0.15   1
 -17 -17  -3    0.93    0.17   1
   0   0  -4  966.59   20.82   1
   0   0   4 1000.00   20.79   1
   1   1  -4   90.11    1.93   1
   1   1  -4   89.65    1.95   1
  -1  -1  -4   92.93    1.93   1
  -1  -1  -4   89.21    1.95   1
   1   1   4   90.76    1.94   1
  -1  -1   4   92.47    1.93   1
  -2  -2  -4   52.19    1.17   1
  -2  -2  -4   54.22    1.15   1
   2   2  -4   51.55    1.17   1
  -2  -2   4   54.37    1.15   1
   2   2   4   54.09    1.16   1
  -3  -3  -4   12.83    0.34   1
   3   3  -4   13.27    0.34   1
  -3  -3  -4   13.41    0.32   1
   3   3   4   13.82    0.33   1
  -3  -3   4   13.47    0.31   1
   4   4  -4  146.48    3.16   1
  -4  -4  -4  145.63    3.16   1
  -4  -4  -4  149.47    3.15   1
   4   4   4  150.70    3.16   1
  -4  -4   4  151.34    3.13   1
  -5  -5  -4    3.64    0.14   1
   5   5  -4    3.41    0.15   1
  -5  -5  -4    3.94    0.14   1
  -5  -5   4    3.60    0.11   1
   5   5   4    3.73    0.14   1
  -6  -6  -4   11.84    0.31   1
   6   6  -4   11.19    0.32   1
  -6  -6  -4   11.94    0.32   1
   6   6   4   11.91    0.31   1
  -6  -6   4   12.07    0.28   1
  -7  -7  -4   28.97    0.68   1
  -7  -7  -4   28.94    0.68   1
   7   7  -4   28.82    0.68   1
  -7  -7   4   28.76    0.63   1
   7   7   4   28.33    0.68   1
   7   7   4   28.51    0.67   1
   8   8  -4  127.29    2.98   1
  -8  -8  -4  142.49    2.98   1
  -8  -8  -4  142.24    2.98   1
   8   8   4  138.07    2.98   1
  -8  -8   4  142.53    2.93   1
   8   8   4  139.95    2.97   1
  -9  -9  -4    6.26    0.22   1
  -9  -9  -4    6.05    0.22   1
   9   9  -4    5.68    0.22   1
   9   9   4    5.81    0.21   1
   9   9   4    5.88    0.22   1
  10  10  -4    5.27    0.22   1
 -10 -10  -4    5.44    0.21   1
 -10 -10  -4    5.51    0.22   1
  10  10   4    5.37    0.22   1
  10  10   4    5.49    0.21   1
 -11 -11  -4    2.38    0.15   1
 -11 -11  -4    2.20    0.16   1
  11  11   4    1.99    0.15   1
  11  11   4    2.22    0.14   1
 -12 -12  -4   12.54    0.38   1
 -12 -12  -4   12.76    0.39   1
  12  12   4   11.66    0.35   1
  12  12   4   12.25    0.37   1
 -13 -13  -4    0.07    0.10   1
 -13 -13  -4    0.17    0.10   1
  13  13   4    0.07    0.07   1
  13  13   4    0.09    0.09   1
 -14 -14  -4    0.03    0.10   1
 -14 -14  -4    0.11    0.11   1
  14  14   4    0.04    0.08   1
  14  14   4    0.11    0.10   1
 -15 -15  -4    1.49    0.17   1
 -15 -15  -4    1.58    0.16   1
  15  15   4    1.86    0.17   1
  15  15   4    1.66    0.13   1
 -16 -16  -4   13.59    0.47   1
 -16 -16  -4   13.39    0.43   1
 -17 -17  -4   -0.04    0.12   1
   0   0  -5   -0.05    0.06   1
   0   0  -5   -0.01    0.04   1
   0   0   5    0.03    0.04   1
  -1  -1  -5   14.49    0.38   1
   1   1  -5   14.77    0.36   1
   1   1  -5   15.25    0.39   1
  -1  -1  -5   15.21    0.36   1
  -1  -1   5   14.79    0.36   1
   1   1   5   15.50    0.37   1
  -2  -2  -5   44.81    0.98   1
   2   2  -5   44.92    1.01   1
  -2  -2  -5   42.34    1.00   1
  -2  -2   5   46.48    0.98   1
   2   2   5   44.69    0.99   1
  -3  -3  -5    1.75    0.11   1
  -3  -3  -5    1.80    0.09   1
   3   3  -5    1.74    0.10   1
  -3  -3   5    1.65    0.09   1
   3   3   5    1.64    0.10   1
  -4  -4  -5   25.39    0.58   1
  -4  -4  -5   24.76    0.60   1
   4   4  -5   24.84    0.60   1
   4   4   5   25.17    0.59   1
  -4  -4   5   24.95    0.57   1
  -5  -5  -5   29.68    0.67   1
  -5  -5  -5   28.77    0.68   1
  -5  -5  -5   28.11    0.68   1
   5   5  -5   28.68    0.68   1
   5   5   5   28.96    0.68   1
  -5  -5   5   28.85    0.64   1
  -6  -6  -5   46.16    1.05   1
  -6  -6  -5   47.38    1.04   1
   6   6  -5   45.77    1.06   1
  -6  -6   5   46.71    1.01   1
   6   6   5   45.75    1.05   1
   7   7  -5   10.91    0.33   1
  -7  -7  -5   12.26    0.33   1
  -7  -7  -5   11.54    0.32   1
   7   7   5   10.46    0.32   1
  -7  -7   5   11.32    0.28   1
   8   8  -5   15.89    0.44   1
  -8  -8  -5   15.61    0.43   1
  -8  -8  -5   16.40    0.43   1
   8   8   5   15.66    0.44   1
   8   8   5   16.45    0.43   1
  -9  -9  -5    0.05    0.08   1
  -9  -9  -5   -0.03    0.07   1
   9   9  -5    0.14    0.09   1
   9   9   5   -0.05    0.07   1
   9   9   5    0.09    0.09   1
 -10 -10  -5   14.36    0.40   1
 -10 -10  -5   13.98    0.40   1
  10  10  -5   13.26    0.41   1
  10  10   5   13.62    0.38   1
  10  10   5   13.22    0.40   1
  11  11  -5    0.00    0.10   1
 -11 -11  -5   -0.03    0.08   1
 -11 -11  -5    0.03    0.08   1
  11  11   5    0.35    0.10   1
  11  11   5    0.15    0.09   1
 -12 -12  -5    7.11    0.28   1
 -12 -12  -5    7.68    0.30   1
  12  12   5    7.66    0.26   1
  12  12   5    7.50    0.29   1
 -13 -13  -5    1.27    0.15   1
 -13 -13  -5    1.55    0.17   1
  13  13   5    1.53    0.15   1
  13  13   5    1.46    0.14   1
 -14 -14  -5    4.09    0.23   1
 -14 -14  -5    4.43    0.24   1
  14  14   5    4.48    0.21   1
  14  14   5    4.43    0.24   1
 -15 -15  -5    8.09    0.34   1
 -15 -15  -5    8.06    0.34   1
  15  15   5    8.97    0.34   1
 -16 -16  -5    0.40    0.13   1
 -16 -16  -5    0.47    0.14   1
  16  16   5    0.23    0.13   1
 -17 -17  -5    2.74    0.22   1
 -17 -17  -5    2.97    0.24   1
   0   0  -6    0.85    0.10   1
   0   0  -6    0.69    0.07   1
   0   0   6    0.80    0.08   1
  -1  -1  -6   43.24    0.93   1
   1   1  -6   42.42    0.94   1
  -1  -1  -6   41.54    0.97   1
   1   1  -6   40.60    0.97   1
   1   1   6   43.82    0.96   1
  -1  -1   6   41.83    0.95   1
  -2  -2  -6    0.07    0.07   1
  -2  -2  -6    0.15    0.05   1
   2   2  -6    0.05    0.08   1
  -2  -2   6    0.07    0.06   1
   2   2   6    0.13    0.07   1
  -3  -3  -6   48.35    1.11   1
   3   3  -6   48.10    1.11   1
  -3  -3  -6   50.23    1.08   1
   3   3   6   49.48    1.10   1
  -3  -3   6   48.98    1.08   1
   4   4  -6    4.90    0.20   1
  -4  -4  -6    5.18    0.21   1
  -4  -4  -6    5.43    0.18   1
  -4  -4   6    5.28    0.17   1
   4   4   6    5.26    0.19   1
  -5  -5  -6   39.84    0.87   1
  -5  -5  -6   37.20    0.90   1
   5   5  -6   37.79    0.90   1
  -5  -5   6   39.25    0.86   1
   5   5   6   38.31    0.89   1
   6   6  -6    1.87    0.14   1
  -6  -6  -6    2.27    0.13   1
  -6  -6  -6    2.32    0.13   1
  -6  -6   6    2.26    0.10   1
   6   6   6    2.33    0.14   1
   7   7  -6    8.47    0.29   1
  -7  -7  -6    8.07    0.28   1
  -7  -7  -6    8.73    0.26   1
   7   7   6    8.03    0.26   1
   8   8  -6    0.22    0.09   1
  -8  -8  -6    0.16    0.07   1
  -8  -8  -6    0.20    0.10   1
  -8  -8  -6    0.19    0.09   1
   8   8   6    0.28    0.08   1
   8   8   6    0.33    0.10   1
   9   9  -6    3.35    0.19   1
  -9  -9  -6    3.86    0.20   1
  -9  -9  -6    3.99    0.19   1
   9   9   6    3.77    0.19   1
   9   9   6    4.16    0.21   1
 -10 -10  -6    0.11    0.09   1
 -10 -10  -6   -0.09    0.08   1
  10  10  -6    0.05    0.10   1
  10  10   6    0.12    0.10   1
  10  10   6    0.03    0.10   1
 -11 -11  -6   12.02    0.38   1
  11  11  -6   10.75    0.38   1
 -11 -11  -6   10.94    0.36   1
  11  11   6   11.45    0.36   1
  11  11   6   11.45    0.38   1
 -12 -12  -6    0.71    0.13   1
 -12 -12  -6    0.89    0.14   1
  12  12  -6    0.72    0.14   1
  12  12   6    0.93    0.14   1
  12  12   6    0.74    0.13   1
 -13 -13  -6    3.09    0.21   1
 -13 -13  -6    3.23    0.22   1
  13  13   6    3.05    0.21   1
  13  13   6    3.32    0.19   1
 -14 -14  -6    0.07    0.11   1
 -14 -14  -6    0.07    0.11   1
  14  14   6    0.13    0.10   1
  14  14   6    0.10    0.12   1
 -15 -15  -6    4.83    0.28   1
  15  15   6    4.75    0.28   1
  15  15   6    5.20    0.24   1
 -16 -16  -6    0.05    0.12   1
  16  16   6    0.09    0.10   1
  16  16   6   -0.01    0.12   1
   0   0  -7    0.05    0.05   1
   0   0  -7    0.09    0.08   1
   0   0   7    0.03    0.06   1
   1   1  -7   22.33    0.58   1
  -1  -1  -7   22.41    0.53   1
  -1  -1  -7   22.00    0.57   1
  -1  -1   7   22.92    0.55   1
   1   1   7   22.71    0.56   1
  -2  -2  -7    9.63    0.26   1
   2   2  -7    9.90    0.31   1
  -2  -2  -7    9.26    0.30   1
  -2  -2   7    9.21    0.27   1
   2   2   7    8.49    0.28   1
  -3  -3  -7    8.23    0.28   1
  -3  -3  -7    8.42    0.24   1
   3   3  -7    8.65    0.29   1
  -3  -3   7    8.43    0.25   1
   3   3   7    8.56    0.27   1
  -4  -4  -7   -0.04    0.06   1
   4   4  -7    0.01    0.08   1
  -4  -4  -7    0.02    0.08   1
   4   4   7   -0.06    0.07   1
  -4  -4   7   -0.03    0.06   1
   5   5  -7   38.53    0.94   1
  -5  -5  -7   38.82    0.94   1
  -5  -5  -7   40.86    0.90   1
  -5  -5   7   39.40    0.89   1
   5   5   7   40.04    0.93   1
  -6  -6  -7    4.45    0.18   1
   6   6  -7    4.03    0.21   1
  -6  -6  -7    4.50    0.21   1
   6   6   7    4.82    0.20   1
  -7  -7  -7   13.59    0.41   1
   7   7  -7   13.24    0.40   1
  -7  -7  -7   13.93    0.38   1
   7   7   7   13.87    0.40   1
  -8  -8  -7    1.91    0.16   1
  -8  -8  -7    1.65    0.14   1
   8   8  -7    1.51    0.15   1
   8   8   7    1.67    0.16   1
   8   8   7    1.97    0.15   1
   9   9  -7   13.02    0.40   1
  -9  -9  -7   12.83    0.41   1
   9   9   7   13.14    0.42   1
   9   9   7   13.23    0.40   1
 -10 -10  -7   11.23    0.36   1
 -10 -10  -7   11.52    0.39   1
  10  10  -7   11.72    0.39   1
  10  10   7   11.32    0.37   1
  10  10   7   11.81    0.40   1
 -11 -11  -7    5.15    0.24   1
 -11 -11  -7    4.86    0.26   1
  11  11  -7    4.82    0.26   1
  11  11   7    4.96    0.23   1
  11  11   7    4.82    0.26   1
 -12 -12  -7    0.56    0.15   1
  12  12  -7    0.67    0.15   1
  12  12   7    0.75    0.13   1
  12  12   7    0.79    0.15   1
  13  13  -7   10.04    0.39   1
 -13 -13  -7    8.35    0.37   1
  13  13   7   10.03    0.37   1
  13  13   7    9.33    0.33   1
 -14 -14  -7    0.30    0.16   1
  14  14   7    0.76    0.15   1
  14  14   7    0.65    0.13   1
 -15 -15  -7    6.52    0.34   1
  15  15   7    7.84    0.35   1
   0   0  -8  102.12    2.21   1
   0   0  -8  101.78    2.27   1
   0   0   8  104.57    2.24   1
  -1  -1  -8   42.20    0.95   1
  -1  -1  -8   40.27    0.98   1
   1   1  -8   40.70    0.99   1
   1   1   8   41.14    0.96   1
  -1  -1   8   41.95    0.96   1
   2   2  -8    8.77    0.31   1
  -2  -2  -8    8.67    0.31   1
  -2  -2   8    8.51    0.28   1
   2   2   8    8.78    0.29   1
   3   3  -8    4.74    0.22   1
  -3  -3  -8    4.50    0.22   1
  -3  -3   8    4.43    0.19   1
   3   3   8    4.64    0.21   1
  -4  -4  -8   19.23    0.54   1
   4   4  -8   20.67    0.56   1
  -4  -4   8   20.52    0.51   1
   4   4   8   20.31    0.54   1
   5   5  -8    0.47    0.12   1
  -5  -5  -8    0.45    0.11   1
   5   5   8    0.50    0.10   1
  -6  -6  -8    0.04    0.10   1
   6   6  -8    0.09    0.10   1
   6   6   8    0.04    0.09   1
  -7  -7  -8   14.90    0.46   1
   7   7  -8   15.15    0.46   1
   7   7   8   15.47    0.45   1
   8   8  -8   27.36    0.72   1
  -8  -8  -8   26.91    0.72   1
   8   8   8   27.62    0.73   1
   8   8   8   27.09    0.70   1
   9   9  -8    4.00    0.23   1
  -9  -9  -8    3.47    0.23   1
   9   9   8    3.70    0.24   1
   9   9   8    3.87    0.21   1
  10  10  -8    3.69    0.23   1
 -10 -10  -8    3.62    0.23   1
  10  10   8    3.36    0.21   1
  10  10   8    3.05    0.23   1
 -11 -11  -8   -0.10    0.12   1
  11  11  -8    0.00    0.11   1
  11  11   8    0.08    0.10   1
  11  11   8   -0.02    0.12   1
 -12 -12  -8    4.66    0.28   1
  12  12  -8    5.03    0.28   1
  12  12   8    4.93    0.25   1
  12  12   8    4.74    0.28   1
  13  13  -8    0.01    0.13   1
 -13 -13  -8   -0.28    0.12   1
  13  13   8    0.01    0.13   1
  13  13   8   -0.10    0.10   1
   0   0  -9   -0.07    0.10   1
   0   0   9   -0.04    0.08   1
  -1  -1  -9    0.48    0.12   1
   1   1  -9    0.44    0.12   1
  -1  -1   9    0.40    0.09   1
   1   1   9    0.25    0.09   1
   2   2  -9    2.39    0.19   1
  -2  -2  -9    2.28    0.18   1
   2   2   9    2.03    0.16   1
  -2  -2   9    2.55    0.15   1
  -3  -3  -9    1.23    0.16   1
   3   3  -9    1.48    0.16   1
   3   3   9    1.76    0.15   1
  -3  -3   9    1.51    0.13   1
   4   4  -9    1.26    0.15   1
  -4  -4  -9    1.55    0.16   1
   4   4   9    1.07    0.13   1
   5   5  -9    0.96    0.14   1
  -5  -5  -9    0.81    0.14   1
   5   5   9    0.80    0.12   1
   6   6  -9   10.04    0.37   1
  -6  -6  -9   10.22    0.37   1
   6   6   9   10.31    0.35   1
  -7  -7  -9   10.36    0.38   1
   7   7  -9    9.76    0.37   1
   7   7   9   10.77    0.36   1
  -8  -8  -9   -0.03    0.11   1
   8   8  -9   -0.07    0.12   1
   8   8   9    0.08    0.13   1
   8   8   9    0.08    0.10   1
   9   9  -9    0.30    0.13   1
  -9  -9  -9    0.43    0.14   1
   9   9   9    0.50    0.12   1
   9   9   9    0.24    0.13   1
  10  10  -9    4.81    0.28   1
 -10 -10  -9    5.05    0.28   1
  10  10   9    4.82    0.29   1
  10  10   9    4.61    0.25   1
 -11 -11  -9    3.63    0.26   1
  11  11  -9    3.52    0.25   1
  11  11   9    3.42    0.27   1
  11  11   9    3.05    0.22   1
 -12 -12  -9    1.05    0.18   1
  12  12  -9    0.81    0.16   1
  12  12   9    0.50    0.16   1
  12  12   9    0.90    0.15   1
   0   0 -10    0.49    0.14   1
   0   0  10    0.43    0.11   1
  -1  -1 -10    6.34    0.30   1
   1   1 -10    6.82    0.30   1
  -1  -1  10    6.23    0.26   1
   1   1  10    6.40    0.27   1
  -2  -2 -10    0.20    0.12   1
   2   2 -10    0.05    0.11   1
  -2  -2  10    0.01    0.08   1
   2   2  10    0.15    0.10   1
   3   3 -10    2.73    0.22   1
  -3  -3 -10    3.25    0.23   1
   3   3  10    3.06    0.20   1
  -4  -4 -10    3.34    0.23   1
   4   4 -10    3.82    0.24   1
   4   4  10    3.20    0.21   1
   5   5 -10   12.16    0.43   1
  -5  -5 -10   11.76    0.42   1
   5   5  10   12.20    0.41   1
  -6  -6 -10    2.83    0.23   1
   6   6 -10    2.76    0.22   1
   6   6  10    2.79    0.21   1
  -7  -7 -10    1.02    0.16   1
   7   7 -10    1.00    0.17   1
   7   7  10    0.93    0.17   1
   7   7  10    0.89    0.15   1
   8   8 -10    1.35    0.18   1
  -8  -8 -10    1.69    0.20   1
   8   8  10    1.71    0.20   1
   8   8  10    1.65    0.17   1
  -9  -9 -10    6.53    0.32   1
   9   9 -10    6.22    0.31   1
   9   9  10    6.46    0.30   1
   9   9  10    5.12    0.33   1
  10  10 -10   -0.09    0.13   1
 -10 -10 -10    0.01    0.13   1
  10  10  10   -0.01    0.11   1
  10  10  10    0.10    0.14   1
   0   0 -11   -0.05    0.12   1
   0   0  11   -0.03    0.10   1
  -1  -1 -11    6.83    0.32   1
   1   1 -11    6.20    0.31   1
   1   1  11    6.37    0.28   1
  -1  -1  11    6.02    0.31   1
  -2  -2 -11    1.17    0.17   1
   2   2 -11    0.85    0.16   1
   2   2  11    0.85    0.14   1
  -3  -3 -11    4.03    0.28   1
   3   3 -11    4.00    0.26   1
   3   3  11    3.98    0.24   1
   4   4 -11    0.14    0.13   1
  -4  -4 -11    0.16    0.13   1
   4   4  11   -0.07    0.10   1
  -5  -5 -11   11.45    0.43   1
   5   5 -11   11.58    0.43   1
   5   5  11   10.81    0.40   1
   6   6 -11    0.35    0.16   1
  -6  -6 -11    0.11    0.13   1
   6   6  11    0.12    0.12   1
   6   6  11   -0.09    0.13   1
   7   7 -11    5.84    0.32   1
  -7  -7 -11    5.54    0.30   1
   7   7  11    5.70    0.32   1
   7   7  11    5.63    0.30   1
  13  15   0   -0.01    0.07   1
  12  14   0   14.64    0.39   1
  11  13   0   -0.08    0.06   1
 -11 -13   0    0.00    0.06   1
  10  12   0   10.47    0.29   1
 -10 -12   0   10.29    0.28   1
   9  11   0   -0.07    0.05   1
   9  11   0   -0.01    0.02   1
   9  11   0    0.01    0.03   1
  -9 -11   0    0.00    0.05   1
   8  10   0   25.45    0.59   1
  -8 -10   0   25.72    0.58   1
   8  10   0   25.90    0.55   1
   8  10   0   25.63    0.55   1
  -7  -9   0   -0.02    0.03   1
   7   9   0    0.03    0.02   1
   7   9   0   -0.05    0.05   1
   7   9   0    0.01    0.02   1
   6   8   0   37.84    0.83   1
   6   8   0   38.13    0.81   1
   6   8   0   37.33    0.81   1
  -6  -8   0   37.98    0.82   1
   5   7   0    0.02    0.02   1
   5   7   0   -0.04    0.02   1
  -5  -7   0   -0.02    0.03   1
   5   7   0   -0.02    0.04   1
   4   6   0    1.88    0.06   1
  -4  -6   0    1.72    0.06   1
   4   6   0    1.89    0.08   1
   4   6   0    1.70    0.06   1
   3   5   0    0.02    0.02   1
   3   5   0    0.00    0.03   1
  -3  -5   0   -0.01    0.02   1
   3   5   0   -0.02    0.02   1
  -2  -4   0  286.55    5.89   1
   2   4   0  271.39    5.95   1
   1   3   0    0.01    0.01   1
  -1  -3   0    0.03    0.02   1
   1   3   0    0.01    0.03   1
  -1  -3   0    0.03    0.05   1
   1   3   0    0.01    0.01   1
  -1  -3   0    0.01    0.02   1
  -1  -3   0    0.01    0.01   1
   0   2   0    0.01    0.01   1
   0   2   0    0.01    0.01   1
   0  -2   0    0.01    0.01   1
   0  -2   0    0.01    0.01   1
   0   2   0    0.01    0.01   1
   0  -2   0    0.01    0.01   1
  -1   1   0    0.01    0.01   1
   1  -1   0    0.01    0.01   1
   1  -1   0    0.01    0.01   1
  -1   1   0    0.01    0.01   1
  -2   0   0    9.45    0.21   1
   2   0   0    9.71    0.21   1
   3   1   0   -0.04    0.02   1
  -3  -1   0   -0.11    0.03   1
   3   1   0   -0.11    0.02   1
  -4  -2   0   64.27    1.35   1
   4   2   0   61.51    1.36   1
   4   2   0   65.95    1.36   1
   5   3   0    0.01    0.03   1
  -5  -3   0   -0.01    0.03   1
   6   4   0   55.32    1.19   1
  -6  -4   0   56.42    1.20   1
  -7  -5   0   -0.02    0.03   1
   7   5   0    0.04    0.03   1
  -8  -6   0   17.89    0.42   1
   8   6   0   18.20    0.42   1
   9   7   0   -0.02    0.03   1
  -9  -7   0   -0.01    0.04   1
   9   7   0    0.03    0.04   1
 -10  -8   0  158.99    3.38   1
  10   8   0  158.50    3.37   1
  10   8   0  160.89    3.36   1
 -11  -9   0    0.01    0.05   1
  11   9   0   -0.04    0.04   1
  11   9   0    0.02    0.05   1
  12  10   0    0.12    0.04   1
  12  10   0    0.14    0.05   1
 -12 -10   0    0.08    0.06   1
  13  11   0   -0.05    0.03   1
 -13 -11   0    0.03    0.06   1
  13  11   0    0.08    0.06   1
 -14 -12   0    2.48    0.15   1
 -17 -19  -1    1.50    0.19   1
  14  16   1   10.86    0.33   1
  13  15   1    0.39    0.08   1
 -12 -14  -1    5.74    0.20   1
  12  14   1    5.62    0.21   1
 -11 -13  -1    1.46    0.11   1
  11  13   1    1.52    0.11   1
  11  13   1    1.44    0.07   1
 -10 -12  -1    1.28    0.10   1
 -10 -12   1    1.19    0.08   1
  10  12   1    1.10    0.10   1
  10  12   1    1.02    0.07   1
  -9 -11  -1   21.35    0.51   1
  -9 -11   1   21.57    0.49   1
   9  11   1   21.05    0.52   1
   9  11   1   21.55    0.48   1
  -8 -10  -1    2.05    0.11   1
   8  10   1    2.10    0.12   1
   8  10   1    2.19    0.09   1
  -8 -10   1    2.00    0.08   1
   7   9  -1   45.72    0.98   1
  -7  -9  -1   44.83    0.98   1
  -7  -9   1   43.94    0.96   1
   7   9   1   45.04    0.97   1
   7   9   1   43.75    0.99   1
  -6  -8  -1    0.37    0.05   1
   6   8  -1    0.37    0.05   1
  -6  -8   1    0.39    0.04   1
   6   8   1    0.33    0.04   1
   6   8   1    0.47    0.06   1
   5   7  -1    0.78    0.06   1
  -5  -7  -1    0.74    0.06   1
  -5  -7   1    0.78    0.04   1
   5   7   1    0.70    0.06   1
   5   7   1    0.64    0.05   1
  -4  -6  -1    5.23    0.14   1
   4   6  -1    5.01    0.15   1
   4   6   1    5.09    0.15   1
   4   6   1    4.97    0.14   1
  -4  -6   1    5.14    0.12   1
   3   5  -1    0.27    0.04   1
  -3  -5  -1    0.25    0.04   1
   3   5   1    0.26    0.03   1
   3   5   1    0.17    0.04   1
  -3  -5   1    0.23    0.02   1
  -2  -4  -1    7.46    0.17   1
   2   4  -1    7.31    0.18   1
   2   4   1    7.11    0.17   1
   2   4   1    6.74    0.18   1
   1   3  -1   41.21    0.85   1
  -1  -3  -1   40.03    0.86   1
  -1  -3  -1   39.04    0.85   1
   1   3   1   39.56    0.86   1
   1   3   1   40.39    0.85   1
   0   2  -1   49.68    1.06   1
   0  -2  -1   51.70    1.07   1
   0  -2  -1   50.59    1.07   1
   0  -2  -1   50.05    1.07   1
   0   2   1   50.32    1.07   1
   0   2   1   50.13    1.08   1
   0  -2   1   50.19    1.06   1
   1  -1  -1   10.66    0.24   1
  -1   1  -1   10.26    0.23   1
   1  -1  -1   10.31    0.23   1
  -1   1  -1   10.75    0.23   1
   1  -1  -1   10.43    0.23   1
   1  -1   1   10.68    0.23   1
  -1   1   1   10.57    0.23   1
  -1   1   1   10.40    0.23   1
   1  -1   1   10.40    0.23   1
  -1   1   1   10.30    0.24   1
  -2   0  -1    6.70    0.16   1
   2   0  -1    6.55    0.16   1
   2   0  -1    6.71    0.15   1
   2   0  -1    6.71    0.16   1
  -2   0   1    6.70    0.15   1
   3   1  -1   18.91    0.43   1
  -3  -1  -1   19.85    0.43   1
   3   1  -1   19.72    0.42   1
  -3  -1   1   19.14    0.42   1
  -4  -2  -1    0.08    0.03   1
   4   2  -1    0.14    0.04   1
  -4  -2   1    0.11    0.03   1
  -4  -2   1    0.14    0.02   1
   5   3  -1    1.99    0.06   1
  -5  -3  -1    1.94    0.08   1
   5   3  -1    2.05    0.08   1
  -5  -3   1    2.09    0.06   1
  -5  -3   1    2.05    0.07   1
  -6  -4  -1   51.39    1.11   1
   6   4  -1   51.43    1.09   1
   6   4   1   51.65    1.11   1
  -6  -4   1   51.80    1.10   1
   7   5  -1   23.76    0.51   1
  -7  -5  -1   23.55    0.54   1
   7   5   1   23.22    0.53   1
  -7  -5   1   23.69    0.52   1
  -8  -6  -1   25.95    0.60   1
   8   6  -1   26.17    0.56   1
   8   6   1   26.44    0.59   1
  -8  -6   1   25.63    0.58   1
   9   7  -1    3.35    0.10   1
   9   7  -1    3.41    0.10   1
  -9  -7  -1    3.51    0.13   1
  -9  -7   1    3.24    0.12   1
   9   7   1    3.50    0.13   1
   9   7   1    3.57    0.12   1
  10   8  -1   22.65    0.50   1
 -10  -8  -1   23.49    0.55   1
  10   8  -1   22.87    0.50   1
  10   8   1   22.77    0.53   1
 -10  -8   1   23.77    0.53   1
  10   8   1   22.79    0.54   1
  11   9  -1    3.50    0.09   1
 -11  -9  -1    3.33    0.14   1
 -11  -9   1    3.22    0.13   1
  11   9   1    3.30    0.13   1
  11   9   1    3.24    0.14   1
 -12 -10  -1    1.39    0.11   1
 -12 -10   1    1.20    0.09   1
  12  10   1    1.14    0.10   1
  12  10   1    1.24    0.09   1
 -13 -11  -1   10.61    0.31   1
  13  11   1   10.27    0.30   1
 -13 -11   1   10.59    0.29   1
  13  11   1   10.71    0.27   1
 -14 -12  -1    6.36    0.23   1
  14  12   1    6.62    0.22   1
  14  12   1    6.27    0.19   1
 -15 -13  -1    1.22    0.13   1
 -17 -19  -2    3.26    0.26   1
 -16 -18  -2    1.22    0.17   1
 -15 -17  -2   44.59    1.12   1
 -14 -16  -2    1.04    0.15   1
  14  16   2    0.97    0.13   1
 -13 -15  -2   12.52    0.37   1
  13  15   2   12.71    0.38   1
 -12 -14  -2    0.76    0.10   1
  12  14   2    0.65    0.10   1
  12  14   2    0.61    0.07   1
 -11 -13  -2   16.31    0.43   1
  11  13   2   16.29    0.40   1
  11  13   2   16.15    0.43   1
 -10 -12  -2    0.45    0.08   1
  10  12   2    0.37    0.06   1
  10  12   2    0.37    0.09   1
  -9 -11  -2   14.77    0.39   1
   9  11   2   15.02    0.37   1
   9  11   2   15.10    0.40   1
  -9 -11   2   15.27    0.36   1
  -8 -10  -2    2.49    0.12   1
   8  10   2    2.40    0.13   1
  -8 -10   2    2.41    0.09   1
   8  10   2    2.46    0.10   1
  -7  -9  -2  111.99    2.36   1
   7   9  -2  108.47    2.37   1
  -7  -9   2  109.55    2.32   1
   7   9   2  111.82    2.34   1
   7   9   2  108.84    2.36   1
   6   8  -2   -0.01    0.04   1
  -6  -8  -2    0.03    0.04   1
  -6  -8   2    0.10    0.02   1
   6   8   2    0.07    0.05   1
   6   8   2    0.06    0.04   1
   5   7  -2   31.96    0.74   1
  -5  -7  -2   34.58    0.73   1
  -5  -7   2   34.04    0.70   1
   5   7   2   31.61    0.74   1
   5   7   2   31.60    0.72   1
   4   6  -2    6.29    0.18   1
  -4  -6  -2    6.26    0.17   1
  -4  -6  -2    6.15    0.18   1
  -4  -6   2    6.19    0.14   1
   4   6   2    6.11    0.18   1
   4   6   2    6.01    0.17   1
  -3  -5  -2   28.62    0.65   1
   3   5  -2   29.82    0.66   1
  -3  -5  -2   28.87    0.65   1
   3   5   2   29.21    0.65   1
  -3  -5   2   30.66    0.62   1
   3   5   2   29.01    0.66   1
  -2  -4  -2    0.89    0.06   1
   2   4  -2    0.86    0.07   1
  -2  -4  -2    0.79    0.06   1
  -2  -4   2    1.01    0.04   1
   2   4   2    0.91    0.06   1
  -1  -3  -2   45.74    0.97   1
   1   3  -2   45.20    0.98   1
   1   3   2   45.07    0.97   1
   0  -2  -2    4.47    0.12   1
   0   2  -2    4.29    0.12   1
   0  -2  -2    4.41    0.12   1
   0   2   2    4.29    0.12   1
   0  -2   2    4.30    0.11   1
  -1   1  -2    1.72    0.05   1
   1  -1  -2    1.64    0.07   1
  -1   1  -2    1.71    0.06   1
   1  -1  -2    1.68    0.07   1
   1  -1   2    1.97    0.05   1
  -1   1   2    1.76    0.07   1
  -2   0  -2   11.68    0.28   1
   2   0  -2   11.35    0.27   1
  -2   0  -2   12.14    0.26   1
  -2   0  -2   11.30    0.27   1
   2   0  -2   11.53    0.27   1
  -2   0   2   11.74    0.26   1
   3   1  -2  884.53   18.64   1
   4   2  -2   14.11    0.31   1
  -4  -2  -2   13.75    0.33   1
   4   2  -2   13.93    0.33   1
  -4  -2   2   13.94    0.31   1
   5   3  -2  124.01    2.65   1
   5   3  -2  125.34    2.66   1
  -5  -3  -2  124.84    2.64   1
  -5  -3   2  124.98    2.66   1
  -6  -4  -2    0.21    0.05   1
   6   4  -2    0.22    0.02   1
   6   4  -2    0.28    0.05   1
  -6  -4   2    0.22    0.04   1
  -7  -5  -2   96.25    2.01   1
   7   5  -2   91.73    2.01   1
  -7  -5   2   92.43    1.98   1
   7   5   2   94.26    2.00   1
  -8  -6  -2    0.26    0.06   1
   8   6  -2    0.28    0.06   1
   8   6  -2    0.27    0.02   1
   8   6  -2    0.28    0.02   1
  -8  -6   2    0.26    0.04   1
   8   6   2    0.25    0.05   1
   8   6   2    0.21    0.06   1
  -9  -7  -2    0.19    0.06   1
  -9  -7   2    0.31    0.04   1
   9   7   2    0.26    0.05   1
   9   7   2    0.20    0.06   1
 -10  -8  -2    0.06    0.06   1
  10   8   2    0.05    0.06   1
  10   8   2   -0.04    0.05   1
 -10  -8   2    0.10    0.04   1
 -11  -9  -2   40.66    0.92   1
  11   9   2   40.17    0.89   1
 -11  -9   2   39.29    0.88   1
  11   9   2   39.31    0.91   1
 -12 -10  -2    0.73    0.10   1
  12  10   2    0.71    0.09   1
  12  10   2    0.86    0.08   1
 -12 -10   2    0.96    0.09   1
 -13 -11  -2    0.14    0.08   1
  13  11   2    0.00    0.06   1
  13  11   2   -0.03    0.07   1
 -14 -12  -2   -0.01    0.07   1
  14  12   2    0.03    0.06   1
  14  12   2   -0.13    0.07   1
 -15 -13  -2    8.62    0.29   1
  15  13   2    7.99    0.24   1
  15  13   2    8.27    0.27   1
 -16 -14  -2    0.39    0.10   1
 -19 -17  -2    2.31    0.22   1
 -17 -19  -3    2.72    0.24   1
 -16 -18  -3    0.08    0.12   1
 -15 -17  -3    1.40    0.18   1
  15  17   3    1.16    0.14   1
 -14 -16  -3    9.95    0.38   1
 -14 -16  -3   10.35    0.35   1
  14  16   3   10.27    0.34   1
 -13 -15  -3    8.49    0.29   1
 -13 -15  -3    8.04    0.33   1
  13  15   3    8.27    0.29   1
  13  15   3    8.20    0.25   1
 -12 -14  -3   12.64    0.41   1
 -12 -14  -3   12.43    0.37   1
  12  14   3   12.69    0.34   1
  12  14   3   12.65    0.38   1
 -11 -13  -3    0.57    0.11   1
 -11 -13  -3    0.43    0.09   1
  11  13   3    0.66    0.08   1
  11  13   3    0.60    0.10   1
 -10 -12  -3    2.80    0.15   1
 -10 -12  -3    2.61    0.17   1
  10  12   3    2.77    0.17   1
  10  12   3    2.88    0.14   1
  -9 -11  -3   28.66    0.71   1
  -9 -11  -3   29.07    0.68   1
   9  11  -3   27.76    0.69   1
   9  11   3   28.78    0.69   1
   9  11   3   28.87    0.67   1
   8  10  -3    0.28    0.08   1
  -8 -10  -3    0.30    0.07   1
  -8 -10  -3    0.50    0.09   1
  -8 -10   3    0.36    0.04   1
   8  10   3    0.38    0.06   1
   8  10   3    0.27    0.08   1
   7   9  -3    0.20    0.06   1
  -7  -9  -3    0.18    0.06   1
  -7  -9  -3    0.20    0.07   1
  -7  -9   3    0.14    0.03   1
   7   9   3    0.13    0.07   1
   7   9   3    0.08    0.05   1
  -6  -8  -3   19.13    0.47   1
  -6  -8  -3   19.18    0.46   1
   6   8  -3   18.31    0.46   1
   6   8   3   18.58    0.45   1
   6   8   3   18.48    0.47   1
  -6  -8   3   19.00    0.41   1
   5   7  -3    1.53    0.10   1
  -5  -7  -3    1.82    0.10   1
  -5  -7  -3    1.75    0.10   1
  -5  -7   3    1.86    0.06   1
   5   7   3    1.69    0.09   1
   5   7   3    1.78    0.09   1
  -4  -6  -3    0.77    0.07   1
   4   6  -3    0.73    0.07   1
  -4  -6  -3    0.85    0.07   1
   4   6   3    0.87    0.07   1
  -4  -6   3    0.89    0.04   1
   3   5  -3   88.98    1.89   1
  -3  -5  -3   87.43    1.89   1
  -3  -5  -3   87.48    1.89   1
  -3  -5   3   88.31    1.87   1
   3   5   3   89.20    1.89   1
  -2  -4  -3    3.12    0.11   1
   2   4  -3    2.76    0.11   1
  -2  -4   3    2.96    0.09   1
   2   4   3    2.82    0.11   1
   1   3  -3    5.51    0.16   1
  -1  -3  -3    5.95    0.16   1
  -1  -3  -3    5.63    0.17   1
   1   3   3    5.91    0.16   1
  -1  -3   3    6.21    0.15   1
   0  -2  -3   15.60    0.36   1
   0   2  -3   15.78    0.35   1
   0   2  -3   15.30    0.37   1
   0  -2  -3   15.78    0.36   1
   0  -2   3   15.27    0.35   1
   0   2   3   15.08    0.36   1
  -1   1  -3   23.50    0.53   1
   1  -1  -3   23.84    0.53   1
  -1   1  -3   23.04    0.51   1
   1  -1  -3   23.37    0.53   1
  -1   1   3   23.74    0.52   1
  -2   0  -3   11.95    0.29   1
  -2   0  -3   10.95    0.28   1
  -2   0  -3   11.80    0.26   1
   2   0  -3   11.60    0.29   1
   2   0  -3   11.33    0.28   1
  -2   0   3   11.85    0.27   1
   3   1  -3   45.75    0.98   1
  -3  -1  -3   44.25    0.98   1
   3   1  -3   44.27    0.98   1
  -3  -1  -3   44.87    0.99   1
  -3  -1  -3   46.24    0.97   1
  -3  -1   3   45.37    0.97   1
  -4  -2  -3    7.38    0.20   1
  -4  -2  -3    7.41    0.19   1
   4   2  -3    7.46    0.18   1
   4   2  -3    7.20    0.21   1
  -4  -2   3    7.63    0.18   1
   5   3  -3    1.65    0.06   1
   5   3  -3    1.68    0.08   1
  -5  -3  -3    1.68    0.08   1
  -5  -3  -3    1.47    0.09   1
  -5  -3   3    1.77    0.07   1
   5   3   3    1.79    0.09   1
  -6  -4  -3    0.56    0.06   1
  -6  -4  -3    0.64    0.07   1
   6   4  -3    0.58    0.07   1
  -6  -4   3    0.57    0.05   1
   6   4   3    0.60    0.06   1
   7   5  -3    0.78    0.08   1
  -7  -5  -3    0.89    0.08   1
  -7  -5   3    0.93    0.06   1
   7   5   3    0.74    0.07   1
  -8  -6  -3   32.89    0.75   1
   8   6  -3   31.72    0.75   1
   8   6   3   32.58    0.75   1
   8   6   3   31.37    0.74   1
  -8  -6   3   33.07    0.71   1
   9   7  -3   29.96    0.73   1
  -9  -7  -3   31.21    0.72   1
   9   7   3   30.46    0.72   1
  -9  -7   3   30.69    0.68   1
   9   7   3   30.72    0.71   1
  10   8  -3   33.83    0.81   1
 -10  -8  -3   34.51    0.80   1
  10   8   3   34.13    0.78   1
  10   8   3   34.50    0.80   1
 -10  -8   3   33.87    0.76   1
 -11  -9  -3    0.01    0.07   1
  11   9   3   -0.02    0.07   1
  11   9   3    0.02    0.06   1
 -12 -10  -3    0.51    0.09   1
  12  10   3    0.50    0.09   1
  12  10   3    0.39    0.08   1
 -13 -11  -3   17.97    0.49   1
  13  11   3   18.46    0.48   1
  13  11   3   17.94    0.46   1
 -14 -12  -3    1.84    0.15   1
  14  12   3    1.71    0.12   1
  14  12   3    1.73    0.14   1
 -15 -13  -3    0.12    0.11   1
 -15 -13  -3   -0.05    0.10   1
  15  13   3    0.05    0.09   1
  15  13   3    0.06    0.07   1
 -16 -14  -3    5.23    0.27   1
 -16 -14  -3    5.19    0.24   1
 -17 -15  -3    4.99    0.26   1
 -17 -15  -3    4.89    0.29   1
 -18 -16  -3    7.07    0.34   1
 -16 -18  -4    0.44    0.15   1
 -15 -17  -4    0.07    0.13   1
 -15 -17  -4    0.37    0.11   1
  15  17   4    0.18    0.11   1
 -14 -16  -4   12.94    0.41   1
 -14 -16  -4   12.93    0.44   1
  14  16   4   13.00    0.41   1
  14  16   4   12.69    0.36   1
 -13 -15  -4    1.18    0.14   1
 -13 -15  -4    1.28    0.16   1
  13  15   4    1.32    0.14   1
  13  15   4    1.27    0.12   1
 -12 -14  -4    2.89    0.20   1
 -12 -14  -4    2.94    0.18   1
  12  14   4    2.67    0.18   1
  12  14   4    2.93    0.16   1
 -11 -13  -4    0.01    0.08   1
 -11 -13  -4    0.04    0.08   1
  11  13   4    0.08    0.08   1
  11  13   4    0.05    0.09   1
 -10 -12  -4   15.45    0.43   1
 -10 -12  -4   15.69    0.45   1
  10  12  -4   15.54    0.45   1
  10  12   4   15.61    0.41   1
  10  12   4   15.71    0.44   1
  -9 -11  -4    0.91    0.12   1
  -9 -11  -4    0.87    0.10   1
   9  11  -4    0.94    0.12   1
   9  11   4    0.97    0.11   1
   9  11   4    0.89    0.09   1
  -8 -10  -4    0.01    0.07   1
   8  10  -4   -0.02    0.06   1
  -8 -10  -4   -0.03    0.07   1
   8  10   4   -0.05    0.06   1
   8  10   4    0.08    0.07   1
   7   9  -4    0.36    0.08   1
  -7  -9  -4    0.39    0.08   1
  -7  -9  -4    0.34    0.08   1
   7   9   4    0.43    0.08   1
  -7  -9   4    0.45    0.04   1
   7   9   4    0.34    0.07   1
  -6  -8  -4    7.75    0.23   1
  -6  -8  -4    7.52    0.23   1
   6   8  -4    7.19    0.24   1
   6   8   4    7.31    0.23   1
   6   8   4    7.08    0.24   1
  -6  -8   4    7.52    0.19   1
   5   7  -4    2.39    0.13   1
  -5  -7  -4    2.50    0.12   1
  -5  -7  -4    2.81    0.13   1
  -5  -7   4    2.55    0.09   1
   5   7   4    2.54    0.12   1
  -4  -6  -4   26.82    0.61   1
  -4  -6  -4   26.83    0.62   1
   4   6  -4   25.97    0.62   1
   4   6   4   26.21    0.61   1
  -4  -6   4   26.34    0.58   1
   3   5  -4    4.50    0.15   1
  -3  -5  -4    4.55    0.15   1
  -3  -5  -4    4.22    0.16   1
   3   5   4    4.33    0.15   1
  -3  -5   4    4.43    0.12   1
   2   4  -4   18.27    0.44   1
  -2  -4  -4   18.33    0.43   1
  -2  -4  -4   18.22    0.44   1
  -2  -4   4   18.64    0.41   1
   2   4   4   17.99    0.44   1
  -1  -3  -4    3.75    0.13   1
   1   3  -4    3.96    0.14   1
  -1  -3  -4    3.86    0.14   1
   1   3   4    3.74    0.13   1
  -1  -3   4    3.85    0.12   1
   0  -2  -4    5.29    0.16   1
   0   2  -4    4.75    0.16   1
   0   2  -4    4.96    0.14   1
   0  -2  -4    5.03    0.16   1
   0  -2   4    4.85    0.14   1
   0   2   4    5.14    0.15   1
  -1   1  -4   11.61    0.27   1
   1  -1  -4   11.16    0.29   1
   1  -1  -4   11.32    0.28   1
  -1   1  -4   11.57    0.30   1
  -1   1   4   11.56    0.29   1
   1  -1   4   11.64    0.28   1
  -2   0  -4   53.86    1.19   1
   2   0  -4   53.04    1.19   1
  -2   0  -4   55.65    1.17   1
   2   0  -4   54.34    1.18   1
   2   0   4   54.93    1.18   1
  -2   0   4   55.25    1.18   1
  -3  -1  -4   26.17    0.60   1
   3   1  -4   25.76    0.60   1
  -3  -1  -4   25.63    0.60   1
  -3  -1  -4   26.59    0.58   1
   3   1  -4   24.96    0.60   1
  -3  -1   4   26.81    0.58   1
   3   1   4   26.63    0.60   1
  -4  -2  -4    1.84    0.10   1
  -4  -2  -4    1.72    0.08   1
   4   2  -4    1.59    0.10   1
  -4  -2  -4    1.72    0.10   1
  -4  -2   4    1.69    0.08   1
   4   2   4    1.65    0.09   1
  -5  -3  -4    7.71    0.22   1
   5   3  -4    7.24    0.22   1
  -5  -3  -4    7.34    0.20   1
  -5  -3   4    7.54    0.20   1
   5   3   4    7.67    0.21   1
   6   4  -4   14.53    0.38   1
  -6  -4  -4   15.13    0.37   1
  -6  -4  -4   14.81    0.38   1
  -6  -4   4   14.64    0.35   1
   6   4   4   15.03    0.37   1
   7   5  -4    1.32    0.11   1
  -7  -5  -4    1.59    0.09   1
  -7  -5  -4    1.37    0.09   1
  -7  -5   4    1.44    0.08   1
   7   5   4    1.21    0.10   1
   8   6  -4   56.77    1.30   1
  -8  -6  -4   59.82    1.29   1
  -8  -6  -4   56.83    1.29   1
   8   6   4   59.72    1.29   1
  -8  -6   4   57.97    1.26   1
   9   7  -4   16.84    0.45   1
  -9  -7  -4   17.53    0.45   1
  -9  -7  -4   17.87    0.45   1
  -9  -7   4   16.80    0.40   1
   9   7   4   17.64    0.45   1
   9   7   4   16.51    0.44   1
  10   8  -4   34.69    0.85   1
 -10  -8  -4   36.31    0.85   1
 -10  -8  -4   36.98    0.85   1
  10   8   4   35.46    0.83   1
  10   8   4   35.97    0.85   1
 -11  -9  -4    4.73    0.20   1
  11   9  -4    4.08    0.21   1
 -11  -9  -4    4.95    0.21   1
  11   9   4    4.70    0.20   1
  11   9   4    4.45    0.19   1
 -12 -10  -4    3.56    0.19   1
 -12 -10  -4    3.07    0.18   1
  12  10   4    3.25    0.17   1
  12  10   4    2.92    0.17   1
 -13 -11  -4    0.80    0.12   1
 -13 -11  -4    1.06    0.14   1
  13  11   4    1.13    0.13   1
  13  11   4    1.24    0.12   1
 -14 -12  -4    1.76    0.16   1
 -14 -12  -4    1.66    0.15   1
  14  12   4    1.84    0.14   1
  14  12   4    1.75    0.15   1
 -15 -13  -4    0.01    0.10   1
 -15 -13  -4    0.08    0.11   1
  15  13   4    0.00    0.08   1
  15  13   4    0.19    0.10   1
 -16 -14  -4   12.23    0.42   1
 -16 -14  -4   12.12    0.40   1
  16  14   4   12.17    0.35   1
 -17 -15  -4    1.32    0.17   1
 -17 -15  -4    1.18    0.15   1
 -18 -16  -4    0.46    0.15   1
 -16 -18  -5    0.26    0.14   1
 -16 -18  -5    0.35    0.13   1
 -15 -17  -5    2.59    0.20   1
 -15 -17  -5    2.76    0.23   1
  15  17   5    2.67    0.21   1
 -14 -16  -5    1.76    0.18   1
 -14 -16  -5    1.52    0.16   1
  14  16   5    1.71    0.17   1
  14  16   5    1.46    0.13   1
 -13 -15  -5    0.21    0.12   1
 -13 -15  -5    0.10    0.10   1
  13  15   5    0.03    0.11   1
  13  15   5    0.07    0.09   1
 -12 -14  -5    8.00    0.33   1
 -12 -14  -5    8.84    0.32   1
  12  14   5    8.84    0.33   1
  12  14   5    8.99    0.30   1
  11  13  -5    0.23    0.11   1
 -11 -13  -5    0.24    0.10   1
 -11 -13  -5    0.27    0.10   1
  11  13   5    0.20    0.11   1
  11  13   5    0.19    0.08   1
 -10 -12  -5    0.68    0.11   1
 -10 -12  -5    0.62    0.12   1
  10  12  -5    0.53    0.11   1
  10  12   5    0.62    0.12   1
  10  12   5    0.74    0.10   1
   9  11  -5    6.78    0.26   1
  -9 -11  -5    7.27    0.26   1
  -9 -11  -5    6.84    0.26   1
   9  11   5    7.10    0.27   1
   9  11   5    6.83    0.24   1
   8  10  -5   20.98    0.56   1
  -8 -10  -5   21.82    0.56   1
  -8 -10  -5   22.07    0.56   1
   8  10   5   22.16    0.57   1
   8  10   5   21.82    0.55   1
  -7  -9  -5   23.78    0.59   1
   7   9  -5   22.92    0.59   1
  -7  -9  -5   24.58    0.59   1
   7   9   5   24.19    0.60   1
   7   9   5   23.36    0.58   1
   6   8  -5    0.51    0.09   1
  -6  -8  -5    0.42    0.08   1
  -6  -8  -5    0.52    0.08   1
   6   8   5    0.43    0.09   1
  -6  -8   5    0.44    0.05   1
   6   8   5    0.48    0.08   1
  -5  -7  -5    0.74    0.10   1
   5   7  -5    0.71    0.09   1
  -5  -7  -5    0.66    0.08   1
   5   7   5    0.66    0.08   1
  -5  -7   5    0.75    0.06   1
  -4  -6  -5   16.79    0.44   1
  -4  -6  -5   17.53    0.43   1
   4   6  -5   17.34    0.44   1
  -4  -6   5   17.39    0.40   1
   4   6   5   16.69    0.43   1
  -3  -5  -5    4.38    0.17   1
   3   5  -5    4.20    0.17   1
  -3  -5  -5    4.28    0.16   1
  -3  -5   5    4.40    0.13   1
   3   5   5    4.36    0.16   1
  -2  -4  -5   14.33    0.35   1
   2   4  -5   13.97    0.37   1
  -2  -4  -5   13.80    0.36   1
  -2  -4   5   14.00    0.33   1
   2   4   5   13.33    0.35   1
   1   3  -5    6.53    0.22   1
  -1  -3  -5    6.79    0.21   1
  -1  -3  -5    7.00    0.20   1
  -1  -3   5    6.93    0.19   1
   1   3   5    6.71    0.21   1
   0  -2  -5   31.82    0.72   1
   0   2  -5   31.92    0.74   1
   0  -2  -5   30.91    0.73   1
   0   2  -5   31.99    0.70   1
   0   2   5   31.85    0.72   1
   0  -2   5   32.26    0.71   1
  -1   1  -5    7.07    0.23   1
   1  -1  -5    7.41    0.23   1
   1  -1  -5    7.34    0.21   1
  -1   1  -5    7.25    0.19   1
   1  -1   5    7.47    0.21   1
  -1   1   5    7.52    0.21   1
  -2   0  -5    6.50    0.22   1
   2   0  -5    7.03    0.20   1
   2   0  -5    6.51    0.21   1
  -2   0  -5    6.86    0.18   1
   2   0   5    6.80    0.20   1
  -2   0   5    6.90    0.20   1
   3   1  -5    6.94    0.20   1
  -3  -1  -5    6.73    0.21   1
  -3  -1  -5    6.97    0.19   1
   3   1  -5    6.78    0.22   1
   3   1   5    6.85    0.21   1
  -3  -1   5    6.81    0.19   1
   4   2  -5    1.82    0.12   1
  -4  -2  -5    2.02    0.12   1
  -4  -2  -5    2.14    0.09   1
  -4  -2   5    2.04    0.09   1
   4   2   5    1.89    0.11   1
   5   3  -5    2.10    0.12   1
  -5  -3  -5    1.80    0.11   1
  -5  -3  -5    2.09    0.13   1
  -5  -3  -5    2.01    0.10   1
  -5  -3   5    1.88    0.09   1
   5   3   5    2.15    0.12   1
  -6  -4  -5   15.88    0.38   1
  -6  -4  -5   15.11    0.40   1
   6   4  -5   15.05    0.40   1
  -6  -4  -5   15.09    0.41   1
   6   4   5   15.76    0.40   1
  -6  -4   5   15.04    0.37   1
   7   5  -5    1.88    0.13   1
  -7  -5  -5    1.72    0.12   1
  -7  -5  -5    1.65    0.11   1
   7   5   5    1.93    0.11   1
  -7  -5   5    1.83    0.09   1
  -8  -6  -5   19.39    0.49   1
   8   6  -5   19.08    0.50   1
  -8  -6  -5   19.41    0.48   1
  -8  -6   5   18.50    0.45   1
   8   6   5   18.77    0.48   1
  -9  -7  -5    0.54    0.08   1
  -9  -7  -5    0.52    0.09   1
   9   7  -5    0.53    0.10   1
   9   7   5    0.62    0.10   1
   9   7   5    0.54    0.09   1
 -10  -8  -5    9.58    0.29   1
  10   8  -5    8.67    0.30   1
 -10  -8  -5    9.03    0.29   1
  10   8   5    8.47    0.28   1
  10   8   5    8.65    0.30   1
 -11  -9  -5    1.78    0.14   1
 -11  -9  -5    1.79    0.15   1
  11   9  -5    1.58    0.15   1
  11   9   5    1.69    0.13   1
  11   9   5    1.84    0.16   1
 -12 -10  -5    0.37    0.10   1
  12  10  -5    0.34    0.11   1
 -12 -10  -5    0.42    0.10   1
  12  10   5    0.28    0.10   1
  12  10   5    0.40    0.11   1
 -13 -11  -5    9.26    0.33   1
 -13 -11  -5    9.93    0.34   1
  13  11   5    9.62    0.33   1
  13  11   5    9.24    0.31   1
 -14 -12  -5    4.77    0.24   1
 -14 -12  -5    5.32    0.26   1
  14  12   5    4.56    0.21   1
  14  12   5    4.72    0.24   1
 -15 -13  -5    1.44    0.17   1
 -15 -13  -5    1.24    0.15   1
  15  13   5    1.06    0.13   1
  15  13   5    1.25    0.15   1
 -16 -14  -5    1.43    0.18   1
 -16 -14  -5    1.97    0.18   1
  16  14   5    1.52    0.16   1
  16  14   5    1.87    0.15   1
 -17 -15  -5    1.35    0.18   1
 -17 -15  -5    1.36    0.17   1
 -15 -17  -6   11.40    0.42   1
  15  17   6   11.25    0.37   1
  15  17   6   11.00    0.40   1
 -14 -16  -6    3.52    0.26   1
  14  16   6    3.67    0.24   1
 -13 -15  -6    3.45    0.24   1
  13  15   6    3.94    0.21   1
  13  15   6    3.77    0.25   1
 -12 -14  -6    0.14    0.11   1
  12  14  -6   -0.14    0.11   1
  12  14   6   -0.04    0.11   1
  12  14   6   -0.09    0.10   1
  11  13  -6    0.36    0.12   1
 -11 -13  -6    0.09    0.10   1
  11  13   6    0.19    0.11   1
  11  13   6    0.31    0.10   1
  10  12  -6    0.19    0.11   1
 -10 -12  -6    0.03    0.09   1
  10  12   6   -0.13    0.11   1
  10  12   6    0.02    0.09   1
   9  11  -6    0.37    0.11   1
  -9 -11  -6    0.36    0.10   1
   9  11   6    0.22    0.11   1
   9  11   6    0.17    0.10   1
  -8 -10  -6    3.59    0.19   1
   8  10  -6    3.07    0.17   1
  -8 -10  -6    3.54    0.20   1
   8  10   6    3.77    0.18   1
   8  10   6    3.39    0.20   1
  -7  -9  -6   16.99    0.45   1
   7   9  -6   16.32    0.46   1
  -7  -9  -6   16.25    0.46   1
   7   9   6   16.13    0.46   1
   7   9   6   16.22    0.44   1
  -6  -8  -6    5.02    0.19   1
   6   8  -6    4.52    0.20   1
  -6  -8  -6    4.34    0.20   1
   6   8   6    4.48    0.19   1
   5   7  -6   38.08    0.90   1
  -5  -7  -6   38.60    0.88   1
  -5  -7  -6   37.46    0.89   1
   5   7   6   38.05    0.89   1
  -5  -7   6   38.21    0.84   1
   4   6  -6    5.67    0.22   1
  -4  -6  -6    5.63    0.22   1
  -4  -6  -6    5.95    0.20   1
  -4  -6   6    5.92    0.18   1
   4   6   6    5.47    0.21   1
  -3  -5  -6   -0.06    0.07   1
  -3  -5  -6    0.04    0.06   1
   3   5  -6   -0.11    0.07   1
  -3  -5   6    0.04    0.05   1
   3   5   6    0.02    0.06   1
   2   4  -6    0.67    0.10   1
  -2  -4  -6    0.79    0.08   1
  -2  -4  -6    0.74    0.09   1
   2   4   6    0.67    0.09   1
  -2  -4   6    0.80    0.08   1
  -1  -3  -6   21.60    0.51   1
  -1  -3  -6   21.36    0.53   1
   1   3  -6   21.09    0.54   1
  -1  -3   6   21.70    0.51   1
   1   3   6   21.16    0.52   1
   0   2  -6    0.08    0.08   1
   0  -2  -6    0.11    0.07   1
   0  -2  -6    0.10    0.05   1
   0   2   6    0.09    0.06   1
   0  -2   6   -0.05    0.05   1
  -1   1  -6   38.63    0.85   1
   1  -1  -6   38.19    0.90   1
  -1   1  -6   38.42    0.90   1
   1  -1  -6   38.94    0.87   1
  -1   1   6   39.61    0.88   1
   1  -1   6   38.85    0.88   1
   2   0  -6   15.61    0.42   1
  -2   0  -6   15.19    0.41   1
  -2   0  -6   15.56    0.37   1
   2   0  -6   16.30    0.40   1
  -2   0   6   16.09    0.40   1
   2   0   6   15.57    0.40   1
   3   1  -6  116.08    2.53   1
  -3  -1  -6  114.65    2.53   1
   3   1  -6  117.35    2.51   1
  -3  -1  -6  117.91    2.48   1
   3   1   6  119.78    2.52   1
  -3  -1   6  116.52    2.50   1
   4   2  -6   14.45    0.40   1
  -4  -2  -6   14.59    0.35   1
  -4  -2  -6   14.09    0.40   1
   4   2   6   14.60    0.39   1
  -4  -2   6   14.80    0.37   1
   5   3  -6    0.19    0.08   1
  -5  -3  -6    0.27    0.06   1
  -5  -3  -6    0.23    0.07   1
   5   3   6    0.19    0.07   1
  -5  -3   6    0.26    0.06   1
  -6  -4  -6    0.03    0.08   1
   6   4  -6    0.02    0.07   1
  -6  -4  -6    0.01    0.05   1
  -6  -4   6    0.03    0.04   1
   6   4   6   -0.03    0.05   1
   7   5  -6    4.62    0.19   1
  -7  -5  -6    5.01    0.17   1
  -7  -5  -6    5.02    0.20   1
  -7  -5  -6    4.70    0.21   1
  -7  -5   6    4.84    0.16   1
   7   5   6    4.66    0.19   1
  -8  -6  -6    0.09    0.09   1
  -8  -6  -6    0.09    0.07   1
  -8  -6  -6    0.16    0.08   1
   8   6  -6    0.18    0.07   1
   8   6   6    0.16    0.08   1
  -9  -7  -6    2.15    0.15   1
  -9  -7  -6    2.16    0.14   1
   9   7  -6    2.10    0.16   1
  -9  -7  -6    2.25    0.17   1
   9   7   6    1.90    0.14   1
 -10  -8  -6    0.71    0.11   1
  10   8  -6    0.70    0.12   1
 -10  -8  -6    0.69    0.09   1
  10   8   6    0.75    0.13   1
  10   8   6    1.00    0.12   1
 -11  -9  -6    2.92    0.18   1
 -11  -9  -6    2.88    0.16   1
  11   9  -6    2.89    0.19   1
  11   9   6    2.97    0.21   1
  11   9   6    2.48    0.17   1
 -12 -10  -6    0.12    0.09   1
 -12 -10  -6    0.09    0.10   1
  12  10  -6   -0.04    0.10   1
  12  10   6   -0.05    0.11   1
  12  10   6    0.04    0.09   1
 -13 -11  -6    0.61    0.11   1
 -13 -11  -6    0.45    0.12   1
  13  11  -6    0.49    0.13   1
  13  11   6    0.32    0.10   1
  13  11   6    0.53    0.13   1
 -14 -12  -6    0.11    0.11   1
 -14 -12  -6   -0.02    0.11   1
  14  12   6   -0.04    0.10   1
  14  12   6    0.21    0.12   1
 -15 -13  -6    1.42    0.17   1
 -15 -13  -6    1.31    0.17   1
  15  13   6    1.45    0.15   1
  15  13   6    1.75    0.18   1
 -16 -14  -6    0.12    0.12   1
  16  14   6    0.13    0.10   1
  16  14   6    0.09    0.11   1
 -14 -16  -7    2.03    0.22   1
  14  16   7    1.84    0.20   1
 -13 -15  -7    2.31    0.22   1
  13  15   7    2.04    0.18   1
  13  15   7    1.90    0.20   1
 -12 -14  -7    6.79    0.29   1
 -12 -14  -7    7.24    0.32   1
  12  14  -7    6.68    0.31   1
  12  14   7    6.59    0.31   1
  12  14   7    7.09    0.28   1
 -11 -13  -7    1.03    0.16   1
  11  13  -7    1.10    0.16   1
 -11 -13  -7    0.98    0.14   1
  11  13   7    0.81    0.15   1
  11  13   7    1.02    0.14   1
 -10 -12  -7    0.53    0.14   1
  10  12  -7    0.88    0.14   1
 -10 -12  -7    0.82    0.13   1
  10  12   7    0.67    0.14   1
  10  12   7    0.58    0.12   1
   9  11  -7    1.14    0.15   1
  -9 -11  -7    1.40    0.16   1
  -9 -11  -7    1.49    0.14   1
   9  11   7    1.69    0.15   1
   9  11   7    1.53    0.17   1
   8  10  -7    2.54    0.18   1
  -8 -10  -7    2.10    0.15   1
  -8 -10  -7    2.08    0.17   1
   8  10   7    2.15    0.18   1
   8  10   7    2.07    0.16   1
  -7  -9  -7    0.19    0.11   1
  -7  -9  -7    0.25    0.08   1
   7   9  -7    0.30    0.11   1
   7   9   7    0.21    0.09   1
   7   9   7    0.16    0.10   1
  -6  -8  -7    0.35    0.10   1
   6   8  -7    0.45    0.09   1
  -6  -8  -7    0.34    0.08   1
   6   8   7    0.35    0.09   1
  -5  -7  -7    1.16    0.11   1
   5   7  -7    1.40    0.14   1
  -5  -7  -7    1.36    0.14   1
   5   7   7    1.42    0.13   1
  -4  -6  -7   13.09    0.36   1
   4   6  -7   13.26    0.39   1
  -4  -6  -7   12.63    0.38   1
  -4  -6   7   13.03    0.34   1
   4   6   7   13.31    0.38   1
   3   5  -7    0.97    0.11   1
  -3  -5  -7    1.13    0.12   1
  -3  -5  -7    1.01    0.10   1
   3   5   7    0.94    0.10   1
  -3  -5   7    1.10    0.09   1
   2   4  -7    1.63    0.14   1
  -2  -4  -7    1.66    0.12   1
  -2  -4  -7    1.42    0.13   1
   2   4   7    1.63    0.13   1
  -2  -4   7    1.76    0.12   1
   1   3  -7    0.40    0.10   1
  -1  -3  -7    0.44    0.10   1
  -1  -3  -7    0.45    0.08   1
   1   3   7    0.43    0.08   1
  -1  -3   7    0.57    0.08   1
   0  -2  -7    8.08    0.28   1
   0  -2  -7    8.33    0.25   1
   0   2  -7    8.26    0.28   1
   0  -2   7    8.14    0.25   1
   0   2   7    8.37    0.26   1
  -1   1  -7    0.17    0.07   1
  -1   1  -7    0.13    0.05   1
   1  -1  -7    0.12    0.06   1
   1  -1  -7    0.09    0.08   1
   1  -1   7    0.09    0.07   1
  -1   1   7    0.16    0.07   1
  -2   0  -7    0.85    0.07   1
   2   0  -7    0.77    0.08   1
   2   0  -7    0.93    0.11   1
  -2   0  -7    0.81    0.11   1
   2   0   7    0.78    0.09   1
  -2   0   7    0.86    0.09   1
  -3  -1  -7    0.05    0.08   1
  -3  -1  -7    0.03    0.05   1
   3   1  -7    0.01    0.08   1
  -3  -1   7    0.01    0.06   1
   3   1   7    0.02    0.07   1
  -4  -2  -7    5.49    0.17   1
   4   2  -7    5.50    0.22   1
  -4  -2  -7    5.25    0.21   1
  -4  -2   7    5.40    0.19   1
   4   2   7    5.28    0.21   1
  -5  -3  -7    1.47    0.13   1
  -5  -3  -7    1.54    0.10   1
   5   3  -7    1.69    0.14   1
  -5  -3   7    1.72    0.12   1
   5   3   7    1.64    0.13   1
  -6  -4  -7    0.16    0.06   1
   6   4  -7    0.26    0.09   1
  -6  -4  -7    0.18    0.09   1
   6   4   7    0.18    0.08   1
  -6  -4   7    0.16    0.06   1
  -7  -5  -7    4.75    0.18   1
   7   5  -7    4.66    0.22   1
  -7  -5  -7    4.58    0.22   1
   7   5   7    4.79    0.21   1
  -8  -6  -7   13.22    0.40   1
   8   6  -7   12.93    0.40   1
   8   6   7   12.99    0.39   1
  -9  -7  -7    3.92    0.18   1
  -9  -7  -7    3.64    0.21   1
   9   7  -7    3.74    0.21   1
   9   7   7    3.68    0.20   1
 -10  -8  -7    4.54    0.24   1
  10   8  -7    4.01    0.22   1
  10   8   7    4.45    0.23   1
  10   8   7    4.23    0.21   1
 -11  -9  -7    0.76    0.14   1
  11   9  -7    1.20    0.15   1
  11   9   7    0.81    0.14   1
  11   9   7    1.10    0.13   1
  12  10  -7    0.09    0.11   1
 -12 -10  -7    0.05    0.12   1
  12  10   7    0.18    0.13   1
  12  10   7    0.04    0.11   1
  13  11  -7    1.45    0.18   1
 -13 -11  -7    0.93    0.16   1
  13  11   7    1.30    0.16   1
  13  11   7    1.22    0.16   1
 -14 -12  -7   -0.07    0.14   1
  14  12   7    0.17    0.12   1
  14  12   7    0.41    0.11   1
 -15 -13  -7    0.80    0.18   1
  15  13   7    1.38    0.17   1
  15  13   7    1.31    0.16   1
 -13 -15  -8    0.29    0.15   1
  13  15  -8    0.22    0.15   1
  13  15   8    0.26    0.12   1
  13  15   8    0.09    0.13   1
  12  14  -8    0.94    0.18   1
 -12 -14  -8    0.90    0.17   1
  12  14   8    1.04    0.15   1
  12  14   8    1.02    0.17   1
  11  13  -8    0.12    0.13   1
 -11 -13  -8   -0.13    0.12   1
  11  13   8    0.09    0.11   1
  11  13   8   -0.07    0.13   1
 -10 -12  -8    7.27    0.32   1
  10  12  -8    7.78    0.33   1
  10  12   8    7.34    0.31   1
  10  12   8    7.31    0.33   1
   9  11  -8   -0.03    0.11   1
  -9 -11  -8    0.06    0.12   1
   9  11   8   -0.13    0.12   1
   9  11   8    0.05    0.10   1
  -8 -10  -8    0.09    0.11   1
   8  10  -8    0.06    0.11   1
   8  10   8   -0.07    0.11   1
   8  10   8    0.01    0.10   1
   7   9  -8    0.10    0.11   1
  -7  -9  -8    0.12    0.11   1
   7   9   8   -0.16    0.10   1
   7   9   8    0.10    0.10   1
   6   8  -8    6.37    0.28   1
  -6  -8  -8    6.61    0.27   1
   6   8   8    6.67    0.26   1
   5   7  -8    1.80    0.16   1
  -5  -7  -8    1.51    0.13   1
  -5  -7  -8    1.48    0.15   1
   5   7   8    1.49    0.14   1
   4   6  -8    3.46    0.20   1
  -4  -6  -8    3.10    0.17   1
  -4  -6  -8    3.39    0.20   1
   4   6   8    3.21    0.18   1
  -3  -5  -8    1.59    0.13   1
   3   5  -8    1.59    0.15   1
  -3  -5  -8    1.55    0.15   1
  -3  -5   8    1.43    0.11   1
   3   5   8    1.54    0.14   1
  -2  -4  -8   12.45    0.34   1
  -2  -4  -8   12.02    0.38   1
   2   4  -8   11.56    0.38   1
  -2  -4   8   11.93    0.34   1
   2   4   8   12.28    0.36   1
  -1  -3  -8    0.16    0.07   1
  -1  -3  -8    0.30    0.10   1
   1   3  -8    0.19    0.10   1
  -1  -3   8    0.23    0.07   1
   1   3   8    0.17    0.08   1
   0  -2  -8    1.82    0.12   1
   0   2  -8    1.67    0.15   1
   0  -2  -8    1.68    0.15   1
   0   2   8    1.69    0.13   1
   0  -2   8    1.55    0.13   1
  -1   1  -8    4.91    0.23   1
   1  -1  -8    5.20    0.23   1
   1  -1  -8    4.79    0.18   1
   1  -1   8    5.06    0.20   1
  -1   1   8    5.32    0.21   1
  -2   0  -8    0.05    0.07   1
   2   0  -8    0.01    0.09   1
   2   0   8   -0.04    0.08   1
  -2   0   8    0.06    0.07   1
   3   1  -8   12.52    0.39   1
  -3  -1  -8   12.81    0.39   1
  -3  -1   8   12.86    0.36   1
   3   1   8   12.91    0.37   1
   4   2  -8    1.69    0.16   1
  -4  -2  -8    1.76    0.15   1
  -4  -2   8    1.74    0.13   1
   4   2   8    1.84    0.14   1
  -5  -3  -8    3.39    0.20   1
   5   3  -8    3.60    0.20   1
  -5  -3   8    3.69    0.16   1
   5   3   8    3.54    0.19   1
  -6  -4  -8    0.50    0.12   1
   6   4  -8    0.57    0.12   1
   6   4   8    0.58    0.11   1
  -7  -5  -8    0.95    0.14   1
   7   5  -8    1.24    0.14   1
   7   5   8    1.22    0.13   1
  -8  -6  -8   14.46    0.45   1
   8   6  -8   14.69    0.45   1
   8   6   8   14.77    0.44   1
  -9  -7  -8   20.94    0.61   1
   9   7  -8   22.36    0.61   1
   9   7   8   22.80    0.60   1
 -10  -8  -8    1.22    0.16   1
  10   8  -8    0.93    0.14   1
  10   8   8    0.79    0.13   1
  10   8   8    0.91    0.15   1
 -11  -9  -8    3.19    0.23   1
  11   9  -8    2.96    0.23   1
  11   9   8    3.21    0.24   1
  11   9   8    3.23    0.21   1
 -12 -10  -8    1.73    0.19   1
  12  10  -8    1.29    0.17   1
  12  10   8    1.34    0.15   1
  12  10   8    1.43    0.18   1
  13  11  -8    3.53    0.25   1
 -13 -11  -8    3.49    0.26   1
  13  11   8    3.51    0.22   1
  13  11   8    3.96    0.26   1
  14  12  -8    3.50    0.26   1
 -14 -12  -8    3.78    0.27   1
  14  12   8    4.15    0.25   1
  14  12   8    3.48    0.26   1
 -11 -13  -9    0.34    0.14   1
  11  13  -9    0.17    0.15   1
  11  13   9    0.20    0.13   1
  11  13   9    0.36    0.15   1
  10  12  -9    3.92    0.26   1
 -10 -12  -9    3.47    0.25   1
  10  12   9    3.75    0.27   1
  10  12   9    4.00    0.24   1
   9  11  -9    3.18    0.24   1
  -9 -11  -9    2.95    0.24   1
   9  11   9    2.85    0.24   1
   9  11   9    2.91    0.21   1
   8  10  -9   14.53    0.48   1
  -8 -10  -9   14.31    0.47   1
   8  10   9   14.60    0.46   1
   8  10   9   15.38    0.50   1
  -7  -9  -9    3.72    0.23   1
   7   9  -9    3.51    0.24   1
   7   9   9    3.42    0.24   1
   7   9   9    3.91    0.22   1
  -6  -8  -9    2.14    0.19   1
   6   8  -9    2.09    0.19   1
   6   8   9    2.11    0.20   1
   6   8   9    2.10    0.18   1
   5   7  -9    0.05    0.11   1
  -5  -7  -9    0.29    0.12   1
   5   7   9    0.26    0.11   1
  -4  -6  -9    1.71    0.17   1
   4   6  -9    1.51    0.17   1
   4   6   9    1.46    0.15   1
   3   5  -9    0.18    0.11   1
  -3  -5  -9    0.38    0.12   1
   3   5   9    0.22    0.10   1
   2   4  -9    6.29    0.26   1
  -2  -4  -9    5.87    0.27   1
   2   4   9    6.72    0.26   1
  -2  -4   9    5.97    0.23   1
   1   3  -9    0.08    0.11   1
  -1  -3  -9    0.30    0.11   1
   1   3   9    0.13    0.10   1
  -1  -3   9    0.08    0.08   1
   0   2  -9    0.99    0.14   1
   0  -2  -9    1.16    0.15   1
   0   2   9    1.06    0.13   1
   0  -2   9    1.11    0.12   1
  -1   1  -9    1.00    0.14   1
   1  -1  -9    1.09    0.15   1
  -1   1   9    1.19    0.12   1
   1  -1   9    1.24    0.13   1
   2   0  -9   -0.01    0.10   1
  -2   0  -9    0.10    0.11   1
   2   0   9    0.07    0.08   1
  -2   0   9   -0.02    0.08   1
  -3  -1  -9    0.13    0.11   1
   3   1  -9    0.13    0.10   1
  -3  -1   9    0.13    0.09   1
   3   1   9   -0.01    0.08   1
  -4  -2  -9    0.08    0.11   1
   4   2  -9    0.00    0.10   1
   4   2   9    0.12    0.09   1
  -4  -2   9    0.01    0.09   1
  -5  -3  -9    4.32    0.24   1
   5   3  -9    4.34    0.24   1
   5   3   9    4.35    0.22   1
   6   4  -9    0.01    0.11   1
  -6  -4  -9    0.19    0.12   1
   6   4   9    0.12    0.10   1
  -7  -5  -9    0.35    0.12   1
   7   5  -9    0.43    0.13   1
   7   5   9    0.24    0.10   1
   8   6  -9    9.17    0.35   1
  -8  -6  -9    8.29    0.34   1
   8   6   9    8.51    0.32   1
   9   7  -9    1.01    0.16   1
  -9  -7  -9    1.00    0.16   1
   9   7   9    1.16    0.17   1
   9   7   9    1.42    0.16   1
 -10  -8  -9   10.38    0.40   1
  10   8  -9   10.47    0.40   1
  10   8   9   10.77    0.41   1
  10   8   9   10.79    0.38   1
 -11  -9  -9    1.98    0.20   1
  11   9  -9    1.73    0.19   1
  11   9   9    1.74    0.18   1
  11   9   9    1.36    0.18   1
 -12 -10  -9    4.30    0.28   1
  12  10  -9    4.99    0.28   1
  12  10   9    5.17    0.28   1
  12  10   9    4.08    0.30   1
 -13 -11  -9    4.37    0.28   1
  13  11  -9    3.67    0.27   1
  13  11   9    4.02    0.24   1
  13  11   9    4.15    0.28   1
  -9 -11 -10    0.59    0.15   1
   9  11 -10    0.34    0.16   1
   9  11  10    0.49    0.13   1
   9  11  10    0.51    0.16   1
   8  10 -10    4.28    0.27   1
  -8 -10 -10    4.12    0.27   1
   8  10  10    4.52    0.25   1
   8  10  10    3.96    0.28   1
  -7  -9 -10    6.54    0.31   1
   7   9 -10    6.92    0.33   1
   7   9  10    6.62    0.30   1
   7   9  10    6.25    0.32   1
  -6  -8 -10    2.45    0.22   1
   6   8 -10    2.79    0.23   1
   6   8  10    2.28    0.22   1
   6   8  10    2.40    0.20   1
   5   7 -10    1.54    0.18   1
  -5  -7 -10    1.59    0.18   1
   5   7  10    1.63    0.17   1
   4   6 -10    0.98    0.16   1
  -4  -6 -10    1.07    0.16   1
   4   6  10    0.93    0.14   1
  -3  -5 -10    0.58    0.14   1
   3   5 -10    0.21    0.12   1
   3   5  10    0.57    0.13   1
   2   4 -10    1.38    0.17   1
  -2  -4 -10    1.58    0.18   1
   2   4  10    1.35    0.15   1
   1   3 -10    1.58    0.18   1
  -1  -3 -10    1.41    0.17   1
   1   3  10    1.39    0.15   1
  -1  -3  10    1.41    0.14   1
   0  -2 -10    0.06    0.12   1
   0   2 -10    0.14    0.12   1
   0   2  10   -0.01    0.10   1
   0  -2  10   -0.08    0.08   1
  -1   1 -10    1.39    0.17   1
   1  -1 -10    1.41    0.17   1
   1  -1  10    1.27    0.14   1
  -1   1  10    1.68    0.15   1
   2   0 -10    3.08    0.22   1
  -2   0 -10    3.46    0.23   1
  -2   0  10    3.00    0.19   1
   2   0  10    3.16    0.20   1
   3   1 -10   17.66    0.53   1
  -3  -1 -10   17.24    0.53   1
  -3  -1  10   17.81    0.50   1
   3   1  10   17.77    0.51   1
   4   2 -10   10.89    0.39   1
  -4  -2 -10   10.50    0.39   1
   4   2  10   10.57    0.37   1
   5   3 -10    1.67    0.18   1
  -5  -3 -10    1.96    0.19   1
   5   3  10    1.65    0.17   1
  -6  -4 -10    0.02    0.12   1
   6   4 -10   -0.07    0.12   1
   6   4  10    0.05    0.10   1
   7   5 -10    6.98    0.32   1
  -7  -5 -10    6.53    0.31   1
   7   5  10    6.50    0.29   1
   8   6 -10    0.34    0.14   1
  -8  -6 -10    0.09    0.12   1
   8   6  10    0.42    0.13   1
   9   7 -10    0.00    0.13   1
  -9  -7 -10    0.26    0.15   1
   9   7  10    0.14    0.14   1
   9   7  10    0.14    0.13   1
  10   8 -10    0.91    0.17   1
 -10  -8 -10    1.01    0.17   1
  10   8  10    0.86    0.18   1
  10   8  10    0.71    0.14   1
   6   8 -11   -0.09    0.14   1
  -6  -8 -11   -0.05    0.13   1
   6   8  11    0.16    0.14   1
   6   8  11    0.03    0.12   1
  -5  -7 -11    0.11    0.13   1
   5   7 -11    0.10    0.14   1
   5   7  11   -0.20    0.13   1
   5   7  11    0.02    0.12   1
   4   6 -11    8.57    0.37   1
  -4  -6 -11    8.03    0.35   1
   4   6  11    8.60    0.35   1
   3   5 -11    0.19    0.13   1
  -3  -5 -11    0.17    0.13   1
   3   5  11   -0.01    0.11   1
  -2  -4 -11    1.61    0.19   1
   2   4 -11    1.57    0.19   1
   2   4  11    1.98    0.19   1
  -1  -3 -11    0.13    0.13   1
   1   3 -11    0.05    0.12   1
   1   3  11    0.19    0.13   1
   0  -2 -11    6.15    0.30   1
   0   2 -11    5.70    0.30   1
   0   2  11    5.69    0.27   1
  -1   1 -11    1.00    0.17   1
   1  -1 -11    0.89    0.16   1
   1  -1  11    0.96    0.14   1
  -1   1  11    0.84    0.14   1
   2   0 -11    0.47    0.14   1
  -2   0 -11    0.51    0.15   1
  -2   0  11    0.03    0.10   1
   2   0  11    0.16    0.11   1
   3   1 -11   -0.03    0.12   1
  -3  -1 -11    0.09    0.13   1
   3   1  11    0.03    0.10   1
   4   2 -11    4.90    0.28   1
  -4  -2 -11    4.96    0.29   1
   4   2  11    4.62    0.26   1
  -5  -3 -11    0.07    0.12   1
   5   3 -11    0.19    0.13   1
   5   3  11   -0.15    0.12   1
   6   4 -11    0.14    0.13   1
  -6  -4 -11    0.25    0.14   1
   6   4  11    0.07    0.12   1
  -7  -5 -11    4.14    0.27   1
   7   5 -11    4.10    0.27   1
   7   5  11    4.18    0.27   1
 -17 -21   0    0.04    0.13   1
  12  16   0    9.49    0.30   1
  11  15   0    0.00    0.07   1
  10  14   0   12.56    0.35   1
 -10 -14   0   12.49    0.33   1
   9  13   0   -0.10    0.06   1
  -9 -13   0    0.02    0.05   1
   8  12   0    0.88    0.08   1
  -8 -12   0    0.80    0.07   1
   7  11   0   -0.07    0.05   1
  -7 -11   0    0.01    0.04   1
   6  10   0    6.32    0.14   1
   6  10   0    6.25    0.19   1
  -6 -10   0    6.51    0.17   1
   6  10   0    6.48    0.14   1
   5   9   0    0.01    0.04   1
   5   9   0    0.01    0.01   1
  -5  -9   0    0.00    0.03   1
   5   9   0   -0.01    0.02   1
  -4  -8   0  137.44    2.89   1
   4   8   0  132.70    2.87   1
   4   8   0  136.71    2.87   1
   3   7   0   -0.03    0.04   1
   3   7   0    0.01    0.01   1
   3   7   0   -0.01    0.02   1
  -3  -7   0   -0.02    0.03   1
   2   6   0    7.53    0.17   1
  -2  -6   0    7.64    0.18   1
   2   6   0    7.47    0.20   1
  -1  -5   0   -0.01    0.02   1
   1   5   0    0.01    0.01   1
   1   5   0   -0.01    0.04   1
   1   5   0    0.01    0.01   1
   0   4   0  123.37    2.65   1
   0  -4   0  123.82    2.61   1
   0   4   0  120.46    2.60   1
   0  -4   0  123.97    2.60   1
   0  -4   0  120.64    2.63   1
   0   4   0  122.43    2.59   1
  -1   3   0   -0.29    0.02   1
   1  -3   0   -0.24    0.03   1
   1  -3   0   -0.30    0.02   1
   1  -3   0   -0.24    0.02   1
  -1   3   0   -0.29    0.03   1
  -2   2   0   10.74    0.25   1
   2  -2   0   10.46    0.26   1
  -2   2   0   10.51    0.26   1
   2  -2   0   10.91    0.25   1
   3  -1   0   -0.07    0.03   1
  -3   1   0    0.01    0.03   1
  -4   0   0   80.46    1.75   1
   5   1   0   -0.09    0.02   1
  -5  -1   0   -0.03    0.03   1
  -6  -2   0  103.50    2.17   1
   6   2   0  101.53    2.18   1
  -7  -3   0    0.04    0.04   1
   7   3   0   -0.04    0.03   1
   8   4   0    3.94    0.11   1
  -8  -4   0    3.29    0.12   1
  -9  -5   0    0.05    0.05   1
   9   5   0    0.03    0.03   1
 -10  -6   0   11.62    0.30   1
  10   6   0   11.26    0.28   1
 -11  -7   0    0.08    0.05   1
  11   7   0    0.00    0.04   1
 -12  -8   0   27.43    0.65   1
  12   8   0   28.36    0.63   1
  12   8   0   27.95    0.63   1
  13   9   0   -0.06    0.04   1
  13   9   0    0.07    0.05   1
 -13  -9   0   -0.05    0.06   1
  14  10   0    5.00    0.15   1
 -14 -10   0    5.08    0.19   1
 -15 -11   0    0.10    0.07   1
 -17 -21  -1    0.53    0.16   1
 -16 -20  -1    4.50    0.30   1
 -15 -19  -1    0.30    0.13   1
  14  18   1    2.89    0.18   1
  13  17   1    0.83    0.11   1
  12  16   1    2.00    0.14   1
 -11 -15  -1    4.07    0.17   1
  11  15   1    4.18    0.18   1
 -10 -14  -1    0.43    0.08   1
  10  14   1    0.51    0.09   1
  10  14   1    0.56    0.04   1
  -9 -13  -1    5.65    0.19   1
   9  13   1    5.79    0.21   1
   9  13   1    5.86    0.16   1
  -9 -13   1    6.03    0.17   1
  -8 -12  -1    0.37    0.06   1
   8  12   1    0.30    0.07   1
   8  12   1    0.24    0.04   1
  -8 -12   1    0.27    0.04   1
   7  11  -1    0.32    0.06   1
  -7 -11  -1    0.17    0.05   1
   7  11   1    0.21    0.04   1
  -7 -11   1    0.22    0.04   1
   7  11   1    0.15    0.06   1
  -6 -10  -1   33.35    0.74   1
   6  10  -1   33.20    0.75   1
   6  10   1   33.04    0.72   1
  -6 -10   1   33.60    0.72   1
   6  10   1   32.10    0.75   1
   5   9  -1   14.44    0.35   1
  -5  -9  -1   14.72    0.35   1
   5   9   1   14.33    0.33   1
   5   9   1   14.36    0.36   1
  -5  -9   1   14.82    0.32   1
   4   8  -1  121.50    2.60   1
  -4  -8  -1  125.95    2.59   1
   4   8  -1  122.23    2.60   1
   4   8   1  120.98    2.60   1
   4   8   1  119.68    2.60   1
  -4  -8   1  124.62    2.58   1
  -3  -7  -1    0.04    0.04   1
   3   7  -1    0.03    0.04   1
   3   7   1    0.06    0.03   1
  -3  -7   1    0.06    0.08   1
   3   7   1    0.07    0.05   1
   2   6  -1    0.12    0.04   1
  -2  -6  -1    0.32    0.05   1
  -2  -6  -1    0.16    0.03   1
   2   6   1    0.16    0.03   1
   2   6   1    0.10    0.04   1
  -1  -5  -1    8.49    0.20   1
   1   5  -1    8.67    0.20   1
  -1  -5  -1    8.39    0.21   1
   1   5   1    8.47    0.20   1
   1   5   1    8.40    0.21   1
   0  -4  -1    2.17    0.08   1
   0   4  -1    2.21    0.07   1
   0  -4   1    2.25    0.05   1
   0   4   1    2.13    0.08   1
   0   4   1    2.25    0.07   1
  -1   3  -1   16.62    0.36   1
  -1   3  -1   16.69    0.36   1
   1  -3  -1   16.70    0.36   1
   1  -3  -1   16.97    0.37   1
   1  -3   1   17.01    0.36   1
  -1   3   1   16.70    0.37   1
  -1   3   1   16.27    0.37   1
  -1   3   1   17.49    0.36   1
   1  -3   1   16.36    0.36   1
   1  -3   1   15.89    0.36   1
  -2   2  -1   76.62    1.56   1
   2  -2  -1   71.62    1.55   1
  -2   2  -1   72.72    1.59   1
   2  -2  -1   73.03    1.58   1
  -2   2   1   74.53    1.58   1
  -2   2   1   72.83    1.57   1
  -2   2   1   73.08    1.57   1
   2  -2   1   73.05    1.56   1
   3  -1  -1   46.77    0.99   1
  -3   1  -1   47.74    1.00   1
   3  -1  -1   45.09    1.00   1
  -3   1   1   47.68    1.00   1
  -3   1   1   46.33    0.99   1
   4   0  -1    2.72    0.09   1
  -4   0  -1    2.48    0.09   1
  -4   0   1    2.55    0.08   1
   5   1  -1    2.82    0.10   1
  -5  -1  -1    2.88    0.09   1
  -5  -1   1    2.93    0.09   1
  -5  -1   1    2.85    0.07   1
  -6  -2  -1   39.32    0.86   1
  -6  -2   1   39.27    0.83   1
  -6  -2   1   39.13    0.85   1
  -7  -3  -1   23.78    0.54   1
   7   3   1   22.80    0.52   1
  -7  -3   1   23.96    0.53   1
  -8  -4  -1   11.05    0.28   1
   8   4   1   10.73    0.27   1
  -8  -4   1   11.26    0.27   1
  -9  -5  -1    9.58    0.26   1
  -9  -5   1    9.44    0.24   1
   9   5   1    9.22    0.24   1
 -10  -6  -1   10.54    0.29   1
  10   6   1   10.72    0.27   1
 -10  -6   1   10.34    0.27   1
 -11  -7  -1   44.30    0.99   1
  11   7   1   44.48    0.97   1
 -11  -7   1   42.77    0.97   1
  11   7   1   43.93    0.97   1
  12   8  -1    7.15    0.18   1
 -12  -8  -1    7.10    0.23   1
 -12  -8   1    6.66    0.21   1
  12   8   1    7.07    0.21   1
  12   8   1    7.27    0.21   1
  13   9  -1    3.51    0.10   1
 -13  -9  -1    3.14    0.15   1
  13   9   1    3.58    0.14   1
  13   9   1    3.58    0.14   1
 -13  -9   1    3.41    0.14   1
 -14 -10  -1   11.76    0.34   1
  14  10   1   11.83    0.32   1
  14  10   1   11.95    0.31   1
 -14 -10   1   11.41    0.32   1
 -15 -11  -1    3.71    0.18   1
  15  11   1    3.41    0.14   1
 -16 -12  -1   15.95    0.45   1
 -16 -20  -2    0.24    0.14   1
 -15 -19  -2   -0.03    0.12   1
 -14 -18  -2    0.03    0.12   1
  14  18   2    0.25    0.11   1
 -13 -17  -2    5.10    0.27   1
  13  17   2    5.28    0.23   1
 -12 -16  -2    3.25    0.22   1
 -12 -16  -2    3.44    0.17   1
  12  16   2    3.17    0.19   1
 -11 -15  -2    0.57    0.12   1
 -11 -15  -2    0.63    0.10   1
  11  15   2    0.51    0.10   1
  11  15   2    0.59    0.06   1
 -10 -14  -2    0.05    0.08   1
 -10 -14  -2    0.10    0.07   1
  10  14   2    0.09    0.05   1
  10  14   2   -0.05    0.08   1
  -9 -13  -2   18.82    0.47   1
   9  13   2   18.43    0.48   1
   9  13   2   19.07    0.44   1
  -8 -12  -2    6.21    0.20   1
   8  12   2    6.44    0.19   1
   8  12   2    6.45    0.22   1
  -7 -11  -2    3.79    0.17   1
  -7 -11  -2    3.91    0.15   1
  -7 -11   2    4.01    0.11   1
   7  11   2    3.89    0.13   1
   7  11   2    3.79    0.16   1
  -6 -10  -2    6.39    0.19   1
  -6 -10  -2    6.44    0.21   1
   6  10  -2    6.38    0.20   1
  -6 -10   2    6.38    0.15   1
   6  10   2    6.20    0.20   1
   6  10   2    6.29    0.18   1
  -5  -9  -2  138.63    2.85   1
  -5  -9  -2  132.92    2.87   1
   5   9  -2  133.07    2.86   1
   5   9   2  132.95    2.84   1
   5   9   2  132.27    2.86   1
  -5  -9   2  134.93    2.86   1
   4   8  -2   13.94    0.34   1
  -4  -8  -2   14.22    0.34   1
  -4  -8  -2   13.60    0.35   1
  -4  -8   2   14.26    0.30   1
   4   8   2   13.71    0.33   1
   4   8   2   13.81    0.35   1
  -3  -7  -2    8.41    0.23   1
  -3  -7  -2    8.16    0.21   1
   3   7  -2    7.90    0.22   1
   3   7   2    7.97    0.21   1
   3   7   2    8.07    0.22   1
   2   6  -2    2.04    0.09   1
  -2  -6  -2    1.94    0.09   1
  -2  -6  -2    2.03    0.09   1
   2   6   2    1.89    0.08   1
   2   6   2    2.22    0.10   1
  -1  -5  -2    1.25    0.08   1
   1   5  -2    1.36    0.07   1
   1   5   2    1.46    0.07   1
   1   5   2    1.30    0.08   1
   0   4  -2   -0.20    0.04   1
   0  -4  -2   -0.14    0.04   1
   0  -4  -2   -0.18    0.04   1
   0   4   2   -0.11    0.04   1
  -1   3  -2  231.70    5.04   1
  -1   3  -2  235.60    5.09   1
   1  -3  -2  240.57    5.08   1
   1  -3  -2  241.05    5.14   1
  -1   3   2  234.86    5.04   1
   2  -2  -2    8.79    0.21   1
  -2   2  -2    8.91    0.22   1
  -2   2  -2    8.73    0.21   1
   2  -2  -2    8.81    0.22   1
  -2   2   2    8.73    0.21   1
  -3   1  -2  281.83    5.99   1
   3  -1  -2  276.22    6.01   1
   3  -1  -2  274.87    5.99   1
  -3   1   2  283.55    5.96   1
  -4   0  -2   11.77    0.28   1
   4   0  -2   11.24    0.28   1
   4   0  -2   11.68    0.29   1
  -4   0   2   11.88    0.27   1
   5   1  -2   19.88    0.47   1
  -5  -1  -2   20.17    0.46   1
  -5  -1   2   20.74    0.45   1
   6   2  -2    2.80    0.10   1
  -6  -2  -2    2.78    0.11   1
  -6  -2   2    2.78    0.09   1
  -6  -2   2    2.75    0.08   1
   7   3  -2   14.73    0.32   1
   7   3  -2   13.03    0.34   1
  -7  -3  -2   13.25    0.33   1
  -7  -3   2   12.90    0.32   1
  -8  -4  -2    0.39    0.05   1
   8   4  -2    0.48    0.04   1
   8   4  -2    0.40    0.07   1
  -8  -4   2    0.48    0.05   1
   9   5  -2   21.28    0.47   1
  -9  -5  -2   22.28    0.52   1
  -9  -5   2   21.23    0.49   1
   9   5   2   21.41    0.51   1
 -10  -6  -2    0.45    0.07   1
  10   6  -2    0.43    0.03   1
  10   6   2    0.20    0.06   1
 -10  -6   2    0.46    0.06   1
 -11  -7  -2    6.22    0.21   1
  11   7  -2    6.29    0.15   1
  11   7   2    6.45    0.21   1
  11   7   2    6.26    0.20   1
 -11  -7   2    6.72    0.19   1
 -12  -8  -2    2.35    0.14   1
  12   8   2    2.38    0.13   1
  12   8   2    2.40    0.13   1
 -12  -8   2    2.42    0.12   1
 -13  -9  -2    6.34    0.23   1
  13   9   2    6.68    0.22   1
 -13  -9   2    6.72    0.21   1
  13   9   2    6.67    0.22   1
 -14 -10  -2    0.03    0.08   1
  14  10   2    0.16    0.07   1
  14  10   2    0.08    0.07   1
 -15 -11  -2    9.85    0.32   1
  15  11   2   10.16    0.30   1
  15  11   2    9.84    0.29   1
 -16 -12  -2    0.15    0.09   1
  16  12   2   -0.08    0.06   1
 -17 -13  -2    5.79    0.26   1
 -16 -20  -3    1.59    0.20   1
 -15 -19  -3    4.30    0.28   1
 -14 -18  -3   11.22    0.42   1
  14  18   3   11.28    0.38   1
 -13 -17  -3    0.04    0.09   1
 -13 -17  -3    0.11    0.11   1
  13  17   3    0.24    0.11   1
 -12 -16  -3    2.00    0.15   1
 -12 -16  -3    2.14    0.18   1
  12  16   3    2.05    0.16   1
  12  16   3    1.88    0.12   1
 -11 -15  -3    7.23    0.30   1
 -11 -15  -3    8.07    0.27   1
  11  15   3    7.87    0.24   1
  11  15   3    8.26    0.29   1
 -10 -14  -3    0.80    0.11   1
 -10 -14  -3    0.76    0.12   1
  10  14   3    0.90    0.11   1
  10  14   3    0.85    0.09   1
  -9 -13  -3    0.01    0.07   1
  -9 -13  -3    0.03    0.08   1
   9  13   3    0.07    0.06   1
   9  13   3   -0.08    0.07   1
  -8 -12  -3    3.02    0.16   1
   8  12  -3    3.00    0.16   1
  -8 -12  -3    3.24    0.17   1
   8  12   3    3.13    0.16   1
   8  12   3    2.87    0.13   1
  -7 -11  -3    4.43    0.17   1
   7  11  -3    4.32    0.18   1
  -7 -11  -3    4.34    0.19   1
   7  11   3    4.34    0.15   1
   7  11   3    4.37    0.18   1
   6  10  -3   25.26    0.60   1
  -6 -10  -3   25.24    0.61   1
  -6 -10  -3   25.37    0.59   1
   6  10   3   24.80    0.58   1
  -6 -10   3   25.27    0.54   1
   6  10   3   24.92    0.61   1
   5   9  -3    5.93    0.20   1
  -5  -9  -3    5.96    0.19   1
  -5  -9  -3    5.88    0.20   1
   5   9   3    5.93    0.18   1
  -5  -9   3    5.96    0.14   1
   5   9   3    5.94    0.19   1
   4   8  -3   28.77    0.65   1
  -4  -8  -3   28.33    0.65   1
  -4  -8  -3   27.55    0.66   1
   4   8   3   28.56    0.64   1
   4   8   3   28.70    0.66   1
  -4  -8   3   28.36    0.60   1
  -3  -7  -3   12.01    0.31   1
   3   7  -3   11.99    0.31   1
  -3  -7  -3   12.32    0.32   1
  -3  -7   3   12.32    0.27   1
   3   7   3   12.19    0.31   1
   3   7   3   13.00    0.32   1
   2   6  -3    7.61    0.21   1
  -2  -6  -3    7.82    0.22   1
   2   6   3    7.77    0.21   1
  -1  -5  -3    4.17    0.13   1
  -1  -5  -3    4.19    0.14   1
   1   5  -3    4.19    0.14   1
   1   5   3    3.83    0.13   1
   0  -4  -3    3.29    0.11   1
   0  -4  -3    3.40    0.12   1
   0   4  -3    3.21    0.12   1
   0   4   3    3.30    0.11   1
   1  -3  -3    3.54    0.12   1
  -1   3  -3    3.52    0.12   1
   1  -3  -3    3.61    0.12   1
  -1   3   3    3.58    0.12   1
   1  -3   3    3.53    0.09   1
   2  -2  -3    3.06    0.11   1
  -2   2  -3    2.82    0.11   1
  -2   2  -3    2.88    0.07   1
  -2   2  -3    2.62    0.09   1
   2  -2  -3    2.95    0.11   1
   2  -2   3    2.93    0.07   1
  -2   2   3    2.99    0.10   1
  -3   1  -3  108.89    2.37   1
  -3   1  -3  112.41    2.38   1
   3  -1  -3  110.99    2.37   1
  -3   1  -3  116.15    2.37   1
   3  -1  -3  109.79    2.38   1
  -3   1   3  112.77    2.37   1
   4   0  -3   22.83    0.53   1
  -4   0  -3   22.49    0.53   1
  -4   0  -3   24.25    0.51   1
   4   0  -3   22.58    0.53   1
  -4   0   3   23.67    0.52   1
  -5  -1  -3    6.54    0.17   1
   5   1  -3    6.43    0.19   1
  -5  -1  -3    6.57    0.19   1
  -5  -1   3    6.37    0.17   1
   6   2  -3   25.88    0.60   1
  -6  -2  -3   25.62    0.59   1
  -6  -2   3   25.98    0.57   1
   7   3  -3  100.68    2.21   1
   7   3  -3  103.17    2.17   1
  -7  -3  -3  102.11    2.20   1
  -7  -3   3  105.51    2.18   1
   8   4  -3   28.56    0.67   1
  -8  -4  -3   28.89    0.67   1
   8   4  -3   28.32    0.62   1
  -8  -4   3   29.00    0.64   1
  -9  -5  -3    1.75    0.11   1
   9   5  -3    1.69    0.11   1
  -9  -5   3    1.84    0.08   1
   9   5   3    1.98    0.11   1
 -10  -6  -3   13.67    0.37   1
  10   6  -3   13.61    0.38   1
  10   6   3   13.73    0.36   1
 -10  -6   3   13.62    0.34   1
  10   6   3   13.52    0.36   1
 -11  -7  -3   90.78    1.96   1
  11   7   3   88.87    1.95   1
 -11  -7   3   89.18    1.92   1
  11   7   3   89.30    1.94   1
 -12  -8  -3    1.64    0.13   1
  12   8   3    2.06    0.13   1
  12   8   3    2.10    0.14   1
 -12  -8   3    2.19    0.11   1
 -13  -9  -3    0.21    0.08   1
  13   9   3    0.17    0.08   1
  13   9   3    0.12    0.08   1
 -14 -10  -3   21.66    0.57   1
  14  10   3   22.53    0.55   1
  14  10   3   21.69    0.56   1
 -15 -11  -3   18.44    0.52   1
  15  11   3   19.37    0.49   1
  15  11   3   18.76    0.50   1
 -16 -12  -3    6.75    0.27   1
  16  12   3    6.94    0.24   1
 -17 -13  -3    0.02    0.10   1
  17  13   3    0.03    0.08   1
 -18 -14  -3    0.22    0.11   1
 -18 -14  -3    0.30    0.13   1
 -19 -15  -3    2.36    0.22   1
 -16 -20  -4    3.77    0.27   1
 -15 -19  -4    1.24    0.18   1
  15  19   4    1.24    0.16   1
 -14 -18  -4    0.04    0.12   1
 -14 -18  -4    0.23    0.12   1
  14  18   4   -0.14    0.11   1
 -13 -17  -4    0.02    0.12   1
 -13 -17  -4    0.03    0.10   1
  13  17   4    0.07    0.07   1
  13  17   4    0.26    0.11   1
 -12 -16  -4   13.36    0.41   1
 -12 -16  -4   12.87    0.44   1
  12  16   4   13.46    0.42   1
  12  16   4   13.61    0.37   1
 -11 -15  -4    3.26    0.21   1
 -11 -15  -4    3.02    0.18   1
  11  15   4    3.14    0.20   1
  11  15   4    3.35    0.16   1
 -10 -14  -4    0.37    0.09   1
 -10 -14  -4    0.13    0.10   1
  10  14   4    0.22    0.08   1
  10  14   4    0.29    0.10   1
  -9 -13  -4    0.05    0.09   1
   9  13  -4   -0.02    0.08   1
  -9 -13  -4    0.00    0.07   1
   9  13   4    0.13    0.07   1
   9  13   4    0.12    0.09   1
  -8 -12  -4    0.26    0.09   1
  -8 -12  -4    0.35    0.08   1
   8  12  -4    0.46    0.10   1
   8  12   4    0.30    0.09   1
   8  12   4    0.43    0.08   1
  -7 -11  -4    0.15    0.08   1
  -7 -11  -4    0.20    0.07   1
   7  11  -4    0.17    0.08   1
   7  11   4    0.15    0.08   1
   7  11   4    0.17    0.07   1
  -6 -10  -4   23.69    0.57   1
   6  10  -4   22.85    0.57   1
  -6 -10  -4   23.86    0.58   1
   6  10   4   23.44    0.58   1
   6  10   4   23.08    0.56   1
   5   9  -4    3.19    0.15   1
  -5  -9  -4    3.48    0.15   1
  -5  -9  -4    3.47    0.15   1
   5   9   4    3.34    0.14   1
   5   9   4    3.38    0.16   1
  -5  -9   4    3.49    0.10   1
   4   8  -4   12.19    0.33   1
  -4  -8  -4   12.67    0.33   1
  -4  -8   4   12.43    0.28   1
   4   8   4   12.28    0.32   1
   4   8   4   11.88    0.34   1
  -3  -7  -4    0.02    0.05   1
   3   7  -4    0.03    0.06   1
  -3  -7   4    0.06    0.03   1
   3   7   4    0.00    0.05   1
   2   6  -4    1.78    0.09   1
  -2  -6  -4    1.60    0.10   1
  -2  -6  -4    1.69    0.10   1
   2   6   4    1.73    0.10   1
  -2  -6   4    1.82    0.07   1
  -1  -5  -4    3.69    0.14   1
   1   5  -4    3.77    0.14   1
  -1  -5  -4    3.91    0.14   1
   1   5   4    3.65    0.13   1
  -1  -5   4    3.86    0.11   1
   0   4  -4    6.31    0.20   1
   0  -4  -4    6.47    0.19   1
   0  -4  -4    6.53    0.19   1
   0   4   4    6.23    0.19   1
   1  -3  -4    0.64    0.07   1
  -1   3  -4    0.75    0.08   1
   1  -3  -4    0.59    0.07   1
  -1   3   4    0.68    0.06   1
   2  -2  -4   33.15    0.74   1
  -2   2  -4   32.82    0.71   1
   2  -2  -4   32.41    0.74   1
  -2   2  -4   32.36    0.75   1
  -2   2   4   32.40    0.73   1
   2  -2   4   35.06    0.71   1
   3  -1  -4    2.13    0.11   1
   3  -1  -4    2.45    0.11   1
  -3   1  -4    2.43    0.07   1
  -3   1  -4    2.37    0.11   1
  -3   1  -4    2.47    0.10   1
  -3   1   4    2.37    0.10   1
   4   0  -4    5.84    0.18   1
  -4   0  -4    5.95    0.18   1
  -4   0  -4    6.01    0.19   1
  -4   0  -4    6.10    0.15   1
   4   0  -4    5.75    0.18   1
  -4   0   4    6.16    0.17   1
  -5  -1  -4   12.44    0.29   1
   5   1  -4   12.67    0.32   1
  -5  -1  -4   11.89    0.32   1
  -5  -1  -4   12.06    0.32   1
  -5  -1   4   12.68    0.30   1
  -6  -2  -4  149.70    3.27   1
  -6  -2  -4  159.83    3.28   1
   6   2  -4  151.50    3.27   1
  -6  -2   4  154.98    3.25   1
  -7  -3  -4    2.96    0.13   1
   7   3  -4    2.71    0.09   1
  -7  -3  -4    2.80    0.11   1
   7   3  -4    2.60    0.13   1
   7   3   4    2.89    0.13   1
  -7  -3   4    2.67    0.11   1
  -8  -4  -4    8.67    0.24   1
  -8  -4  -4    8.33    0.26   1
   8   4  -4    7.91    0.25   1
   8   4   4    8.89    0.25   1
  -8  -4   4    8.32    0.22   1
  -9  -5  -4    5.92    0.21   1
   9   5  -4    5.52    0.20   1
  -9  -5  -4    5.65    0.19   1
   9   5   4    5.39    0.19   1
  -9  -5   4    5.10    0.17   1
 -10  -6  -4   27.30    0.65   1
 -10  -6  -4   28.17    0.65   1
  10   6  -4   25.67    0.65   1
 -10  -6   4   27.10    0.61   1
  10   6   4   25.81    0.64   1
  10   6   4   25.87    0.64   1
 -11  -7  -4    2.38    0.14   1
 -11  -7  -4    2.37    0.15   1
  11   7  -4    2.65    0.16   1
 -11  -7   4    2.40    0.11   1
  11   7   4    2.28    0.14   1
  11   7   4    2.38    0.14   1
 -12  -8  -4   40.03    0.96   1
 -12  -8  -4   41.91    0.97   1
  12   8   4   40.86    0.96   1
  12   8   4   41.18    0.95   1
 -13  -9  -4    3.29    0.18   1
 -13  -9  -4    3.36    0.18   1
  13   9   4    2.75    0.16   1
  13   9   4    3.07    0.17   1
 -14 -10  -4    4.42    0.23   1
 -14 -10  -4    4.53    0.22   1
  14  10   4    4.74    0.21   1
  14  10   4    4.47    0.21   1
 -15 -11  -4    3.44    0.20   1
 -15 -11  -4    3.49    0.21   1
  15  11   4    3.27    0.19   1
  15  11   4    3.49    0.18   1
 -16 -12  -4   30.57    0.78   1
 -16 -12  -4   30.44    0.80   1
  16  12   4   30.89    0.75   1
  16  12   4   30.41    0.76   1
 -17 -13  -4    0.38    0.12   1
 -17 -13  -4    0.31    0.13   1
  17  13   4    0.33    0.10   1
 -18 -14  -4    0.77    0.14   1
 -18 -14  -4    0.94    0.16   1
 -19 -15  -4    1.44    0.29   1
 -19 -15  -4    1.07    0.17   1
 -15 -19  -5    0.26    0.14   1
  15  19   5    0.35    0.14   1
 -14 -18  -5    1.13    0.17   1
  14  18   5    1.33    0.17   1
 -13 -17  -5    2.08    0.18   1
 -13 -17  -5    2.38    0.21   1
  13  17   5    2.42    0.20   1
  13  17   5    2.20    0.16   1
 -12 -16  -5    1.01    0.15   1
 -12 -16  -5    1.02    0.14   1
  12  16   5    0.96    0.12   1
  12  16   5    1.04    0.15   1
 -11 -15  -5    5.37    0.24   1
 -11 -15  -5    5.27    0.26   1
  11  15   5    5.07    0.25   1
  11  15   5    4.92    0.21   1
  10  14  -5    0.08    0.10   1
 -10 -14  -5    0.12    0.09   1
 -10 -14  -5    0.25    0.10   1
  10  14   5    0.17    0.09   1
  10  14   5    0.21    0.10   1
  -9 -13  -5    2.50    0.17   1
   9  13  -5    2.43    0.17   1
  -9 -13  -5    2.63    0.17   1
   9  13   5    2.76    0.15   1
   9  13   5    2.33    0.17   1
  -8 -12  -5    0.03    0.08   1
   8  12  -5    0.09    0.09   1
  -8 -12  -5   -0.03    0.08   1
   8  12   5    0.01    0.08   1
   8  12   5   -0.04    0.09   1
   7  11  -5    0.19    0.07   1
  -7 -11  -5    0.11    0.08   1
   7  11   5    0.17    0.07   1
   7  11   5    0.08    0.08   1
  -6 -10  -5   14.51    0.39   1
   6  10  -5   14.16    0.39   1
   6  10   5   14.17    0.40   1
   6  10   5   13.74    0.38   1
   5   9  -5    0.93    0.11   1
  -5  -9  -5    0.93    0.10   1
   5   9   5    1.02    0.10   1
   5   9   5    1.28    0.12   1
  -4  -8  -5   23.64    0.57   1
  -4  -8  -5   24.19    0.58   1
   4   8  -5   24.13    0.58   1
  -4  -8   5   23.67    0.53   1
   4   8   5   22.69    0.59   1
   4   8   5   23.70    0.57   1
  -3  -7  -5    1.31    0.10   1
  -3  -7  -5    1.38    0.11   1
   3   7  -5    1.17    0.11   1
   3   7   5    1.27    0.10   1
  -3  -7   5    1.18    0.07   1
  -2  -6  -5    0.34    0.07   1
  -2  -6  -5    0.46    0.07   1
   2   6  -5    0.55    0.07   1
   2   6   5    0.43    0.06   1
  -2  -6   5    0.51    0.05   1
  -1  -5  -5    8.07    0.24   1
   1   5  -5    7.60    0.24   1
  -1  -5  -5    8.06    0.23   1
   1   5   5    8.07    0.23   1
  -1  -5   5    8.02    0.21   1
   0  -4  -5    1.38    0.10   1
   0   4  -5    1.37    0.09   1
   0  -4  -5    1.44    0.11   1
   0   4   5    1.39    0.10   1
   0  -4   5    1.36    0.08   1
   1  -3  -5    1.86    0.11   1
   1  -3  -5    1.98    0.11   1
  -1   3  -5    2.00    0.12   1
  -1   3   5    1.85    0.10   1
   1  -3   5    1.65    0.09   1
   2  -2  -5    8.85    0.25   1
  -2   2  -5    9.07    0.21   1
  -2   2  -5    9.06    0.26   1
   2  -2  -5    8.84    0.26   1
  -2   2   5    9.07    0.25   1
   2  -2   5    9.22    0.25   1
   3  -1  -5    7.97    0.24   1
  -3   1  -5    8.01    0.19   1
   3  -1  -5    8.04    0.23   1
  -3   1  -5    7.80    0.24   1
   3  -1   5    8.05    0.23   1
  -3   1   5    8.03    0.22   1
   4   0  -5   10.89    0.30   1
  -4   0  -5   10.63    0.30   1
   4   0  -5   10.84    0.30   1
  -4   0  -5   11.22    0.26   1
   4   0   5   11.41    0.29   1
  -4   0   5   11.15    0.29   1
  -5  -1  -5    0.45    0.05   1
  -5  -1  -5    0.38    0.08   1
   5   1  -5    0.43    0.06   1
  -5  -1  -5    0.35    0.07   1
  -5  -1   5    0.47    0.06   1
   5   1   5    0.43    0.07   1
  -6  -2  -5   11.47    0.32   1
  -6  -2  -5   10.93    0.31   1
   6   2  -5   10.96    0.31   1
  -6  -2  -5   11.70    0.28   1
   6   2   5   11.33    0.31   1
  -6  -2   5   11.57    0.29   1
  -7  -3  -5    2.75    0.14   1
  -7  -3  -5    2.69    0.15   1
   7   3  -5    2.70    0.14   1
  -7  -3  -5    3.02    0.12   1
  -7  -3   5    2.88    0.12   1
   7   3   5    2.80    0.13   1
  -8  -4  -5   10.75    0.28   1
   8   4  -5    9.42    0.30   1
  -8  -4  -5   10.30    0.30   1
   8   4   5   10.37    0.30   1
  -8  -4   5   10.37    0.27   1
  -9  -5  -5    2.14    0.14   1
  -9  -5  -5    1.98    0.12   1
   9   5  -5    2.10    0.14   1
  -9  -5   5    1.87    0.10   1
   9   5   5    1.98    0.13   1
  10   6  -5    9.42    0.31   1
 -10  -6  -5   10.63    0.30   1
 -10  -6  -5    9.88    0.31   1
 -10  -6   5   10.08    0.27   1
  10   6   5    9.43    0.30   1
  11   7  -5   16.19    0.46   1
 -11  -7  -5   16.36    0.46   1
 -11  -7  -5   17.25    0.45   1
  11   7   5   15.87    0.44   1
  11   7   5   17.06    0.46   1
 -12  -8  -5    8.32    0.29   1
  12   8  -5    7.61    0.29   1
 -12  -8  -5    7.94    0.27   1
  12   8   5    7.78    0.28   1
  12   8   5    7.90    0.28   1
 -13  -9  -5    4.45    0.22   1
 -13  -9  -5    4.51    0.22   1
  13   9   5    4.20    0.20   1
  13   9   5    4.32    0.22   1
 -14 -10  -5    3.83    0.22   1
 -14 -10  -5    4.58    0.23   1
  14  10   5    4.25    0.21   1
  14  10   5    4.32    0.22   1
 -15 -11  -5    1.51    0.16   1
 -15 -11  -5    1.13    0.14   1
  15  11   5    1.28    0.14   1
  15  11   5    1.49    0.16   1
 -16 -12  -5    7.02    0.30   1
 -16 -12  -5    7.38    0.32   1
  16  12   5    7.17    0.27   1
 -17 -13  -5    0.07    0.11   1
 -17 -13  -5    0.18    0.12   1
  17  13   5    0.11    0.10   1
 -18 -14  -5   -0.01    0.11   1
 -18 -14  -5   -0.06    0.13   1
 -14 -18  -6    0.24    0.15   1
  14  18   6    0.12    0.10   1
  14  18   6    0.36    0.13   1
 -13 -17  -6    5.01    0.29   1
  13  17   6    5.19    0.23   1
  13  17   6    5.21    0.27   1
 -12 -16  -6    7.17    0.33   1
  12  16   6    7.03    0.32   1
  12  16   6    7.24    0.28   1
  11  15  -6    0.54    0.13   1
 -11 -15  -6    0.48    0.13   1
  11  15   6    0.46    0.11   1
  11  15   6    0.49    0.13   1
  10  14  -6    1.88    0.18   1
 -10 -14  -6    1.72    0.16   1
  10  14   6    1.80    0.15   1
  10  14   6    2.09    0.18   1
   9  13  -6   10.47    0.36   1
  -9 -13  -6   10.76    0.36   1
   9  13   6   10.46    0.33   1
   9  13   6   10.49    0.36   1
   8  12  -6    5.08    0.23   1
  -8 -12  -6    5.01    0.23   1
   8  12   6    5.24    0.25   1
   8  12   6    5.50    0.22   1
   7  11  -6   18.09    0.49   1
  -7 -11  -6   17.37    0.48   1
  -7 -11  -6   17.80    0.49   1
   7  11   6   17.66    0.50   1
   7  11   6   17.12    0.47   1
  -6 -10  -6   13.83    0.40   1
   6  10  -6   13.34    0.40   1
  -6 -10  -6   14.27    0.39   1
   6  10   6   13.78    0.39   1
   6  10   6   13.97    0.41   1
  -5  -9  -6   18.82    0.48   1
   5   9  -6   18.11    0.49   1
  -5  -9  -6   18.32    0.48   1
   5   9   6   17.30    0.49   1
   5   9   6   18.07    0.48   1
  -4  -8  -6   11.46    0.34   1
  -4  -8  -6   11.52    0.33   1
   4   8  -6   11.45    0.34   1
   4   8   6   11.24    0.33   1
  -3  -7  -6   17.24    0.44   1
  -3  -7  -6   17.53    0.45   1
   3   7  -6   16.41    0.45   1
   3   7   6   16.95    0.44   1
  -3  -7   6   16.85    0.40   1
  -2  -6  -6    1.02    0.10   1
   2   6  -6    0.88    0.11   1
  -2  -6  -6    0.94    0.11   1
   2   6   6    0.81    0.09   1
  -2  -6   6    0.98    0.08   1
  -1  -5  -6   17.08    0.44   1
   1   5  -6   16.22    0.44   1
  -1  -5  -6   17.30    0.43   1
  -1  -5   6   17.14    0.41   1
   1   5   6   15.95    0.43   1
   0  -4  -6    3.23    0.16   1
   0   4  -6    3.29    0.16   1
   0  -4  -6    3.48    0.15   1
   0   4   6    3.20    0.14   1
   0  -4   6    3.35    0.14   1
  -1   3  -6  107.01    2.39   1
   1  -3  -6  110.80    2.39   1
   1  -3  -6  111.51    2.37   1
  -1   3   6  113.05    2.38   1
   1  -3   6  109.24    2.36   1
   2  -2  -6   13.06    0.36   1
   2  -2  -6   12.72    0.35   1
  -2   2  -6   12.98    0.37   1
  -2   2   6   13.60    0.35   1
   2  -2   6   13.75    0.35   1
   3  -1  -6    0.77    0.09   1
  -3   1  -6    0.75    0.06   1
   3  -1  -6    0.59    0.09   1
  -3   1  -6    0.74    0.09   1
  -3   1   6    0.81    0.08   1
   3  -1   6    0.77    0.08   1
  -4   0  -6    7.82    0.26   1
  -4   0  -6    8.15    0.21   1
   4   0  -6    8.34    0.26   1
   4   0  -6    7.98    0.26   1
  -4   0   6    8.40    0.24   1
   4   0   6    8.61    0.25   1
   5   1  -6    1.54    0.12   1
  -5  -1  -6    1.27    0.12   1
  -5  -1  -6    1.49    0.08   1
   5   1   6    1.32    0.11   1
  -5  -1   6    1.31    0.09   1
  -6  -2  -6    7.78    0.26   1
  -6  -2  -6    8.27    0.22   1
   6   2  -6    7.82    0.26   1
  -6  -2   6    7.71    0.23   1
   6   2   6    7.32    0.25   1
  -7  -3  -6   20.10    0.51   1
   7   3  -6   19.91    0.51   1
  -7  -3  -6   20.75    0.47   1
  -7  -3  -6   19.89    0.52   1
  -7  -3   6   19.33    0.48   1
   7   3   6   18.53    0.50   1
  -8  -4  -6    0.05    0.05   1
   8   4  -6   -0.03    0.07   1
  -8  -4  -6    0.07    0.07   1
  -8  -4  -6    0.08    0.09   1
   8   4   6    0.03    0.07   1
  -8  -4   6    0.06    0.05   1
  -9  -5  -6    0.59    0.08   1
   9   5  -6    0.49    0.10   1
  -9  -5  -6    0.84    0.10   1
  -9  -5  -6    0.63    0.10   1
  -9  -5   6    0.73    0.08   1
   9   5   6    0.70    0.10   1
 -10  -6  -6    0.06    0.07   1
 -10  -6  -6    0.03    0.08   1
  10   6  -6   -0.10    0.08   1
  10   6   6    0.05    0.08   1
 -11  -7  -6    1.57    0.15   1
  11   7  -6    1.67    0.16   1
 -11  -7  -6    1.68    0.13   1
  11   7   6    1.45    0.15   1
  11   7   6    1.65    0.15   1
  12   8  -6    6.92    0.28   1
 -12  -8  -6    6.84    0.27   1
 -12  -8  -6    6.64    0.25   1
  12   8   6    6.52    0.27   1
  12   8   6    6.82    0.27   1
 -13  -9  -6    6.69    0.28   1
 -13  -9  -6    6.92    0.26   1
  13   9  -6    6.21    0.28   1
  13   9   6    6.78    0.29   1
  13   9   6    6.30    0.26   1
 -14 -10  -6    2.59    0.19   1
 -14 -10  -6    2.76    0.20   1
  14  10   6    2.79    0.18   1
  14  10   6    2.28    0.19   1
 -15 -11  -6    1.24    0.16   1
  15  11   6    1.27    0.16   1
  15  11   6    1.04    0.14   1
 -16 -12  -6    0.13    0.11   1
  16  12   6    0.08    0.12   1
  16  12   6    0.02    0.10   1
 -17 -13  -6    3.38    0.23   1
  17  13   6    2.88    0.19   1
 -13 -17  -7    0.07    0.15   1
 -13 -17  -7    0.04    0.21   1
  13  17   7    0.04    0.11   1
  13  17   7    0.08    0.13   1
 -12 -16  -7    3.41    0.25   1
  12  16  -7    3.55    0.25   1
 -12 -16  -7    3.40    0.25   1
  12  16   7    3.54    0.25   1
  12  16   7    3.94    0.22   1
 -11 -15  -7   -0.03    0.13   1
  11  15  -7    0.08    0.12   1
 -11 -15  -7    0.14    0.12   1
  11  15   7    0.06    0.11   1
  11  15   7   -0.12    0.13   1
 -10 -14  -7    0.86    0.16   1
  10  14  -7    1.06    0.15   1
 -10 -14  -7    0.90    0.14   1
  10  14   7    1.04    0.14   1
  10  14   7    0.95    0.15   1
  -9 -13  -7    1.32    0.16   1
  -9 -13  -7    1.43    0.15   1
   9  13  -7    1.53    0.16   1
   9  13   7    1.43    0.17   1
   9  13   7    1.33    0.14   1
   8  12  -7    0.05    0.10   1
  -8 -12  -7   -0.01    0.10   1
  -8 -12  -7    0.07    0.09   1
   8  12   7    0.06    0.11   1
   8  12   7    0.13    0.09   1
  -7 -11  -7    0.87    0.13   1
  -7 -11  -7    0.79    0.12   1
   7  11  -7    0.79    0.13   1
   7  11   7    0.70    0.11   1
   7  11   7    0.88    0.13   1
  -6 -10  -7   14.98    0.43   1
  -6 -10  -7   14.46    0.41   1
   6  10  -7   13.78    0.43   1
   6  10   7   14.31    0.41   1
   6  10   7   14.21    0.44   1
  -5  -9  -7   34.55    0.84   1
   5   9  -7   33.93    0.85   1
  -5  -9  -7   35.89    0.83   1
   5   9   7   34.21    0.83   1
   5   9   7   34.64    0.86   1
  -4  -8  -7    6.35    0.25   1
   4   8  -7    6.46    0.25   1
  -4  -8  -7    6.05    0.23   1
   4   8   7    6.33    0.24   1
   3   7  -7    0.69    0.11   1
  -3  -7  -7    0.75    0.10   1
  -3  -7  -7    0.74    0.11   1
   3   7   7    0.66    0.10   1
  -3  -7   7    0.82    0.09   1
  -2  -6  -7    1.08    0.12   1
   2   6  -7    1.26    0.12   1
  -2  -6  -7    1.40    0.11   1
   2   6   7    1.26    0.12   1
  -2  -6   7    1.56    0.10   1
   1   5  -7   27.70    0.69   1
  -1  -5  -7   27.97    0.66   1
  -1  -5  -7   27.57    0.68   1
  -1  -5   7   27.58    0.65   1
   1   5   7   27.30    0.67   1
   0  -4  -7    0.16    0.07   1
   0  -4  -7    0.07    0.09   1
   0   4  -7   -0.05    0.08   1
   0  -4   7    0.14    0.06   1
   0   4   7    0.11    0.07   1
  -1   3  -7   10.28    0.33   1
   1  -3  -7   10.61    0.32   1
   1  -3  -7   10.63    0.30   1
  -1   3   7   10.71    0.31   1
   1  -3   7   10.20    0.30   1
   2  -2  -7    3.63    0.16   1
   2  -2  -7    3.55    0.18   1
  -2   2  -7    3.70    0.18   1
  -2   2   7    3.95    0.17   1
   2  -2   7    3.63    0.16   1
   3  -1  -7   39.35    0.96   1
   3  -1  -7   42.40    0.95   1
  -3   1  -7   40.98    0.97   1
  -3   1   7   41.52    0.94   1
   3  -1   7   41.92    0.95   1
  -4   0  -7    0.65    0.11   1
   4   0  -7    0.44    0.10   1
  -4   0   7    0.42    0.08   1
   4   0   7    0.30    0.08   1
   5   1  -7    8.93    0.29   1
  -5  -1  -7    8.34    0.29   1
  -5  -1   7    9.01    0.27   1
   5   1   7    9.30    0.29   1
   6   2  -7    5.62    0.22   1
  -6  -2  -7    5.27    0.23   1
  -6  -2   7    5.33    0.19   1
   6   2   7    5.33    0.21   1
  -7  -3  -7   21.21    0.58   1
   7   3  -7   22.21    0.58   1
  -7  -3   7   22.53    0.54   1
   7   3   7   22.52    0.57   1
  -8  -4  -7    0.51    0.11   1
   8   4  -7    0.35    0.10   1
  -8  -4   7    0.48    0.07   1
   8   4   7    0.33    0.09   1
   9   5  -7    3.27    0.19   1
  -9  -5  -7    3.22    0.20   1
   9   5   7    3.46    0.19   1
 -10  -6  -7    0.27    0.10   1
 -10  -6  -7    0.13    0.11   1
  10   6  -7    0.33    0.11   1
  10   6   7    0.32    0.10   1
 -11  -7  -7   19.69    0.55   1
 -11  -7  -7   18.76    0.55   1
  11   7  -7   19.11    0.55   1
  11   7   7   19.93    0.56   1
  11   7   7   19.99    0.54   1
  12   8  -7    0.45    0.13   1
 -12  -8  -7    0.25    0.11   1
 -12  -8  -7    0.36    0.13   1
  12   8   7    0.75    0.14   1
  12   8   7    0.39    0.11   1
 -13  -9  -7    0.38    0.12   1
  13   9  -7    0.25    0.12   1
 -13  -9  -7    0.26    0.13   1
  13   9   7    0.24    0.12   1
  13   9   7    0.07    0.11   1
 -14 -10  -7    2.80    0.21   1
  14  10  -7    2.99    0.23   1
 -14 -10  -7    2.41    0.22   1
  14  10   7    2.65    0.21   1
  14  10   7    2.71    0.19   1
 -15 -11  -7   10.18    0.39   1
 -15 -11  -7    9.95    0.40   1
  15  11   7   10.38    0.40   1
  15  11   7   10.96    0.37   1
 -16 -12  -7    1.57    0.21   1
 -16 -12  -7    1.88    0.20   1
  16  12   7    1.75    0.17   1
  16  12   7    2.08    0.20   1
  12  16  -8    3.44    0.26   1
  12  16   8    4.12    0.27   1
  11  15  -8    0.09    0.13   1
 -11 -15  -8    0.08    0.14   1
  11  15   8    0.38    0.12   1
  11  15   8    0.17    0.15   1
  10  14  -8    0.38    0.14   1
 -10 -14  -8    0.13    0.13   1
  10  14   8    0.10    0.13   1
  10  14   8    0.11    0.11   1
  -9 -13  -8    0.36    0.13   1
   9  13  -8    0.47    0.14   1
   9  13   8    0.61    0.14   1
   9  13   8    0.53    0.12   1
   8  12  -8    0.51    0.13   1
  -8 -12  -8    0.48    0.13   1
  -8 -12  -8    0.40    0.13   1
   8  12   8    0.68    0.13   1
   8  12   8    0.66    0.15   1
  -7 -11  -8    1.72    0.17   1
   7  11  -8    1.80    0.18   1
  -7 -11  -8    1.46    0.15   1
   7  11   8    1.69    0.18   1
   7  11   8    1.77    0.16   1
  -6 -10  -8    5.92    0.27   1
   6  10  -8    6.29    0.27   1
  -6 -10  -8    6.08    0.25   1
   6  10   8    6.53    0.26   1
   6  10   8    5.85    0.28   1
  -5  -9  -8    0.01    0.09   1
  -5  -9  -8    0.13    0.10   1
   5   9  -8    0.23    0.11   1
   5   9   8    0.11    0.10   1
   5   9   8    0.28    0.10   1
   4   8  -8    5.27    0.24   1
  -4  -8  -8    4.87    0.21   1
  -4  -8  -8    5.31    0.24   1
   4   8   8    4.66    0.22   1
   3   7  -8    0.31    0.11   1
  -3  -7  -8    0.24    0.09   1
  -3  -7  -8    0.38    0.11   1
   3   7   8    0.28    0.10   1
  -2  -6  -8    0.21    0.09   1
  -2  -6  -8    0.28    0.10   1
   2   6  -8    0.27    0.09   1
   2   6   8    0.21    0.09   1
  -2  -6   8    0.16    0.06   1
  -1  -5  -8    4.95    0.23   1
  -1  -5  -8    5.15    0.20   1
   1   5  -8    5.09    0.23   1
  -1  -5   8    5.22    0.20   1
   1   5   8    4.99    0.22   1
   0  -4  -8    0.24    0.07   1
   0   4  -8    0.30    0.10   1
   0  -4  -8    0.46    0.11   1
   0  -4   8    0.36    0.08   1
   0   4   8    0.30    0.09   1
  -1   3  -8    0.14    0.09   1
   1  -3  -8    0.24    0.10   1
   1  -3  -8    0.09    0.07   1
   1  -3   8   -0.01    0.07   1
  -1   3   8   -0.01    0.07   1
   2  -2  -8    6.01    0.22   1
   2  -2  -8    6.17    0.25   1
  -2   2  -8    6.13    0.25   1
   2  -2   8    5.90    0.22   1
  -2   2   8    5.63    0.22   1
  -3   1  -8    1.28    0.14   1
   3  -1  -8    1.43    0.12   1
   3  -1  -8    1.53    0.14   1
   3  -1   8    1.31    0.12   1
  -3   1   8    1.35    0.12   1
   4   0  -8    4.06    0.21   1
  -4   0  -8    3.97    0.21   1
   4   0   8    3.84    0.19   1
  -4   0   8    4.28    0.18   1
   5   1  -8    6.90    0.27   1
  -5  -1  -8    7.29    0.28   1
   5   1   8    7.48    0.26   1
  -5  -1   8    7.15    0.25   1
   6   2  -8   27.63    0.70   1
  -6  -2  -8   26.98    0.70   1
   6   2   8   26.97    0.68   1
  -6  -2   8   26.48    0.66   1
   7   3  -8    4.39    0.22   1
  -7  -3  -8    4.42    0.23   1
   7   3   8    4.44    0.21   1
  -7  -3   8    4.40    0.19   1
   8   4  -8    2.73    0.19   1
  -8  -4  -8    2.59    0.19   1
   8   4   8    2.61    0.18   1
   9   5  -8    2.97    0.20   1
  -9  -5  -8    3.47    0.22   1
   9   5   8    3.23    0.20   1
  10   6  -8    8.65    0.33   1
 -10  -6  -8    9.07    0.34   1
  10   6   8    9.17    0.33   1
 -11  -7  -8   -0.10    0.12   1
  11   7  -8    0.28    0.12   1
  11   7   8    0.25    0.12   1
  11   7   8    0.06    0.10   1
  12   8  -8    8.55    0.36   1
 -12  -8  -8    7.86    0.34   1
  12   8   8    9.16    0.35   1
  12   8   8    8.59    0.32   1
  13   9  -8    4.97    0.28   1
 -13  -9  -8    4.67    0.28   1
  13   9   8    5.05    0.25   1
  13   9   8    5.31    0.28   1
  14  10  -8    1.85    0.20   1
 -14 -10  -8    1.65    0.20   1
  14  10   8    1.58    0.17   1
  14  10   8    1.64    0.19   1
 -15 -11  -8    1.77    0.21   1
  15  11   8    2.02    0.18   1
  15  11   8    1.89    0.21   1
  10  14  -9    0.67    0.16   1
 -10 -14  -9    0.66    0.16   1
  10  14   9    1.09    0.18   1
  10  14   9    0.69    0.15   1
  -9 -13  -9    2.06    0.20   1
   9  13  -9    2.17    0.21   1
   9  13   9    2.33    0.19   1
   9  13   9    2.24    0.22   1
  -8 -12  -9    2.56    0.21   1
   8  12  -9    2.58    0.22   1
   8  12   9    2.21    0.22   1
   8  12   9    2.38    0.20   1
   7  11  -9    0.86    0.15   1
  -7 -11  -9    0.48    0.14   1
   7  11   9    0.51    0.15   1
   7  11   9    0.63    0.13   1
   6  10  -9    0.76    0.15   1
  -6 -10  -9    0.55    0.14   1
   6  10   9    0.47    0.12   1
   6  10   9    0.63    0.15   1
  -5  -9  -9   -0.03    0.10   1
   5   9  -9    0.32    0.12   1
   5   9   9   -0.18    0.10   1
   5   9   9   -0.11    0.09   1
   4   8  -9    0.95    0.13   1
  -4  -8  -9    1.09    0.15   1
   4   8   9    0.86    0.16   1
   4   8   9    0.89    0.13   1
  -3  -7  -9    2.39    0.19   1
   3   7  -9    2.61    0.20   1
   3   7   9    2.40    0.18   1
  -2  -6  -9    5.63    0.26   1
   2   6  -9    5.76    0.27   1
   2   6   9    5.40    0.24   1
   1   5  -9    1.32    0.16   1
  -1  -5  -9    1.19    0.15   1
  -1  -5   9    1.39    0.15   1
   1   5   9    1.41    0.14   1
   0  -4  -9    1.71    0.17   1
   0   4  -9    1.59    0.16   1
   0  -4   9    1.62    0.14   1
   0   4   9    1.37    0.14   1
  -1   3  -9   -0.09    0.10   1
   1  -3  -9    0.20    0.11   1
  -1   3   9    0.15    0.09   1
   1  -3   9    0.13    0.08   1
   2  -2  -9    0.67    0.12   1
  -2   2  -9    0.56    0.12   1
  -2   2   9    0.61    0.11   1
   2  -2   9    0.65    0.10   1
   3  -1  -9    2.11    0.17   1
  -3   1  -9    1.67    0.17   1
   3  -1   9    2.08    0.16   1
  -3   1   9    2.06    0.15   1
  -4   0  -9   14.04    0.44   1
   4   0  -9   14.45    0.44   1
   4   0   9   14.09    0.42   1
  -4   0   9   14.32    0.41   1
  -5  -1  -9    0.12    0.11   1
   5   1  -9    0.12    0.11   1
  -5  -1   9    0.03    0.08   1
   5   1   9    0.11    0.10   1
   6   2  -9    0.88    0.14   1
  -6  -2  -9    0.52    0.13   1
   6   2   9    1.14    0.14   1
  -6  -2   9    0.97    0.16   1
   7   3  -9    2.97    0.21   1
  -7  -3  -9    2.36    0.20   1
   7   3   9    2.94    0.19   1
   8   4  -9   14.47    0.46   1
  -8  -4  -9   13.95    0.45   1
   8   4   9   13.95    0.44   1
   9   5  -9    1.35    0.16   1
  -9  -5  -9    1.35    0.17   1
   9   5   9    1.35    0.15   1
  10   6  -9    8.90    0.35   1
 -10  -6  -9    8.58    0.35   1
  10   6   9    8.49    0.33   1
 -11  -7  -9    7.18    0.32   1
  11   7  -9    7.15    0.32   1
  11   7   9    6.72    0.32   1
  11   7   9    6.14    0.29   1
  12   8  -9    9.92    0.40   1
 -12  -8  -9   10.97    0.41   1
  12   8   9   11.15    0.39   1
  12   8   9   10.45    0.41   1
  13   9  -9   -0.03    0.14   1
 -13  -9  -9    0.27    0.15   1
  13   9   9    0.06    0.15   1
  13   9   9   -0.03    0.11   1
   8  12 -10    0.73    0.16   1
  -8 -12 -10    1.35    0.18   1
   8  12  10    1.11    0.16   1
   8  12  10    0.99    0.18   1
  -7 -11 -10    1.51    0.18   1
   7  11 -10    1.40    0.18   1
   7  11  10    1.21    0.19   1
   7  11  10    1.72    0.18   1
  -6 -10 -10    4.24    0.25   1
   6  10 -10    3.88    0.28   1
   6  10  10    4.15    0.24   1
   6  10  10    4.17    0.28   1
  -5  -9 -10    0.25    0.14   1
   5   9 -10    0.14    0.13   1
   5   9  10   -0.19    0.12   1
   5   9  10    0.15    0.11   1
  -4  -8 -10    4.96    0.26   1
   4   8 -10    4.48    0.27   1
   4   8  10    4.52    0.25   1
   4   8  10    4.42    0.27   1
  -3  -7 -10    1.27    0.17   1
   3   7 -10    1.45    0.18   1
   3   7  10    1.15    0.15   1
   2   6 -10    0.11    0.13   1
  -2  -6 -10    0.01    0.11   1
   2   6  10    0.10    0.10   1
   1   5 -10    1.65    0.18   1
  -1  -5 -10    2.00    0.19   1
   1   5  10    1.61    0.16   1
   0  -4 -10    1.37    0.17   1
   0   4 -10    1.17    0.16   1
   0   4  10    1.14    0.14   1
   1  -3 -10   16.17    0.50   1
  -1   3 -10   16.29    0.51   1
  -1   3  10   16.16    0.48   1
   1  -3  10   15.83    0.46   1
   2  -2 -10    7.78    0.32   1
  -2   2 -10    7.67    0.33   1
  -2   2  10    7.46    0.29   1
   2  -2  10    7.66    0.29   1
   3  -1 -10    1.08    0.16   1
  -3   1 -10    1.31    0.17   1
   3  -1  10    1.06    0.14   1
  -3   1  10    0.97    0.13   1
   4   0 -10    3.11    0.22   1
  -4   0 -10    2.86    0.22   1
   4   0  10    2.80    0.19   1
  -4   0  10    2.58    0.19   1
   5   1 -10    2.93    0.22   1
  -5  -1 -10    3.36    0.23   1
   5   1  10    3.09    0.20   1
  -6  -2 -10    1.52    0.18   1
   6   2 -10    1.54    0.18   1
   6   2  10    1.77    0.17   1
  -7  -3 -10    1.37    0.18   1
   7   3 -10    1.14    0.17   1
   7   3  10    0.91    0.14   1
  -8  -4 -10    1.26    0.17   1
   8   4 -10    1.16    0.17   1
   8   4  10    1.11    0.15   1
   9   5 -10    6.69    0.31   1
  -9  -5 -10    5.64    0.30   1
   9   5  10    6.43    0.29   1
  10   6 -10    0.24    0.14   1
 -10  -6 -10    0.18    0.13   1
  10   6  10    0.01    0.13   1
  10   6  10    0.19    0.12   1
  11   7 -10   -0.10    0.13   1
 -11  -7 -10   -0.13    0.13   1
  11   7  10   -0.02    0.14   1
  11   7  10    0.08    0.12   1
  -5  -9 -11   15.83    0.52   1
   5   9 -11   15.84    0.53   1
   5   9  11   15.83    0.51   1
   5   9  11   16.47    0.56   1
  -4  -8 -11    0.83    0.16   1
   4   8 -11    0.60    0.17   1
   4   8  11    0.54    0.16   1
   4   8  11    0.76    0.15   1
   3   7 -11   -0.24    0.12   1
  -3  -7 -11   -0.06    0.14   1
   3   7  11    0.14    0.13   1
   3   7  11    0.12    0.13   1
  -2  -6 -11    0.25    0.13   1
   2   6 -11    0.08    0.13   1
   2   6  11    0.18    0.12   1
  -1  -5 -11    7.82    0.34   1
   1   5 -11    8.16    0.35   1
   1   5  11    7.55    0.32   1
   0   4 -11    0.04    0.13   1
   0  -4 -11    0.14    0.13   1
   0   4  11   -0.09    0.11   1
   1  -3 -11    5.23    0.28   1
  -1   3 -11    4.75    0.28   1
  -1   3  11    4.85    0.25   1
   2  -2 -11    0.08    0.13   1
  -2   2 -11    0.06    0.13   1
   2  -2  11   -0.03    0.10   1
  -2   2  11    0.16    0.11   1
   3  -1 -11   10.60    0.40   1
  -3   1 -11   10.69    0.41   1
  -3   1  11   10.85    0.37   1
   3  -1  11   11.42    0.39   1
  -4   0 -11    0.67    0.15   1
   4   0 -11    0.81    0.16   1
   4   0  11    0.60    0.13   1
  -5  -1 -11    5.50    0.30   1
   5   1 -11    4.88    0.28   1
   5   1  11    4.81    0.26   1
   6   2 -11    0.14    0.13   1
  -6  -2 -11   -0.04    0.13   1
   6   2  11    0.14    0.11   1
   7   3 -11    6.78    0.32   1
  -7  -3 -11    6.39    0.32   1
   7   3  11    5.84    0.29   1
  -8  -4 -11    0.20    0.14   1
   8   4 -11   -0.09    0.13   1
   8   4  11   -0.09    0.11   1
 -16 -22   0    0.08    0.14   1
 -15 -21   0   -0.05    0.12   1
  11  17   0   -0.07    0.07   1
  10  16   0    0.18    0.08   1
   9  15   0    0.02    0.07   1
  -9 -15   0    0.09    0.05   1
   8  14   0   10.46    0.31   1
  -8 -14   0   11.08    0.28   1
  -7 -13   0   -0.02    0.04   1
   7  13   0   -0.02    0.06   1
  -6 -12   0   51.23    1.11   1
   6  12   0   51.34    1.14   1
  -5 -11   0   -0.09    0.03   1
   5  11   0    0.00    0.05   1
   4  10   0   17.85    0.44   1
  -4 -10   0   18.90    0.41   1
   3   9   0    0.01    0.01   1
   3   9   0    0.01    0.01   1
   3   9   0    0.01    0.05   1
  -3  -9   0   -0.02    0.03   1
   2   8   0    1.64    0.09   1
  -2  -8   0    1.60    0.06   1
   2   8   0    1.71    0.05   1
  -1  -7   0    0.02    0.02   1
   1   7   0    0.00    0.04   1
   1   7   0    0.01    0.01   1
   1   7   0   -0.01    0.02   1
  -1  -7   0    0.03    0.04   1
   0  -6   0  131.21    2.80   1
   0   6   0  135.32    2.80   1
   0   6   0  130.91    2.79   1
   0  -6   0  129.33    2.82   1
   0   6   0  129.21    2.87   1
  -1   5   0   -0.25    0.04   1
  -1   5   0   -0.21    0.02   1
   1  -5   0   -0.22    0.03   1
   1  -5   0   -0.24    0.02   1
   3  -3   0    0.02    0.03   1
  -3   3   0   -0.01    0.03   1
   3  -3   0    0.00    0.02   1
  -4   2   0   35.96    0.78   1
   4  -2   0   35.78    0.78   1
  -5   1   0   -0.03    0.04   1
  -6   0   0    0.05    0.04   1
  -7  -1   0   -0.04    0.03   1
   7   1   0   -0.02    0.02   1
   8   2   0  197.09    4.29   1
  -8  -2   0  206.78    4.25   1
   9   3   0   -0.02    0.03   1
  -9  -3   0   -0.01    0.04   1
  10   4   0   47.33    1.02   1
 -10  -4   0   47.91    1.05   1
  11   5   0   -0.05    0.03   1
 -11  -5   0    0.01    0.05   1
 -12  -6   0   11.23    0.30   1
  12   6   0   10.85    0.27   1
 -13  -7   0    0.01    0.06   1
  13   7   0    0.00    0.04   1
  14   8   0    0.16    0.05   1
 -14  -8   0    0.15    0.07   1
  15   9   0   -0.06    0.05   1
 -15  -9   0   -0.05    0.07   1
 -16 -10   0    6.79    0.24   1
 -16 -22  -1    4.44    0.30   1
 -16 -22   1    4.70    0.31   1
 -15 -21  -1    2.00    0.21   1
 -14 -20  -1    0.43    0.14   1
 -13 -19  -1   13.14    0.45   1
  13  19   1   12.52    0.39   1
 -12 -18  -1   12.31    0.43   1
  12  18   1   12.58    0.38   1
  11  17   1   47.05    1.09   1
 -10 -16  -1    0.09    0.06   1
  10  16   1    0.21    0.09   1
  -9 -15  -1    1.18    0.09   1
   9  15   1    1.30    0.12   1
  -8 -14  -1   50.07    1.12   1
   8  14   1   51.09    1.08   1
   8  14   1   50.92    1.15   1
  -7 -13  -1   32.63    0.75   1
  -7 -13   1   33.33    0.73   1
   7  13   1   33.77    0.72   1
   7  13   1   33.08    0.78   1
   6  12  -1    9.03    0.25   1
  -6 -12  -1    8.89    0.24   1
   6  12   1    8.91    0.21   1
   6  12   1    8.11    0.25   1
  -6 -12   1    8.96    0.21   1
   6  12   1    8.35    0.22   1
  -5 -11  -1   32.60    0.73   1
   5  11  -1   32.77    0.75   1
  -5 -11   1   33.16    0.71   1
   5  11   1   32.97    0.75   1
   5  11   1   33.13    0.71   1
   4  10  -1   55.56    1.22   1
  -4 -10  -1   56.14    1.21   1
  -4 -10  -1   54.78    1.24   1
   4  10   1   56.53    1.19   1
   4  10   1   55.37    1.23   1
  -4 -10   1   57.47    1.18   1
  -3  -9  -1  129.12    2.74   1
   3   9  -1  125.52    2.72   1
  -3  -9  -1  132.22    2.72   1
  -3  -9   1  130.43    2.73   1
   3   9   1  126.85    2.73   1
   3   9   1  128.14    2.73   1
  -2  -8  -1    0.02    0.03   1
  -2  -8  -1    0.04    0.04   1
   2   8  -1    0.03    0.04   1
   2   8   1    0.00    0.03   1
  -2  -8   1    0.01    0.03   1
   2   8   1    0.10    0.05   1
   1   7  -1   13.42    0.31   1
  -1  -7  -1   13.53    0.33   1
  -1  -7   1   13.68    0.28   1
   1   7   1   13.29    0.31   1
  -1  -7   1   13.77    0.29   1
   1   7   1   13.23    0.32   1
   0   6  -1  129.32    2.84   1
   0  -6  -1  129.59    2.80   1
   0   6   1  135.16    2.86   1
   0  -6   1  134.43    2.80   1
   0   6   1  135.47    2.89   1
  -1   5  -1   41.74    0.89   1
  -1   5  -1   41.72    0.88   1
   1  -5  -1   39.85    0.89   1
  -1   5   1   41.26    0.88   1
   1  -5   1   41.35    0.88   1
  -1   5   1   40.82    0.88   1
  -2   4  -1    9.05    0.21   1
   2  -4  -1    9.00    0.20   1
  -2   4  -1    8.92    0.21   1
  -2   4  -1    9.69    0.21   1
   2  -4  -1    9.40    0.23   1
  -2   4   1    9.25    0.22   1
  -2   4   1    9.23    0.20   1
  -2   4   1    8.85    0.22   1
   2  -4   1    9.14    0.21   1
   3  -3  -1   82.84    1.76   1
  -3   3  -1   83.08    1.80   1
   3  -3  -1   84.81    1.77   1
  -3   3  -1   82.78    1.77   1
   3  -3  -1   82.39    1.78   1
   3  -3   1   83.94    1.76   1
  -3   3   1   82.85    1.76   1
  -3   3   1   83.46    1.79   1
  -3   3   1   80.79    1.78   1
  -4   2  -1   53.01    1.18   1
   4  -2  -1   52.90    1.18   1
  -4   2  -1   58.44    1.18   1
   4  -2  -1   55.59    1.17   1
  -4   2   1   54.37    1.17   1
  -4   2   1   56.38    1.18   1
  -5   1  -1    0.27    0.04   1
   5  -1  -1    0.16    0.04   1
   5  -1  -1    0.17    0.05   1
  -5   1   1    0.21    0.03   1
  -6   0  -1   37.44    0.82   1
  -6   0   1   37.07    0.81   1
  -7  -1  -1  110.52    2.34   1
  -7  -1   1  110.19    2.34   1
  -8  -2  -1   26.56    0.60   1
  -8  -2   1   25.96    0.59   1
  -9  -3  -1   13.43    0.34   1
  -9  -3   1   13.43    0.33   1
   9   3   1   13.82    0.32   1
 -10  -4  -1   -0.03    0.05   1
  10   4   1   -0.01    0.04   1
 -10  -4   1    0.02    0.04   1
 -11  -5  -1    0.22    0.06   1
 -11  -5   1    0.23    0.05   1
  11   5   1    0.25    0.05   1
 -12  -6  -1    0.96    0.09   1
 -12  -6   1    1.04    0.09   1
  12   6   1    1.08    0.08   1
 -13  -7  -1    2.45    0.14   1
  13   7   1    2.67    0.12   1
 -13  -7   1    2.56    0.13   1
  14   8  -1    3.04    0.11   1
 -14  -8  -1    3.02    0.15   1
  14   8   1    3.23    0.14   1
 -14  -8   1    3.15    0.15   1
  14   8   1    2.99    0.13   1
 -15  -9  -1    4.18    0.19   1
 -15  -9   1    4.02    0.18   1
  15   9   1    4.10    0.16   1
 -16 -10  -1    0.15    0.09   1
  16  10   1    0.06    0.06   1
 -17 -11  -1    2.01    0.17   1
 -16 -22  -2    0.05    0.14   1
 -15 -21  -2    2.80    0.24   1
 -14 -20  -2    0.04    0.12   1
  14  20   2   -0.09    0.09   1
 -13 -19  -2   13.66    0.47   1
  13  19   2   13.88    0.43   1
 -12 -18  -2    0.15    0.11   1
  12  18   2    0.15    0.10   1
 -11 -17  -2   12.22    0.35   1
 -11 -17  -2   11.73    0.41   1
  11  17   2   12.75    0.38   1
 -10 -16  -2    0.18    0.07   1
 -10 -16  -2   -0.02    0.09   1
  10  16   2    0.08    0.08   1
  10  16   2    0.15    0.05   1
  -9 -15  -2   21.23    0.58   1
  -9 -15  -2   22.19    0.54   1
   9  15   2   22.06    0.50   1
   9  15   2   21.69    0.56   1
  -8 -14  -2   -0.03    0.08   1
  -8 -14  -2   -0.06    0.06   1
   8  14   2   -0.05    0.07   1
   8  14   2    0.03    0.05   1
  -7 -13  -2   81.70    1.77   1
  -7 -13  -2   79.58    1.81   1
   7  13   2   81.14    1.79   1
   7  13   2   83.48    1.75   1
  -6 -12  -2    1.21    0.09   1
  -6 -12  -2    1.14    0.11   1
  -6 -12   2    1.24    0.05   1
   6  12   2    1.29    0.11   1
   6  12   2    1.21    0.08   1
   5  11  -2   21.61    0.52   1
  -5 -11  -2   21.40    0.50   1
  -5 -11  -2   20.52    0.53   1
  -5 -11   2   21.97    0.46   1
   5  11   2   21.84    0.49   1
   5  11   2   21.24    0.52   1
  -4 -10  -2    0.38    0.06   1
   4  10  -2    0.48    0.06   1
  -4 -10  -2    0.47    0.07   1
   4  10   2    0.55    0.07   1
   4  10   2    0.52    0.05   1
  -4 -10   2    0.49    0.02   1
  -3  -9  -2  442.00    9.64   1
   3   9  -2  449.33    9.52   1
  -3  -9  -2  453.52    9.52   1
   3   9   2  440.18    9.48   1
   3   9   2  443.09    9.64   1
   2   8  -2   15.63    0.37   1
  -2  -8  -2   15.38    0.38   1
   2   8   2   15.77    0.38   1
   2   8   2   15.61    0.36   1
   1   7  -2   89.32    1.88   1
  -1  -7  -2   86.40    1.89   1
   1   7   2   88.21    1.89   1
   1   7   2   88.91    1.87   1
   0   6  -2    1.91    0.08   1
   0  -6  -2    2.04    0.10   1
   0   6   2    2.00    0.08   1
   0   6   2    2.01    0.07   1
   1  -5  -2  535.88   11.41   1
   1  -5  -2  545.68   11.29   1
  -1   5  -2  536.80   11.34   1
  -1   5   2  524.57   11.34   1
  -1   5   2  528.11   11.36   1
  -2   4  -2   16.05    0.36   1
  -2   4  -2   16.51    0.37   1
   2  -4  -2   16.44    0.38   1
   2  -4  -2   16.18    0.36   1
   2  -4   2   16.92    0.34   1
  -2   4   2   15.90    0.37   1
  -2   4   2   15.72    0.37   1
   3  -3  -2   29.34    0.63   1
  -3   3  -2   28.85    0.64   1
   3  -3  -2   28.73    0.65   1
  -3   3  -2   29.27    0.64   1
  -3   3   2   29.50    0.63   1
  -3   3   2   29.27    0.64   1
  -4   2  -2   11.14    0.27   1
  -4   2  -2   11.60    0.25   1
   4  -2  -2   11.46    0.27   1
   4  -2  -2   11.18    0.28   1
  -4   2   2   11.09    0.27   1
   5  -1  -2  215.42    4.87   1
   5  -1  -2  225.58    4.81   1
  -5   1  -2  224.01    4.81   1
  -5   1   2  225.92    4.79   1
   6   0  -2    4.59    0.14   1
  -6   0  -2    4.42    0.14   1
  -6   0   2    4.56    0.13   1
   7   1  -2   35.06    0.77   1
  -7  -1  -2   34.21    0.77   1
  -7  -1   2   34.40    0.76   1
  -7  -1   2   34.50    0.73   1
   8   2  -2    0.48    0.07   1
  -8  -2  -2    0.51    0.06   1
  -8  -2   2    0.46    0.02   1
  -8  -2   2    0.43    0.05   1
  -9  -3  -2    6.07    0.19   1
  -9  -3   2    6.27    0.18   1
 -10  -4  -2   -0.03    0.05   1
  10   4   2    0.09    0.05   1
 -10  -4   2   -0.05    0.04   1
 -11  -5  -2    4.28    0.17   1
 -11  -5   2    4.48    0.16   1
  11   5   2    4.87    0.16   1
 -12  -6  -2    0.01    0.07   1
  12   6   2    0.08    0.06   1
 -12  -6   2    0.04    0.05   1
 -13  -7  -2   17.98    0.47   1
  13   7   2   17.07    0.44   1
 -13  -7   2   17.15    0.44   1
  13   7   2   18.06    0.45   1
 -14  -8  -2    1.00    0.11   1
  14   8   2    0.92    0.09   1
  14   8   2    0.95    0.10   1
 -14  -8   2    0.99    0.10   1
 -15  -9  -2   36.28    0.87   1
  15   9   2   35.81    0.83   1
  15   9   2   35.98    0.83   1
 -16 -10  -2    0.78    0.12   1
  16  10   2    0.68    0.09   1
 -17 -11  -2    0.83    0.12   1
  17  11   2    0.68    0.09   1
 -18 -12  -2    0.79    0.14   1
 -15 -21  -3    3.34    0.27   1
 -14 -20  -3    0.20    0.14   1
  14  20   3    0.17    0.11   1
 -13 -19  -3   19.70    0.61   1
  13  19   3   20.89    0.57   1
 -12 -18  -3    6.51    0.26   1
 -12 -18  -3    5.71    0.29   1
  12  18   3    6.26    0.27   1
 -11 -17  -3   31.16    0.76   1
 -11 -17  -3   31.99    0.82   1
  11  17   3   30.92    0.71   1
  11  17   3   30.87    0.78   1
 -10 -16  -3    5.89    0.26   1
 -10 -16  -3    6.01    0.23   1
  10  16   3    6.01    0.24   1
  10  16   3    6.02    0.19   1
  -9 -15  -3    9.82    0.30   1
  -9 -15  -3    8.88    0.33   1
   9  15   3   10.19    0.32   1
   9  15   3    9.62    0.27   1
  -8 -14  -3   31.37    0.77   1
  -8 -14  -3   31.29    0.73   1
   8  14   3   30.79    0.71   1
   8  14   3   30.15    0.75   1
  -7 -13  -3   15.62    0.44   1
  -7 -13  -3   15.91    0.41   1
   7  13  -3   15.44    0.42   1
   7  13   3   15.50    0.43   1
   7  13   3   16.83    0.40   1
   6  12  -3   -0.08    0.06   1
  -6 -12  -3   -0.06    0.06   1
  -6 -12  -3    0.05    0.07   1
   6  12   3    0.04    0.05   1
   6  12   3    0.02    0.07   1
   5  11  -3   23.38    0.57   1
  -5 -11  -3   23.46    0.58   1
  -5 -11  -3   24.49    0.57   1
   5  11   3   24.41    0.58   1
   5  11   3   24.09    0.56   1
  -5 -11   3   23.57    0.51   1
  -4 -10  -3    1.21    0.10   1
  -4 -10  -3    1.27    0.09   1
   4  10  -3    1.45    0.10   1
  -4 -10   3    1.31    0.04   1
   4  10   3    1.36    0.10   1
   4  10   3    1.35    0.08   1
   3   9  -3   22.34    0.54   1
  -3  -9  -3   23.33    0.55   1
   3   9   3   22.69    0.53   1
   3   9   3   22.89    0.55   1
  -2  -8  -3    8.92    0.25   1
   2   8  -3    8.72    0.24   1
   2   8   3    9.27    0.24   1
   2   8   3    8.90    0.25   1
   1   7  -3   -0.06    0.04   1
  -1  -7  -3    0.03    0.04   1
  -1  -7  -3    0.01    0.05   1
   1   7   3   -0.05    0.05   1
   1   7   3    0.08    0.04   1
   0  -6  -3    1.86    0.09   1
   0  -6  -3    1.53    0.09   1
   0   6  -3    1.62    0.08   1
   0   6   3    1.73    0.08   1
   0   6   3    1.60    0.08   1
  -1   5  -3    1.02    0.07   1
   1  -5  -3    1.06    0.08   1
   1  -5  -3    1.05    0.08   1
   1  -5   3    1.01    0.04   1
  -1   5   3    0.99    0.07   1
  -2   4  -3    1.15    0.06   1
   2  -4  -3    1.03    0.07   1
  -2   4  -3    1.07    0.08   1
   2  -4  -3    1.25    0.09   1
  -2   4   3    1.23    0.06   1
  -3   3  -3    0.11    0.04   1
   3  -3  -3    0.08    0.05   1
   3  -3  -3    0.05    0.04   1
  -3   3  -3    0.08    0.05   1
  -3   3   3    0.06    0.04   1
  -4   2  -3    0.95    0.07   1
  -4   2  -3    0.76    0.06   1
  -4   2  -3    0.81    0.03   1
   4  -2  -3    0.80    0.07   1
   4  -2  -3    0.72    0.06   1
  -4   2   3    0.79    0.06   1
  -5   1  -3    1.16    0.05   1
  -5   1  -3    1.23    0.08   1
   5  -1  -3    0.98    0.08   1
   5  -1  -3    1.19    0.08   1
  -5   1   3    1.17    0.07   1
   6   0  -3    5.57    0.17   1
   6   0  -3    5.31    0.17   1
  -6   0  -3    5.54    0.17   1
  -6   0   3    5.84    0.16   1
   7   1  -3   20.78    0.49   1
  -7  -1  -3   19.95    0.49   1
  -7  -1   3   21.18    0.48   1
  -8  -2  -3   12.99    0.34   1
   8   2  -3   13.10    0.34   1
  -8  -2   3   13.60    0.33   1
   9   3  -3   31.94    0.74   1
  -9  -3  -3   31.53    0.74   1
  -9  -3   3   32.20    0.72   1
 -10  -4  -3    6.85    0.22   1
  10   4  -3    6.44    0.21   1
 -10  -4   3    6.58    0.19   1
 -11  -5  -3   -0.02    0.07   1
  11   5   3    0.11    0.07   1
 -11  -5   3    0.09    0.05   1
 -12  -6  -3   13.02    0.36   1
 -12  -6   3   12.45    0.33   1
  12   6   3   11.85    0.34   1
  12   6   3   12.67    0.35   1
 -13  -7  -3    0.09    0.08   1
  13   7   3    0.07    0.06   1
  13   7   3    0.05    0.07   1
 -13  -7   3    0.05    0.06   1
 -14  -8  -3    7.71    0.27   1
  14   8   3    7.78    0.26   1
  14   8   3    7.61    0.26   1
 -15  -9  -3    4.46    0.21   1
  15   9   3    4.58    0.20   1
  15   9   3    4.70    0.20   1
 -16 -10  -3    0.21    0.10   1
  16  10   3    0.30    0.09   1
 -17 -11  -3    1.21    0.14   1
  17  11   3    1.04    0.12   1
 -18 -12  -3   -0.09    0.10   1
  18  12   3   -0.13    0.07   1
 -19 -13  -3    0.33    0.12   1
 -19 -13  -3    0.31    0.13   1
 -20 -14  -3    0.35    0.15   1
 -15 -21  -4    0.04    0.13   1
 -14 -20  -4   13.52    0.48   1
  14  20   4   13.92    0.45   1
 -13 -19  -4    0.40    0.11   1
 -13 -19  -4    0.33    0.13   1
  13  19   4    0.44    0.12   1
 -12 -18  -4   -0.02    0.11   1
 -12 -18  -4   -0.08    0.09   1
  12  18   4    0.13    0.08   1
  12  18   4    0.09    0.11   1
 -11 -17  -4   -0.13    0.10   1
 -11 -17  -4    0.00    0.09   1
  11  17   4    0.04    0.07   1
  11  17   4    0.08    0.10   1
 -10 -16  -4    1.13    0.15   1
 -10 -16  -4    0.87    0.12   1
  10  16   4    1.05    0.13   1
  10  16   4    0.84    0.10   1
  -9 -15  -4    1.84    0.16   1
  -9 -15  -4    1.95    0.15   1
   9  15   4    1.91    0.12   1
   9  15   4    2.02    0.17   1
  -8 -14  -4   23.31    0.61   1
  -8 -14  -4   23.21    0.58   1
   8  14  -4   22.73    0.59   1
   8  14   4   23.41    0.56   1
   8  14   4   22.64    0.60   1
  -7 -13  -4    4.42    0.19   1
   7  13  -4    4.00    0.19   1
  -7 -13  -4    4.17    0.20   1
   7  13   4    4.17    0.20   1
   7  13   4    4.15    0.16   1
  -6 -12  -4   18.16    0.46   1
  -6 -12  -4   18.03    0.48   1
   6  12  -4   17.70    0.47   1
   6  12   4   17.97    0.45   1
   6  12   4   17.73    0.48   1
   5  11  -4    0.21    0.07   1
  -5 -11  -4    0.31    0.08   1
   5  11   4    0.36    0.07   1
   5  11   4    0.29    0.08   1
  -4 -10  -4    0.49    0.08   1
   4  10  -4    0.47    0.08   1
   4  10   4    0.44    0.08   1
   4  10   4    0.45    0.07   1
  -4 -10   4    0.49    0.04   1
  -3  -9  -4    0.30    0.07   1
   3   9  -4    0.42    0.06   1
   3   9   4    0.50    0.08   1
   3   9   4    0.47    0.07   1
  -3  -9   4    0.51    0.04   1
  -2  -8  -4    8.13    0.23   1
  -2  -8  -4    7.52    0.23   1
   2   8  -4    7.60    0.22   1
   2   8   4    7.36    0.22   1
   2   8   4    7.35    0.23   1
  -2  -8   4    7.90    0.19   1
  -1  -7  -4   19.39    0.46   1
  -1  -7  -4   19.26    0.46   1
   1   7  -4   19.04    0.46   1
   1   7   4   18.88    0.47   1
   1   7   4   18.55    0.45   1
   0  -6  -4   20.69    0.50   1
   0   6  -4   20.70    0.49   1
   0  -6  -4   21.40    0.49   1
   0   6   4   20.10    0.49   1
   1  -5  -4    9.41    0.25   1
   1  -5  -4    9.28    0.24   1
  -1   5  -4    8.99    0.25   1
  -1   5   4    8.73    0.24   1
   2  -4  -4  114.55    2.47   1
  -2   4  -4  114.85    2.47   1
   2  -4  -4  119.47    2.46   1
  -2   4   4  114.47    2.46   1
   2  -4   4  114.37    2.44   1
  -3   3  -4    3.07    0.11   1
   3  -3  -4    3.06    0.14   1
   3  -3  -4    3.28    0.12   1
  -3   3  -4    3.20    0.13   1
  -3   3   4    3.06    0.12   1
  -4   2  -4   94.98    2.09   1
  -4   2  -4   97.79    2.10   1
  -4   2  -4   97.93    2.07   1
   4  -2  -4   98.82    2.10   1
   4  -2  -4   98.91    2.09   1
  -4   2   4   98.85    2.09   1
   5  -1  -4    1.46    0.09   1
  -5   1  -4    1.56    0.09   1
  -5   1  -4    1.60    0.10   1
   5  -1  -4    1.39    0.10   1
  -5   1  -4    1.52    0.06   1
  -5   1   4    1.61    0.08   1
  -6   0  -4    0.20    0.07   1
   6   0  -4    0.20    0.06   1
   6   0  -4    0.16    0.06   1
  -6   0  -4    0.16    0.03   1
  -6   0  -4    0.11    0.05   1
  -6   0   4    0.13    0.04   1
  -7  -1  -4    4.82    0.16   1
  -7  -1  -4    4.84    0.14   1
   7   1  -4    4.54    0.17   1
  -7  -1   4    4.73    0.15   1
  -8  -2  -4   14.74    0.39   1
  -8  -2  -4   15.36    0.37   1
   8   2  -4   14.75    0.38   1
  -8  -2   4   14.95    0.36   1
   9   3  -4   13.17    0.37   1
  -9  -3  -4   13.24    0.36   1
  -9  -3  -4   14.05    0.35   1
  -9  -3   4   13.41    0.34   1
  10   4  -4   56.96    1.36   1
 -10  -4  -4   64.29    1.35   1
 -10  -4  -4   61.12    1.36   1
 -10  -4   4   61.73    1.33   1
 -11  -5  -4   -0.02    0.07   1
  11   5  -4    0.00    0.08   1
  11   5   4    0.07    0.07   1
 -11  -5   4    0.01    0.05   1
  12   6  -4    0.80    0.12   1
 -12  -6  -4    0.51    0.10   1
  12   6   4    0.57    0.10   1
 -12  -6   4    0.85    0.08   1
  12   6   4    0.58    0.09   1
 -13  -7  -4    1.79    0.15   1
  13   7   4    1.85    0.14   1
  13   7   4    1.74    0.13   1
 -14  -8  -4    7.04    0.27   1
  14   8   4    6.89    0.25   1
  14   8   4    6.81    0.25   1
 -15  -9  -4    3.76    0.21   1
 -15  -9  -4    3.97    0.22   1
  15   9   4    3.96    0.19   1
  15   9   4    4.05    0.20   1
 -16 -10  -4    6.83    0.30   1
 -16 -10  -4    7.03    0.28   1
  16  10   4    7.52    0.27   1
  16  10   4    6.50    0.26   1
 -17 -11  -4    0.73    0.14   1
 -17 -11  -4    0.96    0.14   1
  17  11   4    0.98    0.12   1
 -18 -12  -4    4.47    0.25   1
 -18 -12  -4    4.14    0.24   1
  18  12   4    3.84    0.20   1
 -19 -13  -4    1.44    0.18   1
 -19 -13  -4    1.39    0.17   1
 -14 -20  -5    0.02    0.14   1
  14  20   5    0.16    0.12   1
 -13 -19  -5    5.90    0.31   1
  13  19   5    6.48    0.31   1
 -12 -18  -5   26.02    0.73   1
  12  18   5   25.89    0.64   1
  12  18   5   25.88    0.71   1
 -11 -17  -5   11.91    0.42   1
  11  17   5   12.29    0.36   1
  11  17   5   12.35    0.42   1
 -10 -16  -5    0.56    0.13   1
  10  16   5    0.39    0.12   1
  10  16   5    0.50    0.10   1
   9  15  -5    0.59    0.12   1
  -9 -15  -5    0.55    0.12   1
   9  15   5    0.45    0.09   1
   9  15   5    0.51    0.12   1
   8  14  -5   47.39    1.14   1
  -8 -14  -5   49.53    1.16   1
   8  14   5   48.81    1.11   1
   8  14   5   49.49    1.15   1
  -7 -13  -5    4.92    0.22   1
   7  13  -5    4.61    0.21   1
   7  13   5    4.61    0.20   1
   7  13   5    4.36    0.21   1
  -6 -12  -5    2.04    0.15   1
   6  12  -5    2.16    0.15   1
   6  12   5    2.26    0.16   1
   6  12   5    1.94    0.13   1
  -5 -11  -5    3.52    0.18   1
   5  11  -5    3.08    0.17   1
   5  11   5    3.39    0.18   1
   5  11   5    3.40    0.16   1
  -4 -10  -5   60.56    1.33   1
   4  10  -5   58.95    1.34   1
  -4 -10  -5   61.34    1.34   1
   4  10   5   60.14    1.33   1
   4  10   5   58.29    1.35   1
  -3  -9  -5   43.03    0.97   1
   3   9  -5   42.13    0.98   1
  -3  -9  -5   43.74    0.98   1
   3   9   5   42.62    0.99   1
  -3  -9   5   42.67    0.92   1
   3   9   5   41.92    0.97   1
   2   8  -5    0.36    0.08   1
  -2  -8  -5    0.30    0.07   1
  -2  -8  -5    0.23    0.07   1
  -2  -8   5    0.35    0.05   1
   2   8   5    0.40    0.07   1
   2   8   5    0.30    0.08   1
  -1  -7  -5   -0.02    0.07   1
   1   7  -5    0.00    0.06   1
  -1  -7  -5   -0.05    0.06   1
   1   7   5    0.11    0.06   1
  -1  -7   5    0.01    0.04   1
   0  -6  -5   75.56    1.65   1
   0  -6  -5   76.74    1.66   1
   0   6  -5   74.76    1.66   1
   0  -6   5   77.06    1.63   1
   0   6   5   75.61    1.65   1
  -1   5  -5   12.73    0.34   1
   1  -5  -5   13.08    0.34   1
   1  -5  -5   12.98    0.34   1
  -1   5   5   12.50    0.33   1
  -2   4  -5    0.69    0.09   1
   2  -4  -5    0.76    0.08   1
   2  -4  -5    0.72    0.08   1
   2  -4   5    0.69    0.04   1
  -2   4   5    0.73    0.07   1
   3  -3  -5   12.97    0.34   1
   3  -3  -5   13.21    0.34   1
  -3   3  -5   12.35    0.35   1
  -3   3   5   13.50    0.34   1
  -4   2  -5   51.98    1.17   1
   4  -2  -5   51.97    1.17   1
   4  -2  -5   52.49    1.17   1
  -4   2  -5   53.04    1.11   1
  -4   2   5   53.90    1.16   1
   5  -1  -5    3.07    0.14   1
   5  -1  -5    2.95    0.14   1
  -5   1  -5    2.89    0.14   1
  -5   1  -5    2.87    0.13   1
  -5   1  -5    2.99    0.09   1
  -5   1   5    3.11    0.12   1
  -6   0  -5    8.94    0.28   1
  -6   0  -5    9.13    0.26   1
   6   0  -5    9.30    0.27   1
  -6   0  -5    9.33    0.23   1
   6   0  -5    9.18    0.28   1
  -6   0   5    9.39    0.25   1
  -7  -1  -5   18.35    0.47   1
  -7  -1  -5   18.90    0.43   1
   7   1  -5   18.42    0.47   1
  -7  -1  -5   17.87    0.46   1
  -7  -1   5   18.47    0.44   1
  -8  -2  -5   44.15    0.94   1
  -8  -2  -5   42.58    0.97   1
  -8  -2  -5   41.52    0.98   1
   8   2  -5   42.53    0.98   1
   8   2   5   41.67    0.97   1
  -8  -2   5   42.74    0.95   1
  -9  -3  -5   10.59    0.32   1
   9   3  -5   11.00    0.32   1
  -9  -3  -5   10.81    0.29   1
   9   3   5   10.73    0.31   1
  -9  -3   5   10.40    0.29   1
  10   4  -5   -0.01    0.08   1
 -10  -4  -5    0.06    0.07   1
 -10  -4  -5   -0.04    0.05   1
 -10  -4   5   -0.03    0.05   1
  10   4   5    0.00    0.07   1
  11   5  -5    0.30    0.08   1
 -11  -5  -5    0.23    0.07   1
 -11  -5  -5    0.30    0.09   1
 -11  -5   5    0.26    0.07   1
  11   5   5    0.37    0.08   1
 -12  -6  -5    2.77    0.16   1
 -12  -6  -5    2.76    0.17   1
  12   6  -5    2.51    0.17   1
  12   6   5    2.95    0.16   1
  12   6   5    2.35    0.16   1
 -13  -7  -5   -0.01    0.08   1
 -13  -7  -5   -0.07    0.09   1
  13   7  -5   -0.09    0.07   1
  13   7   5   -0.02    0.08   1
  13   7   5   -0.05    0.08   1
 -14  -8  -5    0.03    0.09   1
 -14  -8  -5    0.03    0.09   1
  14   8   5   -0.05    0.08   1
  14   8   5    0.01    0.10   1
 -15  -9  -5    1.23    0.14   1
 -15  -9  -5    1.19    0.15   1
  15   9   5    1.30    0.14   1
  15   9   5    1.48    0.15   1
 -16 -10  -5    0.21    0.11   1
 -16 -10  -5    0.02    0.11   1
  16  10   5    0.30    0.11   1
  16  10   5    0.16    0.10   1
 -17 -11  -5    5.04    0.26   1
 -17 -11  -5    5.85    0.27   1
  17  11   5    5.24    0.23   1
 -18 -12  -5    0.36    0.14   1
 -18 -12  -5    0.32    0.13   1
  18  12   5    0.25    0.10   1
 -19 -13  -5    0.84    0.15   1
 -13 -19  -6    4.55    0.28   1
  13  19   6    5.00    0.29   1
 -12 -18  -6    1.27    0.17   1
  12  18   6    1.06    0.13   1
  12  18   6    1.17    0.16   1
 -11 -17  -6    0.64    0.15   1
  11  17   6    0.63    0.14   1
  11  17   6    0.93    0.13   1
  10  16  -6    3.39    0.23   1
 -10 -16  -6    3.37    0.22   1
  10  16   6    3.19    0.19   1
  10  16   6    3.03    0.22   1
   9  15  -6   15.43    0.47   1
  -9 -15  -6   16.06    0.48   1
   9  15   6   15.83    0.44   1
   9  15   6   15.52    0.48   1
   8  14  -6    0.35    0.11   1
  -8 -14  -6    0.16    0.11   1
   8  14   6    0.27    0.11   1
   8  14   6    0.22    0.10   1
   7  13  -6   15.90    0.47   1
  -7 -13  -6   16.92    0.47   1
  -7 -13  -6   16.73    0.47   1
   7  13   6   16.98    0.46   1
   7  13   6   15.91    0.48   1
  -6 -12  -6   12.39    0.38   1
  -6 -12  -6   12.85    0.38   1
   6  12  -6   12.72    0.38   1
   6  12   6   12.25    0.39   1
   6  12   6   12.73    0.37   1
   5  11  -6   31.22    0.76   1
  -5 -11  -6   31.44    0.76   1
  -5 -11  -6   31.65    0.76   1
   5  11   6   30.26    0.77   1
   5  11   6   30.70    0.75   1
  -4 -10  -6    4.58    0.19   1
   4  10  -6    4.22    0.20   1
  -4 -10  -6    3.97    0.19   1
   4  10   6    4.22    0.20   1
   4  10   6    3.86    0.18   1
   3   9  -6  111.19    2.40   1
  -3  -9  -6  109.22    2.39   1
  -3  -9  -6  114.11    2.39   1
   3   9   6  107.71    2.39   1
   3   9   6  107.86    2.41   1
  -2  -8  -6   42.21    0.95   1
  -2  -8  -6   42.23    0.95   1
   2   8  -6   40.13    0.96   1
  -2  -8   6   42.08    0.91   1
   2   8   6   39.63    0.95   1
  -1  -7  -6   61.95    1.37   1
  -1  -7  -6   62.13    1.37   1
   1   7  -6   59.87    1.38   1
  -1  -7   6   61.14    1.33   1
   1   7   6   62.23    1.37   1
   0   6  -6    8.10    0.27   1
   0  -6  -6    8.15    0.26   1
   0  -6  -6    7.75    0.25   1
   0   6   6    8.36    0.26   1
   0  -6   6    8.27    0.23   1
   1  -5  -6  130.00    2.76   1
  -1   5  -6  124.05    2.77   1
   1  -5  -6  131.17    2.77   1
   1  -5   6  128.85    2.74   1
  -1   5   6  129.12    2.76   1
   2  -4  -6   16.24    0.42   1
  -2   4  -6   15.44    0.43   1
   2  -4  -6   16.00    0.42   1
  -2   4   6   16.40    0.42   1
   2  -4   6   16.37    0.40   1
   3  -3  -6    5.93    0.21   1
   3  -3  -6    6.43    0.22   1
  -3   3  -6    6.10    0.22   1
   3  -3   6    6.27    0.20   1
  -3   3   6    5.71    0.20   1
   4  -2  -6   25.91    0.63   1
  -4   2  -6   24.58    0.63   1
   4  -2  -6   26.19    0.63   1
  -4   2   6   26.65    0.62   1
   4  -2   6   26.06    0.62   1
  -5   1  -6   83.23    1.75   1
  -5   1  -6   80.27    1.82   1
   5  -1  -6   85.43    1.82   1
   5  -1  -6   82.27    1.82   1
   5  -1   6   82.44    1.81   1
  -5   1   6   83.82    1.80   1
  -6   0  -6    9.14    0.31   1
  -6   0  -6   10.19    0.30   1
   6   0  -6   10.45    0.31   1
  -6   0  -6   10.23    0.25   1
   6   0   6   10.97    0.30   1
  -6   0   6   10.22    0.28   1
  -7  -1  -6    1.23    0.12   1
  -7  -1  -6    1.27    0.08   1
   7   1  -6    1.44    0.12   1
  -7  -1  -6    1.14    0.11   1
   7   1   6    1.39    0.11   1
  -7  -1   6    1.36    0.10   1
  -8  -2  -6    2.96    0.15   1
   8   2  -6    2.64    0.16   1
  -8  -2  -6    2.65    0.11   1
  -8  -2  -6    2.85    0.15   1
  -8  -2   6    3.08    0.13   1
   8   2   6    2.96    0.16   1
  -9  -3  -6    2.57    0.12   1
   9   3  -6    2.74    0.16   1
  -9  -3  -6    2.63    0.16   1
  -9  -3  -6    2.30    0.14   1
  -9  -3   6    2.73    0.13   1
   9   3   6    2.42    0.15   1
 -10  -4  -6   -0.02    0.09   1
 -10  -4  -6    0.02    0.06   1
  10   4  -6   -0.10    0.08   1
 -10  -4  -6    0.06    0.08   1
  10   4   6    0.03    0.07   1
 -10  -4   6   -0.13    0.05   1
  11   5  -6    0.47    0.11   1
 -11  -5  -6    0.46    0.08   1
 -11  -5  -6    0.41    0.10   1
  11   5   6    0.44    0.10   1
 -12  -6  -6    2.01    0.14   1
  12   6  -6    2.11    0.17   1
 -12  -6  -6    1.87    0.16   1
  12   6   6    1.96    0.15   1
  12   6   6    2.21    0.17   1
  13   7  -6    1.10    0.15   1
 -13  -7  -6    0.90    0.12   1
 -13  -7  -6    1.17    0.13   1
  13   7   6    1.13    0.13   1
  13   7   6    0.96    0.13   1
 -14  -8  -6    1.31    0.15   1
  14   8  -6    1.13    0.16   1
  14   8   6    1.58    0.17   1
  14   8   6    1.68    0.15   1
 -15  -9  -6    8.75    0.34   1
  15   9   6    8.48    0.32   1
  15   9   6    8.77    0.31   1
 -16 -10  -6    0.52    0.13   1
  16  10   6    0.44    0.11   1
  16  10   6    0.57    0.13   1
 -17 -11  -6    1.07    0.15   1
  17  11   6    0.88    0.13   1
 -18 -12  -6    0.65    0.15   1
  18  12   6    0.48    0.12   1
 -12 -18  -7    0.69    0.15   1
 -12 -18  -7    0.39    0.17   1
  12  18   7    0.61    0.12   1
  12  18   7    0.65    0.15   1
 -11 -17  -7   12.96    0.45   1
  11  17  -7   13.00    0.45   1
 -11 -17  -7   13.11    0.45   1
  11  17   7   12.90    0.45   1
 -10 -16  -7    1.00    0.15   1
 -10 -16  -7    1.23    0.17   1
  10  16  -7    1.45    0.17   1
  10  16   7    1.37    0.14   1
  10  16   7    1.22    0.17   1
   9  15  -7    1.34    0.16   1
  -9 -15  -7    1.53    0.17   1
  -9 -15  -7    1.47    0.17   1
   9  15   7    1.37    0.17   1
   9  15   7    1.58    0.15   1
  -8 -14  -7   12.37    0.40   1
   8  14  -7   12.04    0.41   1
  -8 -14  -7   12.07    0.40   1
   8  14   7   13.01    0.40   1
   8  14   7   12.79    0.42   1
   7  13  -7   19.52    0.56   1
  -7 -13  -7   20.40    0.56   1
  -7 -13  -7   20.08    0.55   1
   7  13   7   19.88    0.57   1
   7  13   7   20.06    0.54   1
  -6 -12  -7    0.86    0.12   1
   6  12  -7    0.82    0.13   1
  -6 -12  -7    0.57    0.12   1
   6  12   7    0.70    0.11   1
   6  12   7    0.80    0.14   1
   5  11  -7    5.98    0.25   1
  -5 -11  -7    6.07    0.24   1
  -5 -11  -7    5.77    0.23   1
   5  11   7    5.59    0.26   1
   5  11   7    5.62    0.23   1
   4  10  -7    2.31    0.17   1
  -4 -10  -7    2.71    0.17   1
  -4 -10  -7    2.27    0.17   1
   4  10   7    2.96    0.19   1
   4  10   7    2.51    0.16   1
  -3  -9  -7   22.30    0.58   1
   3   9  -7   22.37    0.59   1
  -3  -9  -7   21.62    0.57   1
   3   9   7   22.41    0.57   1
   3   9   7   22.72    0.60   1
   2   8  -7    1.72    0.15   1
  -2  -8  -7    1.41    0.13   1
  -2  -8  -7    1.41    0.13   1
   2   8   7    1.39    0.13   1
  -1  -7  -7   10.88    0.32   1
  -1  -7  -7   10.81    0.33   1
   1   7  -7   10.68    0.33   1
  -1  -7   7   10.41    0.29   1
   1   7   7   10.18    0.32   1
   0   6  -7    9.27    0.31   1
   0  -6  -7    9.33    0.29   1
   0  -6  -7    9.96    0.31   1
   0   6   7    9.66    0.30   1
   0  -6   7    9.55    0.27   1
   1  -5  -7    3.42    0.16   1
   1  -5  -7    3.43    0.17   1
  -1   5  -7    3.21    0.18   1
  -1   5   7    3.60    0.17   1
   1  -5   7    3.21    0.14   1
  -2   4  -7    0.02    0.09   1
   2  -4  -7   -0.07    0.08   1
   2  -4  -7   -0.05    0.07   1
  -2   4   7    0.03    0.07   1
   2  -4   7   -0.02    0.06   1
   3  -3  -7   12.86    0.37   1
  -3   3  -7   13.11    0.39   1
   3  -3  -7   13.55    0.38   1
   3  -3   7   13.16    0.36   1
  -3   3   7   13.31    0.37   1
   4  -2  -7    5.61    0.21   1
  -4   2  -7    5.94    0.23   1
   4  -2  -7    5.83    0.22   1
   4  -2   7    5.92    0.21   1
  -4   2   7    5.63    0.21   1
  -5   1  -7    1.41    0.14   1
   5  -1  -7    1.48    0.13   1
   5  -1  -7    1.50    0.13   1
   5  -1   7    1.30    0.11   1
  -5   1   7    1.41    0.11   1
   6   0  -7    0.36    0.09   1
  -6   0  -7    0.31    0.10   1
   6   0   7    0.47    0.09   1
  -6   0   7    0.45    0.08   1
   7   1  -7   10.57    0.33   1
  -7  -1  -7   10.50    0.34   1
   7   1   7   10.39    0.32   1
  -7  -1   7   10.47    0.30   1
  -8  -2  -7    2.75    0.18   1
   8   2  -7    3.26    0.18   1
   8   2   7    2.99    0.17   1
  -8  -2   7    2.99    0.14   1
  -9  -3  -7    0.18    0.10   1
  -9  -3  -7    0.21    0.09   1
   9   3  -7    0.18    0.09   1
  -9  -3   7    0.21    0.07   1
   9   3   7    0.29    0.09   1
 -10  -4  -7    0.68    0.12   1
 -10  -4  -7    0.45    0.11   1
  10   4  -7    0.61    0.12   1
  10   4   7    0.57    0.11   1
  11   5  -7    1.27    0.15   1
 -11  -5  -7    1.35    0.15   1
 -11  -5  -7    1.47    0.15   1
  11   5   7    1.56    0.14   1
 -12  -6  -7    4.84    0.25   1
 -12  -6  -7    4.73    0.24   1
  12   6  -7    5.16    0.25   1
  12   6   7    4.81    0.23   1
  13   7  -7    0.90    0.15   1
 -13  -7  -7    0.81    0.13   1
 -13  -7  -7    0.52    0.14   1
  13   7   7    0.71    0.12   1
  13   7   7    0.72    0.14   1
 -14  -8  -7    6.16    0.28   1
 -14  -8  -7    6.21    0.30   1
  14   8  -7    5.59    0.28   1
  14   8   7    5.66    0.29   1
  14   8   7    5.77    0.26   1
 -15  -9  -7    0.55    0.14   1
 -15  -9  -7    0.46    0.15   1
  15   9   7    0.55    0.12   1
  15   9   7    0.77    0.15   1
 -16 -10  -7    0.10    0.14   1
 -16 -10  -7    0.20    0.12   1
  16  10   7   -0.05    0.11   1
  16  10   7   -0.18    0.10   1
 -17 -11  -7    0.39    0.14   1
 -17 -11  -7    0.39    0.17   1
  17  11   7    0.13    0.12   1
  17  11   7    0.54    0.16   1
  11  17  -8    0.14    0.14   1
 -11 -17  -8    0.06    0.14   1
  11  17   8    0.22    0.14   1
  11  17   8   -0.10    0.11   1
 -10 -16  -8    2.63    0.22   1
  10  16  -8    3.04    0.24   1
  10  16   8    2.78    0.24   1
  10  16   8    2.54    0.20   1
   9  15  -8    5.57    0.29   1
  -9 -15  -8    5.85    0.28   1
   9  15   8    5.88    0.28   1
   9  15   8    5.25    0.29   1
  -8 -14  -8    5.00    0.26   1
   8  14  -8    5.26    0.27   1
  -8 -14  -8    4.79    0.24   1
   8  14   8    4.66    0.27   1
   8  14   8    5.02    0.24   1
  -7 -13  -8    1.35    0.15   1
  -7 -13  -8    1.79    0.18   1
   7  13  -8    1.70    0.18   1
   7  13   8    1.49    0.18   1
   7  13   8    1.28    0.15   1
  -6 -12  -8   10.90    0.38   1
  -6 -12  -8   11.64    0.37   1
   6  12  -8   10.84    0.38   1
   6  12   8   11.53    0.40   1
   6  12   8   10.60    0.36   1
  -5 -11  -8    0.00    0.10   1
   5  11  -8    0.19    0.11   1
  -5 -11  -8    0.00    0.09   1
   5  11   8    0.10    0.11   1
   5  11   8    0.00    0.09   1
   4  10  -8    0.39    0.11   1
  -4 -10  -8    0.25    0.11   1
  -4 -10  -8    0.17    0.10   1
   4  10   8    0.18    0.11   1
   4  10   8    0.22    0.09   1
   3   9  -8    2.12    0.17   1
  -3  -9  -8    2.07    0.17   1
  -3  -9  -8    1.77    0.15   1
   3   9   8    1.60    0.16   1
   3   9   8    1.86    0.15   1
  -2  -8  -8    1.12    0.13   1
  -2  -8  -8    0.80    0.12   1
   2   8  -8    1.19    0.14   1
   2   8   8    1.03    0.12   1
  -1  -7  -8    5.47    0.23   1
   1   7  -8    5.41    0.24   1
  -1  -7  -8    4.83    0.22   1
   1   7   8    5.19    0.22   1
   0  -6  -8    0.64    0.10   1
   0   6  -8    0.73    0.12   1
   0  -6  -8    0.61    0.11   1
   0   6   8    0.69    0.11   1
   0  -6   8    0.78    0.10   1
   1  -5  -8    7.28    0.27   1
   1  -5  -8    7.20    0.26   1
  -1   5  -8    7.14    0.28   1
   1  -5   8    7.05    0.24   1
  -1   5   8    7.41    0.26   1
   2  -4  -8   29.30    0.72   1
   2  -4  -8   31.43    0.75   1
  -2   4  -8   28.97    0.75   1
  -2   4   8   29.78    0.73   1
   2  -4   8   30.43    0.72   1
  -3   3  -8    5.79    0.25   1
   3  -3  -8    6.17    0.23   1
   3  -3  -8    6.08    0.25   1
   3  -3   8    6.02    0.23   1
  -3   3   8    6.13    0.23   1
  -4   2  -8   20.62    0.57   1
   4  -2  -8   21.80    0.55   1
   4  -2  -8   21.93    0.57   1
   4  -2   8   21.15    0.55   1
  -4   2   8   21.48    0.55   1
   5  -1  -8    0.33    0.11   1
  -5   1  -8    0.57    0.11   1
  -5   1   8    0.54    0.09   1
   5  -1   8    0.38    0.09   1
   6   0  -8    2.57    0.17   1
  -6   0  -8    2.07    0.17   1
   6   0   8    2.36    0.16   1
  -6   0   8    2.31    0.15   1
   7   1  -8    2.91    0.19   1
  -7  -1  -8    2.61    0.19   1
   7   1   8    2.87    0.18   1
  -7  -1   8    2.71    0.16   1
   8   2  -8   -0.10    0.08   1
  -8  -2  -8    0.06    0.10   1
   8   2   8   -0.11    0.08   1
  -8  -2   8    0.05    0.07   1
   9   3  -8    8.91    0.33   1
  -9  -3  -8    8.44    0.33   1
   9   3   8    9.19    0.32   1
 -10  -4  -8   18.11    0.55   1
  10   4  -8   19.48    0.55   1
  10   4   8   19.34    0.54   1
  11   5  -8    0.20    0.12   1
 -11  -5  -8    0.35    0.13   1
  11   5   8    0.10    0.10   1
  12   6  -8    0.41    0.13   1
 -12  -6  -8    0.31    0.13   1
  12   6   8    0.17    0.12   1
  12   6   8    0.16    0.10   1
  13   7  -8    0.73    0.15   1
 -13  -7  -8    0.68    0.16   1
  13   7   8    0.74    0.16   1
  13   7   8    0.83    0.14   1
 -14  -8  -8    5.55    0.30   1
  14   8  -8    5.45    0.29   1
  14   8   8    5.80    0.30   1
  14   8   8    6.36    0.28   1
 -15  -9  -8    1.30    0.19   1
  15   9  -8    1.22    0.19   1
  15   9   8    1.05    0.15   1
  15   9   8    1.17    0.17   1
  -9 -15  -9    0.18    0.15   1
   9  15  -9    0.03    0.13   1
   9  15   9    0.01    0.14   1
   9  15   9    0.12    0.13   1
  -8 -14  -9   12.88    0.45   1
   8  14  -9   12.96    0.46   1
   8  14   9   13.87    0.48   1
   8  14   9   12.85    0.43   1
  -7 -13  -9    0.17    0.13   1
   7  13  -9    0.05    0.12   1
   7  13   9    0.08    0.13   1
   7  13   9    0.10    0.11   1
  -6 -12  -9    0.42    0.14   1
   6  12  -9    0.27    0.14   1
   6  12   9    0.21    0.14   1
   6  12   9    0.00    0.12   1
  -5 -11  -9    0.37    0.12   1
   5  11  -9    0.23    0.12   1
   5  11   9    0.40    0.14   1
   5  11   9    0.27    0.11   1
  -4 -10  -9   10.26    0.36   1
   4  10  -9   10.13    0.37   1
   4  10   9   10.53    0.39   1
   4  10   9    9.74    0.35   1
  -3  -9  -9    2.08    0.18   1
   3   9  -9    1.95    0.19   1
   3   9   9    1.72    0.16   1
   3   9   9    1.53    0.18   1
   2   8  -9    1.11    0.16   1
  -2  -8  -9    1.19    0.15   1
   2   8   9    1.16    0.14   1
   2   8   9    0.92    0.15   1
   1   7  -9    1.97    0.18   1
  -1  -7  -9    1.71    0.17   1
  -1  -7  -9    1.59    0.15   1
   1   7   9    1.72    0.16   1
   0   6  -9    5.89    0.27   1
   0  -6  -9    6.12    0.24   1
   0  -6  -9    5.58    0.26   1
   0   6   9    5.94    0.25   1
   1  -5  -9    0.37    0.09   1
   1  -5  -9    0.26    0.11   1
  -1   5  -9    0.30    0.12   1
  -1   5   9    0.30    0.10   1
   1  -5   9    0.28    0.09   1
   2  -4  -9    2.80    0.17   1
   2  -4  -9    3.08    0.20   1
  -2   4  -9    2.71    0.20   1
   2  -4   9    2.57    0.16   1
  -2   4   9    3.17    0.18   1
   3  -3  -9    0.14    0.11   1
  -3   3  -9    0.27    0.11   1
   3  -3  -9    0.26    0.09   1
   3  -3   9    0.13    0.08   1
  -3   3   9    0.21    0.09   1
   4  -2  -9   10.92    0.37   1
  -4   2  -9   10.58    0.37   1
   4  -2   9   11.09    0.35   1
  -4   2   9   10.24    0.34   1
   5  -1  -9    2.32    0.18   1
  -5   1  -9    1.51    0.17   1
   5  -1   9    1.89    0.16   1
  -5   1   9    1.75    0.14   1
   6   0  -9    1.51    0.16   1
  -6   0  -9    1.38    0.16   1
   6   0   9    1.11    0.13   1
  -6   0   9    1.14    0.12   1
   7   1  -9    0.23    0.11   1
  -7  -1  -9    0.14    0.11   1
   7   1   9    0.04    0.10   1
  -7  -1   9    0.16    0.09   1
   8   2  -9   29.03    0.75   1
  -8  -2  -9   27.82    0.75   1
   8   2   9   28.34    0.74   1
   9   3  -9    5.99    0.28   1
  -9  -3  -9    5.90    0.28   1
   9   3   9    6.18    0.28   1
 -10  -4  -9    4.94    0.26   1
  10   4  -9    4.67    0.26   1
  10   4   9    4.80    0.25   1
 -11  -5  -9    0.09    0.12   1
  11   5  -9    0.32    0.14   1
  11   5   9    0.15    0.11   1
  12   6  -9    8.59    0.35   1
 -12  -6  -9    8.62    0.36   1
  12   6   9    8.10    0.34   1
  12   6   9    8.67    0.37   1
  13   7  -9    1.18    0.18   1
 -13  -7  -9    1.01    0.17   1
  13   7   9    0.69    0.14   1
  13   7   9    0.77    0.16   1
 -14  -8  -9    0.00    0.15   1
  14   8  -9    0.08    0.14   1
  14   8   9   -0.19    0.10   1
  14   8   9    0.00    0.13   1
   7  13 -10    5.53    0.30   1
   7  13  10    5.39    0.28   1
   7  13  10    5.68    0.32   1
  -6 -12 -10    6.51    0.31   1
   6  12 -10    6.67    0.32   1
   6  12  10    6.64    0.30   1
   6  12  10    6.46    0.33   1
  -5 -11 -10    1.20    0.17   1
   5  11 -10    1.26    0.18   1
   5  11  10    1.13    0.15   1
   5  11  10    1.18    0.18   1
   4  10 -10    4.55    0.27   1
  -4 -10 -10    4.78    0.28   1
   4  10  10    5.01    0.26   1
   4  10  10    4.73    0.28   1
  -3  -9 -10   10.49    0.38   1
   3   9 -10   10.37    0.39   1
   3   9  10   10.22    0.38   1
   3   9  10   10.55    0.40   1
  -2  -8 -10   13.13    0.44   1
   2   8 -10   13.53    0.45   1
   2   8  10   13.27    0.43   1
   2   8  10   13.35    0.46   1
  -1  -7 -10    5.53    0.28   1
   1   7 -10    5.92    0.29   1
   1   7  10    6.05    0.29   1
   1   7  10    5.53    0.27   1
   0  -6 -10    3.78    0.23   1
   0   6 -10    3.37    0.24   1
   0   6  10    3.50    0.22   1
   1  -5 -10    4.36    0.26   1
  -1   5 -10    4.46    0.26   1
  -1   5  10    4.38    0.25   1
  -2   4 -10    3.69    0.24   1
   2  -4 -10    3.31    0.23   1
   2  -4  10    3.52    0.19   1
  -2   4  10    3.46    0.21   1
   3  -3 -10    6.15    0.28   1
  -3   3 -10    5.96    0.29   1
  -3   3  10    6.21    0.26   1
   3  -3  10    5.93    0.25   1
  -4   2 -10    6.21    0.30   1
   4  -2 -10    6.98    0.31   1
  -4   2  10    6.30    0.27   1
   4  -2  10    6.42    0.27   1
   5  -1 -10    1.31    0.17   1
  -5   1 -10    1.32    0.17   1
  -5   1  10    1.60    0.15   1
   5  -1  10    1.57    0.16   1
   6   0 -10    3.96    0.24   1
  -6   0 -10    3.59    0.25   1
   6   0  10    3.54    0.23   1
  -6   0  10    3.73    0.24   1
  -7  -1 -10    6.26    0.30   1
   7   1 -10    6.10    0.29   1
   7   1  10    5.97    0.27   1
   8   2 -10    0.21    0.13   1
  -8  -2 -10    0.19    0.13   1
   8   2  10    0.48    0.13   1
   9   3 -10   -0.20    0.11   1
  -9  -3 -10    0.10    0.13   1
   9   3  10    0.02    0.11   1
 -10  -4 -10    0.07    0.12   1
  10   4 -10    0.16    0.13   1
  10   4  10    0.14    0.12   1
  11   5 -10    2.24    0.21   1
 -11  -5 -10    2.09    0.21   1
  11   5  10    1.88    0.19   1
  12   6 -10    1.63    0.20   1
 -12  -6 -10    1.26    0.19   1
  12   6  10    1.35    0.20   1
  12   6  10    1.68    0.19   1
  -4 -10 -11    0.45    0.15   1
   4  10 -11    0.35    0.14   1
   4  10  11    0.16    0.14   1
   4  10  11    0.14    0.12   1
  -3  -9 -11    5.78    0.29   1
   3   9 -11    5.51    0.30   1
   3   9  11    5.22    0.28   1
   3   9  11    5.27    0.30   1
   2   8 -11   -0.12    0.12   1
  -2  -8 -11    0.10    0.14   1
   2   8  11    0.08    0.13   1
   2   8  11    0.07    0.11   1
   1   7 -11    4.83    0.28   1
  -1  -7 -11    4.27    0.26   1
   1   7  11    4.79    0.28   1
   1   7  11    4.16    0.25   1
   0  -6 -11    3.16    0.24   1
   0   6 -11    3.10    0.24   1
   0   6  11    2.55    0.23   1
   0   6  11    2.73    0.21   1
  -1   5 -11    1.03    0.17   1
   1  -5 -11    1.05    0.16   1
  -1   5  11    0.93    0.15   1
  -2   4 -11    0.56    0.15   1
   2  -4 -11    0.45    0.14   1
  -2   4  11    0.52    0.13   1
  -3   3 -11    3.91    0.26   1
   3  -3 -11    4.44    0.26   1
  -3   3  11    4.37    0.25   1
   3  -3  11    3.93    0.24   1
   4  -2 -11    4.01    0.26   1
  -4   2 -11    3.63    0.26   1
  -4   2  11    3.86    0.22   1
   4  -2  11    3.64    0.24   1
   5  -1 -11    0.32    0.15   1
  -5   1 -11    0.24    0.13   1
   5  -1  11    0.35    0.12   1
   6   0 -11    1.27    0.18   1
  -6   0 -11    1.15    0.18   1
   6   0  11    1.39    0.16   1
  -7  -1 -11    3.63    0.27   1
   7   1 -11    3.55    0.27   1
   7   1  11    3.54    0.23   1
  -8  -2 -11    1.94    0.21   1
   8   2 -11    2.51    0.23   1
   8   2  11    2.38    0.21   1
   9   3 -11    0.09    0.15   1
 -15 -23   0   -0.09    0.13   1
 -14 -22   0    1.85    0.21   1
 -13 -21   0    0.02    0.12   1
 -12 -20   0    3.14    0.23   1
  10  18   0    0.95    0.11   1
   9  17   0    0.07    0.08   1
   8  16   0   11.38    0.33   1
   7  15   0   -0.03    0.07   1
  -7 -15   0   -0.05    0.04   1
  -6 -14   0   13.19    0.31   1
   6  14   0   12.60    0.35   1
   5  13   0    0.04    0.06   1
  -5 -13   0   -0.09    0.03   1
   4  12   0  118.54    2.59   1
  -4 -12   0  123.85    2.56   1
  -3 -11   0   -0.04    0.03   1
   3  11   0   -0.01    0.05   1
  -2 -10   0   21.80    0.54   1
   2  10   0   23.81    0.48   1
   2  10   0   22.56    0.53   1
   2  10   0   22.75    0.48   1
  -2 -10   0   23.19    0.50   1
  -1  -9   0   -0.10    0.04   1
   1   9   0    0.01    0.01   1
   1   9   0   -0.06    0.02   1
   1   9   0   -0.03    0.04   1
  -1   7   0   -0.11    0.03   1
  -1   7   0   -0.07    0.03   1
   1  -7   0   -0.10    0.02   1
   1  -7   0   -0.05    0.04   1
  -2   6   0  263.30    5.60   1
   2  -6   0  257.22    5.62   1
  -2   6   0  265.12    5.57   1
  -3   5   0    0.01    0.03   1
   3  -5   0    0.01    0.04   1
   4  -4   0  547.02   11.59   1
  -4   4   0  544.36   11.56   1
  -5   3   0   -0.04    0.04   1
   5  -3   0   -0.03    0.04   1
  -6   2   0    1.15    0.06   1
  -7   1   0   -0.03    0.04   1
  -8   0   0  194.14    4.09   1
  -9  -1   0   -0.03    0.04   1
   9   1   0   -0.01    0.02   1
 -10  -2   0   70.19    1.51   1
  10   2   0   68.79    1.47   1
  11   3   0    0.01    0.03   1
 -11  -3   0   -0.08    0.05   1
  12   4   0    9.46    0.22   1
 -12  -4   0    9.03    0.27   1
  13   5   0   -0.01    0.03   1
 -13  -5   0    0.00    0.06   1
 -14  -6   0   10.41    0.30   1
 -15  -7   0   -0.05    0.07   1
  16   8   0    7.80    0.23   1
 -16  -8   0    7.62    0.27   1
  17   9   0   -0.10    0.09   1
 -17  -9   0   -0.12    0.07   1
 -15 -23  -1    1.47    0.20   1
 -15 -23   1    1.36    0.20   1
 -14 -22  -1    1.00    0.17   1
 -14 -22   1    0.91    0.17   1
 -13 -21  -1    4.63    0.28   1
  13  21   1    4.32    0.23   1
 -12 -20  -1    0.12    0.12   1
  12  20   1    0.10    0.10   1
 -11 -19  -1    0.33    0.12   1
  11  19   1    0.07    0.09   1
 -10 -18  -1    6.24    0.28   1
  10  18   1    6.33    0.24   1
  -9 -17  -1    0.69    0.11   1
   9  17   1    0.67    0.11   1
  -8 -16  -1   17.02    0.49   1
  -8 -16  -1   17.05    0.43   1
   8  16   1   17.45    0.46   1
  -7 -15  -1    5.92    0.24   1
  -7 -15  -1    6.04    0.19   1
   7  15   1    6.27    0.22   1
   7  15   1    6.44    0.15   1
  -6 -14  -1    0.11    0.06   1
  -6 -14  -1    0.12    0.05   1
   6  14   1    0.14    0.03   1
   6  14   1    0.14    0.08   1
  -6 -14   1    0.10    0.04   1
  -5 -13  -1   32.97    0.73   1
  -5 -13  -1   31.81    0.78   1
   5  13   1   33.17    0.71   1
   5  13   1   32.67    0.76   1
  -5 -13   1   32.85    0.71   1
   5  13   1   33.60    0.71   1
  -4 -12  -1   41.33    0.89   1
  -4 -12  -1   39.37    0.93   1
  -4 -12   1   40.92    0.86   1
   4  12   1   40.67    0.87   1
   4  12   1   39.05    0.91   1
   4  12   1   41.57    0.87   1
  -3 -11  -1   13.56    0.32   1
  -3 -11  -1   13.41    0.36   1
  -3 -11   1   13.62    0.30   1
   3  11   1   13.77    0.31   1
   3  11   1   13.58    0.35   1
   2  10  -1    3.83    0.12   1
  -2 -10  -1    3.79    0.14   1
   2  10   1    3.82    0.14   1
  -2 -10   1    3.92    0.10   1
   2  10   1    3.97    0.11   1
  -1  -9  -1   10.89    0.28   1
   1   9  -1   10.75    0.26   1
   1   9   1   10.50    0.28   1
   1   9   1   10.92    0.25   1
   0  -8  -1   22.52    0.53   1
   0   8  -1   22.94    0.51   1
   0  -8   1   23.62    0.52   1
   0   8   1   23.02    0.53   1
   0   8   1   23.47    0.51   1
   1  -7  -1   19.00    0.45   1
  -1   7  -1   19.12    0.42   1
  -1   7  -1   19.62    0.41   1
  -1   7   1   19.25    0.44   1
   1  -7   1   19.39    0.43   1
  -1   7   1   19.54    0.43   1
  -2   6  -1    0.09    0.03   1
   2  -6  -1    0.15    0.05   1
  -2   6  -1    0.14    0.03   1
   2  -6  -1    0.03    0.02   1
  -2   6   1    0.02    0.03   1
   2  -6   1    0.04    0.03   1
  -2   6   1    0.01    0.04   1
  -3   5  -1    0.74    0.05   1
   3  -5  -1    0.70    0.03   1
   3  -5  -1    0.73    0.06   1
  -3   5  -1    0.63    0.04   1
  -3   5   1    0.71    0.03   1
  -3   5   1    0.60    0.05   1
  -3   5   1    0.64    0.05   1
   3  -5   1    0.86    0.05   1
  -4   4  -1   20.13    0.45   1
   4  -4  -1   20.14    0.43   1
   4  -4  -1   19.82    0.46   1
  -4   4   1   19.97    0.45   1
  -4   4   1   20.23    0.44   1
  -4   4   1   20.37    0.44   1
   4  -4   1   19.48    0.44   1
  -5   3  -1    0.78    0.06   1
   5  -3  -1    0.67    0.06   1
   5  -3  -1    0.69    0.04   1
   5  -3  -1    0.74    0.05   1
  -5   3   1    0.77    0.06   1
  -5   3   1    0.74    0.04   1
  -6   2  -1    4.19    0.13   1
   6  -2  -1    4.01    0.14   1
  -6   2   1    4.35    0.13   1
  -7   1  -1    0.04    0.04   1
  -7   1   1    0.08    0.04   1
  -8   0  -1    0.06    0.05   1
  -8   0   1    0.07    0.04   1
  -9  -1  -1    1.22    0.09   1
  -9  -1   1    1.31    0.08   1
 -10  -2  -1   10.72    0.29   1
  10   2   1   11.37    0.27   1
 -10  -2   1   11.25    0.29   1
 -11  -3  -1    7.47    0.23   1
 -11  -3   1    8.06    0.23   1
  11   3   1    7.57    0.20   1
 -12  -4  -1   39.27    0.88   1
 -12  -4   1   37.67    0.87   1
  12   4   1   37.95    0.84   1
 -13  -5  -1    6.54    0.22   1
  13   5   1    6.70    0.19   1
 -13  -5   1    6.37    0.21   1
 -14  -6  -1    0.47    0.08   1
 -14  -6   1    0.76    0.09   1
  14   6   1    0.69    0.07   1
 -15  -7  -1   10.64    0.33   1
 -15  -7   1   11.66    0.33   1
 -16  -8  -1    5.23    0.22   1
 -16  -8   1    5.64    0.22   1
  16   8   1    6.00    0.20   1
 -17  -9  -1   11.70    0.37   1
  17   9   1   12.94    0.34   1
 -18 -10  -1    3.40    0.20   1
 -15 -23  -2    4.92    0.31   1
 -15 -23   2    5.42    0.32   1
 -14 -22  -2    0.74    0.17   1
  14  22   2    0.80    0.15   1
 -13 -21  -2    6.98    0.34   1
  13  21   2    7.57    0.31   1
 -12 -20  -2    0.12    0.12   1
  12  20   2    0.13    0.10   1
 -11 -19  -2   12.57    0.44   1
  11  19   2   13.56    0.41   1
 -10 -18  -2    0.11    0.10   1
 -10 -18  -2    0.17    0.08   1
  10  18   2    0.13    0.09   1
  -9 -17  -2    2.04    0.17   1
  -9 -17  -2    2.07    0.14   1
   9  17   2    1.98    0.15   1
   9  17   2    1.98    0.08   1
  -8 -16  -2    2.60    0.17   1
  -8 -16  -2    2.57    0.14   1
   8  16   2    2.69    0.17   1
   8  16   2    2.79    0.11   1
  -7 -15  -2    6.40    0.22   1
  -7 -15  -2    6.51    0.25   1
   7  15   2    7.05    0.19   1
   7  15   2    6.70    0.24   1
  -6 -14  -2    1.06    0.09   1
  -6 -14  -2    1.34    0.11   1
   6  14   2    1.09    0.11   1
   6  14   2    1.25    0.08   1
  -5 -13  -2   51.66    1.13   1
  -5 -13  -2   49.87    1.16   1
   5  13  -2   51.42    1.14   1
   5  13   2   50.91    1.15   1
  -5 -13   2   52.38    1.08   1
   5  13   2   51.10    1.11   1
  -4 -12  -2    0.82    0.09   1
   4  12  -2    0.72    0.08   1
  -4 -12  -2    0.84    0.07   1
  -4 -12   2    0.82    0.03   1
   4  12   2    0.69    0.09   1
   4  12   2    0.95    0.07   1
  -3 -11  -2    2.63    0.12   1
   3  11  -2    3.09    0.12   1
   3  11   2    2.73    0.13   1
   3  11   2    3.05    0.10   1
  -2 -10  -2    0.78    0.07   1
   2  10  -2    0.82    0.07   1
   2  10   2    0.80    0.06   1
   2  10   2    0.80    0.08   1
   1   9  -2   56.86    1.21   1
  -1  -9  -2   55.27    1.23   1
   1   9   2   55.49    1.23   1
   1   9   2   56.95    1.21   1
   0   8  -2    9.48    0.24   1
   0  -8  -2    9.55    0.26   1
   0   8   2    9.22    0.25   1
   0   8   2    9.29    0.24   1
   1  -7  -2   24.67    0.53   1
   1  -7  -2   22.94    0.55   1
  -1   7  -2   23.44    0.53   1
  -1   7   2   23.14    0.54   1
   1  -7   2   25.12    0.53   1
  -1   7   2   23.53    0.54   1
  -2   6  -2   -0.10    0.03   1
   2  -6  -2   -0.01    0.05   1
   2  -6  -2   -0.05    0.03   1
  -2   6  -2   -0.08    0.02   1
  -2   6   2   -0.03    0.04   1
  -2   6   2    0.00    0.03   1
   2  -6   2   -0.04    0.02   1
   3  -5  -2  145.93    3.08   1
  -3   5  -2  141.22    3.06   1
  -3   5  -2  138.92    3.05   1
   3  -5  -2  141.63    3.05   1
  -3   5   2  140.58    3.06   1
   3  -5   2  152.33    3.02   1
  -3   5   2  138.22    3.01   1
   4  -4  -2    3.80    0.11   1
   4  -4  -2    3.75    0.14   1
  -4   4  -2    3.91    0.12   1
  -4   4  -2    4.00    0.09   1
  -4   4  -2    3.75    0.12   1
  -4   4   2    3.71    0.12   1
  -4   4   2    3.83    0.11   1
   5  -3  -2  123.84    2.64   1
  -5   3  -2  121.77    2.70   1
   5  -3  -2  125.02    2.64   1
  -5   3  -2  123.97    2.61   1
  -5   3   2  122.36    2.62   1
  -5   3   2  127.20    2.66   1
   6  -2  -2    9.75    0.27   1
  -6   2  -2    9.90    0.25   1
   6  -2  -2   10.10    0.25   1
  -6   2   2   10.20    0.23   1
  -6   2   2   10.28    0.25   1
  -7   1  -2  401.81    8.88   1
   7  -1  -2  419.39    8.80   1
  -7   1   2  414.00    8.79   1
  -8   0  -2    8.60    0.24   1
   8   0  -2    8.42    0.23   1
  -8   0   2    8.68    0.23   1
  -9  -1  -2   27.28    0.63   1
  -9  -1   2   27.34    0.62   1
 -10  -2  -2    3.01    0.14   1
 -10  -2   2    2.83    0.12   1
 -11  -3  -2   29.09    0.68   1
 -11  -3   2   28.85    0.67   1
 -12  -4  -2    0.25    0.08   1
  12   4   2    0.18    0.06   1
 -12  -4   2    0.15    0.06   1
 -13  -5  -2   62.56    1.39   1
  13   5   2   62.09    1.36   1
 -13  -5   2   62.09    1.37   1
 -14  -6  -2    2.84    0.16   1
  14   6   2    2.64    0.13   1
 -14  -6   2    2.69    0.14   1
 -15  -7  -2    3.67    0.18   1
  15   7   2    3.79    0.17   1
 -15  -7   2    3.80    0.16   1
  15   7   2    3.73    0.15   1
 -16  -8  -2    0.19    0.09   1
  16   8   2    0.06    0.07   1
 -17  -9  -2   27.15    0.70   1
  17   9   2   27.23    0.66   1
 -18 -10  -2    0.59    0.12   1
  18  10   2    0.65    0.10   1
 -19 -11  -2    0.80    0.13   1
 -14 -22  -3    4.01    0.28   1
 -13 -21  -3    3.84    0.27   1
  13  21   3    3.53    0.22   1
 -12 -20  -3    0.10    0.12   1
  12  20   3    0.39    0.12   1
 -11 -19  -3    2.77    0.22   1
 -11 -19  -3    2.57    0.20   1
  11  19   3    2.74    0.21   1
 -10 -18  -3   18.03    0.48   1
 -10 -18  -3   17.34    0.53   1
  10  18   3   18.04    0.51   1
  10  18   3   18.10    0.43   1
  -9 -17  -3   -0.05    0.07   1
  -9 -17  -3    0.02    0.10   1
   9  17   3    0.10    0.09   1
   9  17   3    0.08    0.06   1
  -8 -16  -3    5.14    0.19   1
  -8 -16  -3    4.81    0.23   1
   8  16   3    4.50    0.21   1
   8  16   3    4.61    0.17   1
  -7 -15  -3    7.65    0.28   1
  -7 -15  -3    7.51    0.24   1
   7  15   3    7.59    0.26   1
   7  15   3    7.36    0.22   1
   6  14  -3   -0.02    0.07   1
  -6 -14  -3   -0.01    0.07   1
  -6 -14  -3    0.07    0.06   1
   6  14   3    0.05    0.05   1
   6  14   3    0.01    0.07   1
   5  13  -3    2.90    0.15   1
  -5 -13  -3    2.93    0.16   1
   5  13   3    3.07    0.16   1
   5  13   3    2.98    0.13   1
   4  12  -3    1.57    0.11   1
  -4 -12  -3    1.63    0.12   1
   4  12   3    1.78    0.10   1
   4  12   3    1.74    0.12   1
  -3 -11  -3   25.14    0.61   1
   3  11  -3   25.49    0.59   1
   3  11   3   24.96    0.61   1
   3  11   3   25.59    0.58   1
  -2 -10  -3    2.31    0.12   1
   2  10  -3    2.20    0.11   1
   2  10   3    2.36    0.12   1
   2  10   3    2.05    0.10   1
  -1  -9  -3   22.83    0.55   1
   1   9  -3   22.98    0.53   1
   1   9   3   23.03    0.53   1
   1   9   3   23.44    0.55   1
   0   8  -3   31.49    0.71   1
   0  -8  -3   33.62    0.70   1
   0  -8  -3   31.21    0.72   1
   0   8   3   31.09    0.71   1
   0   8   3   30.58    0.72   1
  -1   7  -3   11.41    0.29   1
   1  -7  -3   11.21    0.30   1
   1  -7  -3   11.97    0.28   1
  -1   7   3   11.40    0.29   1
  -1   7   3   11.41    0.29   1
  -2   6  -3    4.46    0.15   1
   2  -6  -3    4.69    0.16   1
   2  -6  -3    4.52    0.14   1
  -2   6   3    4.40    0.15   1
   2  -6   3    4.62    0.11   1
  -2   6   3    4.47    0.14   1
   3  -5  -3   14.56    0.33   1
   3  -5  -3   14.69    0.36   1
  -3   5  -3   14.34    0.34   1
  -3   5  -3   13.72    0.33   1
  -3   5   3   13.97    0.34   1
  -3   5   3   14.07    0.34   1
  -4   4  -3   73.83    1.62   1
   4  -4  -3   75.93    1.61   1
   4  -4  -3   75.90    1.63   1
  -4   4  -3   74.14    1.61   1
  -4   4   3   75.37    1.62   1
  -4   4   3   77.36    1.61   1
   5  -3  -3   54.92    1.22   1
  -5   3  -3   55.45    1.21   1
   5  -3  -3   56.04    1.20   1
  -5   3  -3   53.99    1.18   1
  -5   3  -3   58.98    1.18   1
  -5   3  -3   54.73    1.21   1
  -5   3   3   56.23    1.21   1
   6  -2  -3    1.90    0.09   1
   6  -2  -3    1.71    0.11   1
  -6   2  -3    1.71    0.09   1
  -6   2   3    1.74    0.09   1
   7  -1  -3   28.74    0.65   1
  -7   1  -3   28.50    0.66   1
   7  -1  -3   28.22    0.67   1
  -7   1   3   29.52    0.65   1
   8   0  -3   22.90    0.54   1
  -8   0  -3   22.81    0.54   1
  -8   0   3   23.33    0.53   1
   9   1  -3    5.35    0.18   1
  -9  -1  -3    5.13    0.18   1
  -9  -1   3    5.21    0.16   1
  -9  -1   3    5.04    0.12   1
 -10  -2  -3   40.79    0.93   1
  10   2  -3   40.70    0.93   1
 -10  -2   3   40.91    0.91   1
 -11  -3  -3   66.37    1.46   1
 -11  -3   3   65.65    1.44   1
 -12  -4  -3   32.54    0.79   1
 -12  -4   3   33.54    0.77   1
  12   4   3   34.41    0.78   1
 -13  -5  -3    4.00    0.18   1
 -13  -5   3    3.75    0.15   1
  13   5   3    3.53    0.15   1
 -14  -6  -3    2.38    0.16   1
  14   6   3    2.51    0.14   1
  14   6   3    2.95    0.16   1
 -14  -6   3    2.52    0.14   1
 -15  -7  -3   27.10    0.67   1
  15   7   3   25.46    0.64   1
  15   7   3   25.70    0.63   1
 -16  -8  -3    0.23    0.10   1
  16   8   3    0.50    0.09   1
 -17  -9  -3    0.86    0.13   1
  17   9   3    1.00    0.11   1
 -18 -10  -3    7.57    0.31   1
 -19 -11  -3    5.10    0.27   1
 -20 -12  -3    2.10    0.20   1
 -14 -22  -4    2.60    0.24   1
  14  22   4    2.88    0.23   1
 -13 -21  -4    0.34    0.14   1
  13  21   4    0.57    0.14   1
 -12 -20  -4    5.13    0.29   1
  12  20   4    5.08    0.26   1
 -11 -19  -4    0.40    0.13   1
  11  19   4    0.23    0.11   1
 -10 -18  -4    0.47    0.13   1
  10  18   4    0.24    0.12   1
  -9 -17  -4    0.97    0.14   1
   9  17   4    1.23    0.15   1
   9  17   4    0.93    0.10   1
  -8 -16  -4    4.12    0.22   1
   8  16  -4    4.20    0.22   1
   8  16   4    4.06    0.17   1
   8  16   4    4.22    0.21   1
  -7 -15  -4    0.31    0.10   1
   7  15  -4    0.55    0.10   1
   7  15   4    0.55    0.11   1
   7  15   4    0.50    0.09   1
   6  14  -4    0.33    0.09   1
  -6 -14  -4    0.50    0.10   1
   6  14   4    0.39    0.09   1
   6  14   4    0.55    0.08   1
  -5 -13  -4    0.96    0.11   1
   5  13  -4    0.94    0.10   1
   5  13   4    0.72    0.09   1
   5  13   4    0.97    0.09   1
   4  12  -4   12.40    0.34   1
  -4 -12  -4   12.36    0.36   1
   4  12   4   12.13    0.33   1
   4  12   4   12.00    0.35   1
   3  11  -4    0.73    0.09   1
  -3 -11  -4    0.65    0.09   1
   3  11   4    0.65    0.07   1
   3  11   4    0.61    0.09   1
  -3 -11   4    0.67    0.04   1
  -2 -10  -4    5.77    0.18   1
   2  10  -4    5.58    0.19   1
  -2 -10  -4    5.46    0.20   1
   2  10   4    5.47    0.18   1
   2  10   4    5.46    0.20   1
  -1  -9  -4    5.65    0.19   1
   1   9  -4    5.66    0.19   1
  -1  -9  -4    5.75    0.18   1
   1   9   4    5.44    0.17   1
   1   9   4    5.72    0.20   1
   0  -8  -4  161.01    3.24   1
   0  -8  -4  151.46    3.26   1
   0   8  -4  154.08    3.25   1
   0   8   4  152.22    3.25   1
   0   8   4  145.99    3.26   1
  -1   7  -4   25.78    0.60   1
   1  -7  -4   26.64    0.59   1
   1  -7  -4   25.55    0.61   1
  -1   7   4   25.90    0.61   1
  -1   7   4   25.76    0.60   1
  -2   6  -4  186.27    3.95   1
   2  -6  -4  187.90    3.93   1
   2  -6  -4  188.52    3.96   1
  -2   6   4  182.65    3.94   1
   2  -6   4  190.75    3.92   1
  -2   6   4  188.11    4.01   1
   2  -6   4  181.13    3.92   1
  -3   5  -4    0.28    0.06   1
   3  -5  -4    0.26    0.06   1
   3  -5  -4    0.27    0.06   1
  -3   5   4    0.24    0.05   1
  -4   4  -4   42.35    0.94   1
  -4   4  -4   42.09    0.96   1
   4  -4  -4   42.39    0.96   1
   4  -4  -4   43.46    0.95   1
  -4   4   4   44.36    0.95   1
  -5   3  -4    4.33    0.16   1
   5  -3  -4    4.33    0.17   1
   5  -3  -4    4.69    0.15   1
  -5   3  -4    4.47    0.15   1
  -5   3   4    4.45    0.15   1
  -6   2  -4   31.53    0.72   1
  -6   2  -4   31.35    0.73   1
  -6   2  -4   32.11    0.68   1
   6  -2  -4   31.14    0.74   1
   6  -2  -4   32.08    0.72   1
  -6   2   4   32.09    0.72   1
  -7   1  -4    5.93    0.15   1
  -7   1  -4    5.69    0.19   1
   7  -1  -4    5.93    0.19   1
   7  -1  -4    5.99    0.21   1
  -7   1   4    5.80    0.18   1
  -8   0  -4   98.24    2.14   1
  -8   0  -4  101.93    2.11   1
   8   0  -4   98.77    2.14   1
  -8   0   4   98.35    2.13   1
   9   1  -4   11.82    0.32   1
  -9  -1  -4   11.26    0.32   1
  -9  -1   4   11.74    0.30   1
 -10  -2  -4   78.33    1.72   1
  10   2  -4   79.01    1.72   1
 -10  -2   4   77.82    1.70   1
  11   3  -4    0.76    0.10   1
 -11  -3  -4    0.76    0.10   1
 -11  -3   4    0.74    0.08   1
 -12  -4  -4    0.97    0.11   1
  12   4  -4    1.07    0.12   1
 -12  -4   4    1.41    0.10   1
 -13  -5  -4   -0.02    0.08   1
  13   5   4   -0.03    0.07   1
  13   5   4   -0.12    0.07   1
 -13  -5   4   -0.01    0.06   1
 -14  -6  -4    6.35    0.25   1
  14   6   4    6.10    0.23   1
  14   6   4    6.39    0.24   1
 -15  -7  -4    0.09    0.10   1
  15   7   4    0.11    0.08   1
  15   7   4    0.21    0.09   1
 -16  -8  -4   15.87    0.47   1
  16   8   4   15.58    0.44   1
  16   8   4   15.18    0.44   1
 -17  -9  -4    1.65    0.16   1
 -17  -9  -4    1.45    0.16   1
  17   9   4    1.57    0.15   1
 -18 -10  -4   34.33    0.89   1
 -18 -10  -4   35.35    0.90   1
  18  10   4   35.44    0.85   1
 -19 -11  -4    1.88    0.18   1
 -19 -11  -4    1.68    0.18   1
  19  11   4    1.56    0.14   1
 -20 -12  -4    0.14    0.13   1
 -20 -12  -4    0.21    0.13   1
 -13 -21  -5    0.54    0.16   1
  13  21   5    0.50    0.14   1
 -12 -20  -5    1.18    0.18   1
  12  20   5    1.17    0.17   1
 -11 -19  -5    0.62    0.15   1
  11  19   5    0.49    0.10   1
  11  19   5    0.49    0.13   1
 -10 -18  -5    2.12    0.19   1
  10  18   5    2.13    0.15   1
  10  18   5    2.06    0.19   1
   9  17  -5    0.05    0.10   1
  -9 -17  -5   -0.15    0.10   1
   9  17   5   -0.05    0.07   1
   9  17   5   -0.07    0.10   1
  -8 -16  -5    7.21    0.31   1
   8  16  -5    7.50    0.29   1
   8  16   5    7.71    0.25   1
   8  16   5    7.25    0.29   1
   7  15  -5    2.70    0.18   1
  -7 -15  -5    2.45    0.18   1
   7  15   5    2.40    0.18   1
   7  15   5    2.54    0.15   1
  -6 -14  -5    0.95    0.12   1
   6  14  -5    1.17    0.13   1
   6  14   5    1.23    0.11   1
   6  14   5    1.05    0.13   1
  -5 -13  -5   20.30    0.54   1
   5  13  -5   21.07    0.53   1
   5  13   5   20.48    0.52   1
   5  13   5   19.86    0.54   1
  -4 -12  -5   19.82    0.51   1
   4  12  -5   18.67    0.49   1
  -4 -12  -5   19.47    0.49   1
   4  12   5   18.42    0.51   1
   4  12   5   18.71    0.48   1
  -3 -11  -5    3.45    0.17   1
  -3 -11  -5    3.54    0.17   1
   3  11  -5    3.34    0.15   1
   3  11   5    3.26    0.17   1
   3  11   5    3.31    0.15   1
  -2 -10  -5    4.15    0.18   1
  -2 -10  -5    4.31    0.17   1
   2  10  -5    4.46    0.18   1
   2  10   5    4.00    0.17   1
   2  10   5    5.00    0.20   1
  -2 -10   5    4.40    0.13   1
  -1  -9  -5    1.04    0.10   1
  -1  -9  -5    1.08    0.10   1
   1   9  -5    1.02    0.10   1
   1   9   5    1.17    0.11   1
   1   9   5    1.06    0.09   1
   0  -8  -5    2.01    0.11   1
   0   8  -5    1.95    0.12   1
   0  -8  -5    2.14    0.13   1
   0   8   5    1.83    0.12   1
   0   8   5    1.88    0.10   1
   1  -7  -5    9.12    0.26   1
  -1   7  -5    8.67    0.26   1
   1  -7  -5    8.80    0.27   1
  -1   7   5    8.67    0.26   1
   2  -6  -5    0.26    0.06   1
   2  -6  -5    0.26    0.08   1
  -2   6  -5    0.25    0.07   1
   2  -6   5    0.24    0.02   1
  -2   6   5    0.26    0.06   1
  -3   5  -5    9.94    0.29   1
   3  -5  -5    9.90    0.29   1
   3  -5  -5   10.13    0.28   1
  -3   5   5   10.42    0.28   1
   4  -4  -5    6.35    0.20   1
   4  -4  -5    6.19    0.21   1
  -4   4  -5    6.10    0.20   1
  -4   4   5    6.23    0.20   1
   5  -3  -5    1.07    0.09   1
   5  -3  -5    1.35    0.11   1
  -5   3  -5    1.51    0.11   1
  -5   3  -5    1.31    0.09   1
  -5   3   5    1.33    0.09   1
  -6   2  -5    3.57    0.14   1
   6  -2  -5    3.67    0.15   1
  -6   2  -5    3.72    0.09   1
  -6   2  -5    3.45    0.16   1
   6  -2  -5    3.75    0.16   1
  -6   2   5    3.55    0.14   1
   7  -1  -5    3.87    0.16   1
  -7   1  -5    3.81    0.17   1
  -7   1  -5    3.77    0.11   1
  -7   1  -5    3.80    0.15   1
   7  -1  -5    3.54    0.17   1
  -7   1   5    3.79    0.15   1
  -8   0  -5    0.08    0.04   1
   8   0  -5    0.13    0.07   1
  -8   0  -5    0.12    0.07   1
  -8   0  -5    0.11    0.07   1
  -8   0   5    0.11    0.06   1
  -9  -1  -5    0.84    0.10   1
   9   1  -5    1.08    0.11   1
  -9  -1  -5    0.94    0.07   1
  -9  -1   5    0.97    0.08   1
 -10  -2  -5    1.46    0.12   1
 -10  -2  -5    1.36    0.10   1
  10   2  -5    1.56    0.12   1
 -10  -2   5    1.58    0.11   1
  11   3  -5    2.87    0.16   1
 -11  -3  -5    2.95    0.14   1
 -11  -3  -5    2.70    0.16   1
  11   3   5    2.65    0.15   1
 -11  -3   5    2.83    0.14   1
  12   4  -5   14.66    0.42   1
 -12  -4  -5   14.79    0.42   1
 -12  -4  -5   14.90    0.39   1
 -12  -4   5   14.81    0.38   1
  12   4   5   13.68    0.40   1
 -13  -5  -5    2.17    0.16   1
  13   5  -5    2.32    0.17   1
 -13  -5  -5    2.23    0.14   1
  13   5   5    2.44    0.17   1
  13   5   5    2.03    0.15   1
 -14  -6  -5    2.22    0.17   1
 -14  -6  -5    2.41    0.16   1
  14   6   5    2.14    0.16   1
  14   6   5    2.40    0.16   1
 -15  -7  -5    9.80    0.34   1
 -15  -7  -5    9.94    0.33   1
  15   7   5   10.15    0.33   1
  15   7   5    9.95    0.33   1
 -16  -8  -5    4.17    0.22   1
 -16  -8  -5    3.77    0.23   1
  16   8   5    4.11    0.21   1
  16   8   5    4.10    0.21   1
 -17  -9  -5    8.59    0.34   1
 -17  -9  -5    8.48    0.32   1
  17   9   5    9.44    0.32   1
 -18 -10  -5    0.26    0.12   1
  18  10   5   -0.03    0.10   1
 -19 -11  -5    0.91    0.16   1
  19  11   5    0.82    0.12   1
 -12 -20  -6    0.32    0.15   1
  12  20   6    0.27    0.13   1
 -11 -19  -6   13.54    0.48   1
  11  19   6   14.76    0.41   1
  11  19   6   14.12    0.48   1
 -10 -18  -6   -0.03    0.13   1
  10  18   6   -0.16    0.11   1
  10  18   6   -0.07    0.09   1
  -9 -17  -6    0.11    0.11   1
   9  17  -6    0.05    0.12   1
   9  17   6    0.20    0.12   1
   9  17   6    0.09    0.10   1
  -8 -16  -6    0.63    0.13   1
   8  16  -6    0.77    0.14   1
   8  16   6    0.85    0.12   1
   8  16   6    0.84    0.14   1
  -7 -15  -6    3.38    0.21   1
  -7 -15  -6    3.48    0.20   1
   7  15  -6    3.45    0.21   1
   7  15   6    3.42    0.18   1
   7  15   6    3.18    0.21   1
  -6 -14  -6    5.89    0.25   1
  -6 -14  -6    6.06    0.25   1
   6  14  -6    6.07    0.25   1
   6  14   6    6.25    0.24   1
   6  14   6    6.37    0.27   1
  -5 -13  -6   18.60    0.49   1
   5  13  -6   17.40    0.49   1
  -5 -13  -6   17.78    0.49   1
   5  13   6   17.22    0.47   1
   5  13   6   17.59    0.50   1
  -4 -12  -6    0.47    0.10   1
  -4 -12  -6    0.33    0.09   1
   4  12  -6    0.26    0.09   1
   4  12   6    0.33    0.10   1
   4  12   6    0.19    0.08   1
  -3 -11  -6   36.07    0.84   1
   3  11  -6   34.39    0.83   1
  -3 -11  -6   34.86    0.82   1
   3  11   6   34.62    0.82   1
   3  11   6   34.25    0.85   1
   2  10  -6    0.13    0.08   1
  -2 -10  -6    0.02    0.08   1
  -2 -10  -6   -0.02    0.07   1
   2  10   6    0.06    0.08   1
   2  10   6    0.06    0.07   1
  -1  -9  -6    0.03    0.07   1
   1   9  -6    0.02    0.07   1
  -1  -9  -6    0.03    0.07   1
   1   9   6    0.04    0.08   1
   1   9   6    0.09    0.07   1
  -1  -9   6   -0.08    0.04   1
   0  -8  -6   12.20    0.35   1
   0   8  -6   11.51    0.34   1
   0  -8  -6   12.53    0.34   1
   0   8   6   11.79    0.33   1
   0  -8   6   11.88    0.30   1
   0   8   6   11.64    0.35   1
   1  -7  -6    3.59    0.16   1
   1  -7  -6    3.52    0.18   1
  -1   7  -6    3.59    0.17   1
  -1   7   6    3.49    0.16   1
   1  -7   6    3.46    0.13   1
   2  -6  -6    1.26    0.11   1
  -2   6  -6    1.54    0.13   1
   2  -6  -6    1.31    0.11   1
   2  -6   6    1.37    0.09   1
  -2   6   6    1.07    0.10   1
  -3   5  -6    0.88    0.10   1
   3  -5  -6    0.85    0.09   1
   3  -5  -6    0.78    0.10   1
  -3   5   6    0.83    0.09   1
   4  -4  -6    2.32    0.13   1
   4  -4  -6    2.06    0.14   1
  -4   4  -6    2.25    0.14   1
  -4   4   6    2.28    0.13   1
  -5   3  -6   23.23    0.58   1
   5  -3  -6   23.41    0.57   1
   5  -3  -6   23.29    0.58   1
  -5   3   6   23.74    0.57   1
   6  -2  -6   13.33    0.37   1
  -6   2  -6   13.03    0.38   1
   6  -2  -6   13.81    0.38   1
  -6   2  -6   13.71    0.36   1
  -6   2   6   13.69    0.36   1
  -7   1  -6   35.66    0.86   1
   7  -1  -6   37.33    0.87   1
  -7   1  -6   35.93    0.84   1
   7  -1  -6   35.78    0.85   1
  -7   1   6   37.83    0.84   1
  -8   0  -6   13.94    0.39   1
  -8   0  -6   14.37    0.41   1
   8   0  -6   14.68    0.40   1
  -8   0   6   14.40    0.38   1
   8   0   6   14.63    0.40   1
  -9  -1  -6    0.54    0.09   1
  -9  -1  -6    0.35    0.10   1
   9   1  -6    0.30    0.09   1
   9   1   6    0.45    0.09   1
  -9  -1   6    0.63    0.08   1
  10   2  -6    3.07    0.17   1
 -10  -2  -6    2.65    0.18   1
 -10  -2  -6    2.80    0.16   1
  10   2   6    2.89    0.16   1
 -10  -2   6    2.95    0.14   1
  11   3  -6    9.38    0.31   1
 -11  -3  -6    8.52    0.31   1
 -11  -3  -6    9.33    0.31   1
 -11  -3   6    9.22    0.27   1
  11   3   6    8.73    0.30   1
  12   4  -6    0.44    0.11   1
 -12  -4  -6    0.29    0.10   1
  12   4   6    0.68    0.11   1
  13   5  -6   11.70    0.38   1
 -13  -5  -6   11.16    0.37   1
  13   5   6   11.81    0.36   1
 -14  -6  -6    4.71    0.23   1
  14   6  -6    4.64    0.24   1
  14   6   6    4.46    0.22   1
  14   6   6    4.26    0.21   1
 -15  -7  -6    5.56    0.26   1
  15   7   6    5.55    0.26   1
  15   7   6    5.71    0.25   1
 -16  -8  -6   -0.03    0.11   1
  16   8   6    0.00    0.11   1
  16   8   6    0.02    0.11   1
 -17  -9  -6   14.55    0.47   1
  17   9   6   14.08    0.44   1
 -18 -10  -6    1.76    0.19   1
  18  10   6    1.50    0.16   1
 -11 -19  -7    0.90    0.18   1
 -11 -19  -7    1.00    0.17   1
  11  19   7    0.98    0.13   1
  11  19   7    0.76    0.17   1
 -10 -18  -7   11.47    0.42   1
  10  18  -7   11.29    0.41   1
 -10 -18  -7   11.64    0.42   1
  10  18   7   11.41    0.37   1
  10  18   7   11.68    0.44   1
  -9 -17  -7    3.97    0.24   1
  -9 -17  -7    4.07    0.24   1
   9  17  -7    4.05    0.24   1
   9  17   7    3.94    0.21   1
   9  17   7    3.60    0.27   1
   8  16  -7    6.93    0.30   1
  -8 -16  -7    7.09    0.30   1
  -8 -16  -7    6.45    0.29   1
   8  16   7    6.03    0.30   1
   8  16   7    7.00    0.27   1
   7  15  -7    0.91    0.14   1
  -7 -15  -7    0.93    0.14   1
  -7 -15  -7    1.12    0.14   1
   7  15   7    0.87    0.13   1
   7  15   7    1.08    0.16   1
   6  14  -7    2.24    0.18   1
  -6 -14  -7    1.81    0.16   1
  -6 -14  -7    1.85    0.16   1
   6  14   7    1.85    0.16   1
   6  14   7    1.79    0.18   1
  -5 -13  -7   12.28    0.38   1
  -5 -13  -7   11.32    0.38   1
   5  13  -7   11.69    0.38   1
   5  13   7   11.39    0.39   1
   5  13   7   11.88    0.36   1
   4  12  -7    0.79    0.12   1
  -4 -12  -7    0.74    0.11   1
  -4 -12  -7    0.54    0.11   1
   4  12   7    0.48    0.10   1
   4  12   7    0.56    0.12   1
   3  11  -7    1.92    0.14   1
  -3 -11  -7    1.53    0.15   1
  -3 -11  -7    2.26    0.17   1
   3  11   7    1.84    0.14   1
   3  11   7    1.81    0.17   1
   2  10  -7    7.68    0.27   1
  -2 -10  -7    7.99    0.27   1
  -2 -10  -7    8.12    0.29   1
   2  10   7    7.75    0.27   1
   2  10   7    7.82    0.28   1
   1   9  -7    0.38    0.10   1
  -1  -9  -7    0.20    0.09   1
  -1  -9  -7    0.35    0.09   1
   1   9   7    0.43    0.10   1
   1   9   7    0.45    0.09   1
   0  -8  -7    5.15    0.22   1
   0   8  -7    5.36    0.23   1
   0  -8  -7    5.46    0.22   1
   0   8   7    5.82    0.23   1
   0   8   7    5.67    0.22   1
   0  -8   7    5.31    0.18   1
  -1   7  -7    0.50    0.10   1
   1  -7  -7    0.52    0.10   1
   1  -7  -7    0.58    0.10   1
  -1   7   7    0.53    0.09   1
   1  -7   7    0.64    0.08   1
  -2   6  -7    2.08    0.15   1
   2  -6  -7    1.52    0.14   1
   2  -6  -7    1.90    0.14   1
  -2   6   7    2.00    0.14   1
   2  -6   7    1.89    0.12   1
   3  -5  -7    5.68    0.22   1
   3  -5  -7    5.68    0.22   1
  -3   5  -7    5.16    0.22   1
   3  -5   7    5.71    0.20   1
  -3   5   7    5.36    0.21   1
   4  -4  -7    2.31    0.15   1
   4  -4  -7    2.24    0.14   1
  -4   4  -7    2.08    0.16   1
   4  -4   7    2.07    0.13   1
  -4   4   7    2.28    0.14   1
   5  -3  -7    2.17    0.14   1
   5  -3  -7    1.88    0.14   1
  -5   3  -7    2.16    0.16   1
   5  -3   7    2.20    0.13   1
  -5   3   7    2.07    0.13   1
   6  -2  -7    3.01    0.17   1
  -6   2  -7    2.89    0.18   1
   6  -2  -7    2.66    0.16   1
   6  -2   7    2.83    0.15   1
  -6   2   7    3.00    0.15   1
  -7   1  -7    3.58    0.19   1
   7  -1  -7    3.54    0.18   1
   7  -1   7    3.83    0.18   1
  -7   1   7    3.78    0.16   1
   8   0  -7    0.74    0.11   1
  -8   0  -7    0.90    0.11   1
   8   0   7    0.61    0.10   1
  -8   0   7    0.67    0.09   1
  -9  -1  -7    0.59    0.11   1
   9   1  -7    0.48    0.10   1
  -9  -1  -7    0.44    0.10   1
  -9  -1   7    0.46    0.09   1
   9   1   7    0.42    0.09   1
  10   2  -7    6.02    0.25   1
 -10  -2  -7    5.96    0.26   1
 -10  -2  -7    6.66    0.26   1
  10   2   7    6.40    0.25   1
 -10  -2   7    6.49    0.22   1
 -11  -3  -7   23.00    0.63   1
 -11  -3  -7   23.32    0.61   1
  11   3  -7   23.30    0.61   1
  11   3   7   22.83    0.61   1
 -12  -4  -7    5.11    0.24   1
 -12  -4  -7    4.86    0.25   1
  12   4  -7    5.45    0.25   1
  12   4   7    4.73    0.23   1
 -13  -5  -7    6.69    0.28   1
  13   5  -7    6.78    0.29   1
 -13  -5  -7    7.07    0.30   1
  13   5   7    6.82    0.28   1
 -14  -6  -7   -0.03    0.10   1
 -14  -6  -7    0.08    0.12   1
  14   6  -7   -0.08    0.11   1
  14   6   7    0.05    0.10   1
  14   6   7   -0.13    0.11   1
 -15  -7  -7   12.96    0.45   1
 -15  -7  -7   13.39    0.44   1
  15   7  -7   12.95    0.45   1
  15   7   7   13.14    0.42   1
  15   7   7   13.71    0.44   1
 -16  -8  -7    0.08    0.12   1
 -16  -8  -7   -0.06    0.14   1
  16   8   7   -0.08    0.10   1
  16   8   7   -0.07    0.12   1
 -17  -9  -7    1.14    0.17   1
 -17  -9  -7    1.00    0.19   1
  17   9   7    1.66    0.17   1
  17   9   7    1.64    0.18   1
 -10 -18  -8    0.34    0.14   1
  10  18  -8    0.03    0.13   1
  10  18   8    0.24    0.15   1
  10  18   8    0.12    0.12   1
  -9 -17  -8    0.08    0.12   1
   9  17  -8    0.05    0.13   1
  -9 -17  -8   -0.19    0.12   1
   9  17   8    0.10    0.14   1
   9  17   8   -0.01    0.10   1
  -8 -16  -8    1.59    0.18   1
   8  16  -8    1.54    0.18   1
  -8 -16  -8    1.65    0.18   1
   8  16   8    1.84    0.20   1
   8  16   8    1.64    0.16   1
   7  15  -8    0.11    0.12   1
  -7 -15  -8    0.01    0.12   1
  -7 -15  -8    0.00    0.12   1
   7  15   8    0.10    0.13   1
   7  15   8   -0.02    0.10   1
   6  14  -8   -0.02    0.11   1
  -6 -14  -8   -0.01    0.12   1
  -6 -14  -8   -0.03    0.11   1
   6  14   8    0.11    0.10   1
   6  14   8    0.08    0.12   1
  -5 -13  -8    0.30    0.11   1
  -5 -13  -8    0.21    0.11   1
   5  13  -8    0.44    0.12   1
   5  13   8    0.21    0.12   1
   5  13   8    0.36    0.11   1
   4  12  -8    4.15    0.23   1
  -4 -12  -8    4.04    0.23   1
  -4 -12  -8    4.41    0.22   1
   4  12   8    4.18    0.24   1
   4  12   8    3.92    0.21   1
  -3 -11  -8    1.24    0.14   1
   3  11  -8    1.06    0.14   1
  -3 -11  -8    1.13    0.13   1
   3  11   8    1.27    0.16   1
   3  11   8    1.09    0.13   1
  -2 -10  -8    1.14    0.13   1
   2  10  -8    1.31    0.15   1
  -2 -10  -8    1.52    0.15   1
   2  10   8    1.25    0.13   1
   2  10   8    1.53    0.16   1
  -1  -9  -8    1.10    0.13   1
   1   9  -8    1.29    0.14   1
  -1  -9  -8    1.45    0.14   1
   1   9   8    1.34    0.15   1
   1   9   8    1.07    0.13   1
   0   8  -8   20.42    0.58   1
   0  -8  -8   22.17    0.57   1
   0  -8  -8   21.99    0.57   1
   0   8   8   21.87    0.59   1
   0   8   8   21.92    0.57   1
  -1   7  -8   19.75    0.55   1
   1  -7  -8   20.37    0.53   1
   1  -7  -8   19.60    0.52   1
  -1   7   8   19.40    0.53   1
   1  -7   8   19.37    0.50   1
   2  -6  -8   33.15    0.80   1
   2  -6  -8   32.17    0.79   1
  -2   6  -8   32.12    0.81   1
  -2   6   8   32.38    0.79   1
   2  -6   8   32.28    0.77   1
  -3   5  -8    1.29    0.14   1
   3  -5  -8    1.13    0.13   1
   3  -5  -8    1.19    0.13   1
  -3   5   8    1.25    0.12   1
   3  -5   8    1.22    0.11   1
  -4   4  -8    4.28    0.22   1
   4  -4  -8    4.73    0.22   1
   4  -4  -8    4.87    0.22   1
   4  -4   8    4.77    0.20   1
  -4   4   8    4.93    0.21   1
  -5   3  -8    1.95    0.15   1
   5  -3  -8    1.68    0.14   1
   5  -3  -8    1.92    0.16   1
   5  -3   8    1.79    0.14   1
  -5   3   8    1.96    0.14   1
  -6   2  -8   12.60    0.40   1
   6  -2  -8   12.57    0.38   1
   6  -2   8   12.74    0.37   1
  -6   2   8   12.24    0.36   1
  -7   1  -8    1.64    0.16   1
   7  -1  -8    1.73    0.15   1
   7  -1   8    1.54    0.14   1
  -7   1   8    1.85    0.14   1
   8   0  -8   15.75    0.45   1
  -8   0  -8   14.25    0.45   1
  -8   0   8   15.26    0.42   1
   8   0   8   15.40    0.44   1
  -9  -1  -8    8.64    0.33   1
   9   1  -8    9.57    0.33   1
  -9  -1   8    8.87    0.29   1
   9   1   8    8.77    0.31   1
  10   2  -8   23.50    0.62   1
 -10  -2  -8   21.72    0.62   1
  10   2   8   23.25    0.61   1
  11   3  -8    3.10    0.21   1
 -11  -3  -8    2.97    0.21   1
  11   3   8    3.30    0.20   1
 -12  -4  -8    0.89    0.14   1
  12   4  -8    0.71    0.14   1
  12   4   8    0.62    0.12   1
  13   5  -8   -0.05    0.11   1
 -13  -5  -8    0.32    0.14   1
  13   5   8    0.13    0.11   1
 -14  -6  -8    3.14    0.24   1
  14   6  -8    3.00    0.23   1
  14   6   8    2.81    0.23   1
  14   6   8    2.74    0.20   1
 -15  -7  -8    0.08    0.13   1
  15   7  -8   -0.20    0.12   1
  15   7   8    0.03    0.13   1
  15   7   8   -0.14    0.10   1
 -16  -8  -8    4.99    0.31   1
  16   8   8    5.83    0.31   1
  16   8   8    6.11    0.28   1
   8  16  -9    0.00    0.13   1
  -8 -16  -9    0.28    0.13   1
   8  16   9    0.21    0.15   1
   8  16   9   -0.04    0.11   1
  -7 -15  -9    4.65    0.26   1
   7  15  -9    4.28    0.26   1
   7  15   9    4.48    0.28   1
   7  15   9    4.11    0.25   1
  -6 -14  -9    0.06    0.13   1
   6  14  -9    0.12    0.12   1
   6  14   9    0.13    0.11   1
   6  14   9    0.25    0.14   1
   5  13  -9    4.89    0.27   1
  -5 -13  -9    5.21    0.27   1
   5  13   9    4.80    0.28   1
   5  13   9    4.73    0.25   1
   4  12  -9    6.52    0.30   1
  -4 -12  -9    6.82    0.29   1
   4  12   9    6.65    0.33   1
   4  12   9    6.65    0.28   1
   3  11  -9   -0.09    0.11   1
  -3 -11  -9    0.11    0.12   1
  -3 -11  -9   -0.12    0.10   1
   3  11   9    0.17    0.13   1
   3  11   9   -0.01    0.11   1
   2  10  -9    7.81    0.33   1
  -2 -10  -9    8.41    0.31   1
  -2 -10  -9    8.62    0.33   1
   2  10   9    7.99    0.33   1
   2  10   9    8.08    0.31   1
  -1  -9  -9    1.05    0.14   1
   1   9  -9    0.99    0.15   1
  -1  -9  -9    1.14    0.14   1
   1   9   9    1.08    0.14   1
   1   9   9    1.11    0.16   1
   0  -8  -9    2.71    0.19   1
   0   8  -9    2.91    0.20   1
   0  -8  -9    2.40    0.18   1
   0   8   9    2.37    0.20   1
   0   8   9    2.42    0.18   1
  -1   7  -9    0.95    0.14   1
   1  -7  -9    1.16    0.13   1
   1  -7  -9    0.90    0.14   1
  -1   7   9    1.19    0.14   1
   2  -6  -9    0.78    0.11   1
   2  -6  -9    0.85    0.13   1
  -2   6  -9    0.76    0.14   1
   2  -6   9    0.69    0.10   1
  -2   6   9    0.57    0.12   1
   3  -5  -9    6.81    0.26   1
  -3   5  -9    6.77    0.29   1
   3  -5  -9    7.18    0.29   1
   3  -5   9    6.86    0.25   1
  -3   5   9    7.12    0.27   1
   4  -4  -9   11.67    0.37   1
   4  -4  -9   11.46    0.38   1
  -4   4  -9   11.11    0.39   1
  -4   4   9   11.76    0.37   1
   4  -4   9   11.43    0.36   1
   5  -3  -9    0.36    0.12   1
  -5   3  -9    0.53    0.12   1
   5  -3   9    0.30    0.10   1
  -5   3   9    0.30    0.10   1
   6  -2  -9    0.14    0.11   1
  -6   2  -9    0.16    0.12   1
  -6   2   9    0.19    0.09   1
   6  -2   9    0.19    0.09   1
   7  -1  -9   10.56    0.36   1
  -7   1  -9   10.42    0.37   1
  -7   1   9   10.43    0.33   1
   7  -1   9   10.34    0.36   1
  -8   0  -9    4.56    0.25   1
   8   0  -9    4.68    0.24   1
   8   0   9    4.59    0.23   1
  -8   0   9    4.60    0.21   1
   9   1  -9    0.07    0.12   1
  -9  -1  -9    0.11    0.11   1
   9   1   9    0.14    0.11   1
  10   2  -9    3.50    0.23   1
 -10  -2  -9    3.50    0.23   1
  10   2   9    3.20    0.21   1
  11   3  -9    4.92    0.27   1
 -11  -3  -9    5.67    0.29   1
  11   3   9    5.29    0.26   1
 -12  -4  -9    7.78    0.34   1
  12   4  -9    8.18    0.34   1
  12   4   9    8.53    0.33   1
 -13  -5  -9    0.31    0.14   1
  13   5  -9    0.22    0.13   1
  13   5   9    0.21    0.13   1
  13   5   9    0.26    0.12   1
  14   6  -9    0.20    0.14   1
 -14  -6  -9    0.37    0.16   1
  14   6   9    0.00    0.11   1
  14   6   9    0.22    0.15   1
   6  14 -10    5.92    0.31   1
   6  14  10    5.96    0.29   1
   6  14  10    5.49    0.32   1
  -5 -13 -10    2.94    0.22   1
   5  13 -10    3.01    0.24   1
   5  13  10    2.96    0.22   1
   5  13  10    3.04    0.25   1
  -4 -12 -10    0.61    0.14   1
   4  12 -10    0.57    0.15   1
   4  12  10    0.73    0.15   1
   4  12  10    0.74    0.16   1
  -3 -11 -10    8.15    0.33   1
   3  11 -10    7.83    0.34   1
   3  11  10    7.96    0.33   1
   3  11  10    7.88    0.36   1
  -2 -10 -10    0.02    0.12   1
   2  10 -10   -0.23    0.11   1
   2  10  10    0.12    0.13   1
   2  10  10    0.09    0.11   1
   1   9 -10    0.32    0.13   1
  -1  -9 -10    0.33    0.12   1
   1   9  10    0.17    0.14   1
   1   9  10    0.31    0.12   1
   0   8 -10    5.51    0.28   1
   0  -8 -10    6.11    0.29   1
   0   8  10    4.86    0.27   1
   0   8  10    5.44    0.26   1
   1  -7 -10    6.42    0.28   1
  -1   7 -10    5.58    0.29   1
  -1   7  10    5.98    0.29   1
  -1   7  10    5.75    0.27   1
   2  -6 -10   -0.10    0.11   1
  -2   6 -10    0.16    0.13   1
  -2   6  10    0.00    0.10   1
   3  -5 -10    0.80    0.14   1
  -3   5 -10    1.02    0.16   1
   3  -5  10    0.76    0.13   1
  -3   5  10    0.77    0.13   1
  -4   4 -10    0.44    0.14   1
   4  -4 -10    0.59    0.13   1
   4  -4  10    0.48    0.11   1
  -4   4  10    0.66    0.12   1
  -5   3 -10   16.01    0.51   1
   5  -3 -10   16.66    0.50   1
  -5   3  10   16.50    0.48   1
   5  -3  10   16.45    0.49   1
  -6   2 -10   11.21    0.40   1
   6  -2 -10   10.74    0.39   1
   6  -2  10   10.82    0.37   1
  -6   2  10   11.07    0.36   1
  -7   1 -10    5.21    0.28   1
   7  -1 -10    5.52    0.27   1
  -7   1  10    5.46    0.24   1
   7  -1  10    5.42    0.26   1
   8   0 -10    3.23    0.23   1
  -8   0 -10    3.11    0.24   1
   8   0  10    3.79    0.22   1
  -9  -1 -10    8.01    0.34   1
   9   1 -10    7.60    0.33   1
   9   1  10    7.83    0.32   1
 -10  -2 -10    3.09    0.24   1
  10   2 -10    2.81    0.22   1
  10   2  10    2.73    0.21   1
 -11  -3 -10    0.40    0.16   1
  11   3 -10    0.57    0.16   1
  11   3  10    0.09    0.11   1
  12   4 -10    0.17    0.14   1
 -12  -4 -10    0.07    0.13   1
  12   4  10    0.25    0.13   1
   3  11 -11    0.15    0.14   1
  -3 -11 -11    0.23    0.14   1
   3  11  11    0.18    0.14   1
   3  11  11   -0.17    0.13   1
  -2 -10 -11    2.81    0.23   1
   2  10 -11    3.48    0.25   1
   2  10  11    3.01    0.25   1
   2  10  11    3.10    0.23   1
  -1  -9 -11    0.58    0.15   1
   1   9 -11    0.60    0.16   1
   1   9  11    0.53    0.16   1
   1   9  11    0.67    0.15   1
   0  -8 -11    3.53    0.26   1
   0   8 -11    3.14    0.25   1
   0   8  11    3.10    0.23   1
   0   8  11    2.91    0.24   1
   1  -7 -11    0.41    0.15   1
  -1   7 -11    0.40    0.14   1
  -1   7  11    0.31    0.14   1
  -1   7  11    0.22    0.12   1
   2  -6 -11    1.44    0.18   1
  -2   6 -11    1.12    0.17   1
  -2   6  11    1.41    0.17   1
  -2   6  11    1.01    0.17   1
  -3   5 -11    2.54    0.23   1
   3  -5 -11    2.91    0.22   1
  -3   5  11    2.60    0.21   1
  -3   5  11    2.43    0.21   1
   4  -4 -11    0.03    0.12   1
  -4   4 -11    0.46    0.14   1
  -4   4  11    0.24    0.12   1
  -4   4  11    0.34    0.13   1
  -5   3 -11    0.47    0.15   1
   5  -3 -11    0.17    0.14   1
  -5   3  11    0.28    0.13   1
   5  -3  11    0.32    0.13   1
  -6   2 -11    1.81    0.20   1
   6  -2 -11    1.69    0.19   1
   6  -2  11    1.45    0.17   1
   7  -1 -11    2.21    0.21   1
  -7   1 -11    2.37    0.22   1
   7  -1  11    2.29    0.20   1
  -8   0 -11    0.07    0.13   1
   8   0 -11   -0.08    0.12   1
   8   0  11   -0.07    0.12   1
  -9  -1 -11   -0.04    0.12   1
   9   1 -11   -0.02    0.14   1
   9   1  11   -0.11    0.12   1
 -14 -24   0    0.58    0.16   1
 -13 -23   0    0.06    0.12   1
 -12 -22   0   30.42    0.83   1
 -11 -21   0   -0.11    0.11   1
 -10 -20   0    0.79    0.14   1
  -9 -19   0   -0.06    0.09   1
   9  19   0   -0.12    0.07   1
  -8 -18   0   90.57    2.05   1
   8  18   0   91.88    2.01   1
   7  17   0   -0.05    0.07   1
  -7 -17   0   -0.01    0.06   1
   6  16   0   11.87    0.34   1
  -6 -16   0   11.90    0.35   1
  -6 -16   0   11.63    0.30   1
  -5 -15   0    0.09    0.08   1
   5  15   0    0.02    0.07   1
  -5 -15   0   -0.01    0.04   1
  -4 -14   0   76.62    1.60   1
  -4 -14   0   73.96    1.66   1
   4  14   0   74.44    1.64   1
  -3 -13   0    0.07    0.05   1
   3  13   0   -0.01    0.06   1
  -2 -12   0  164.79    3.52   1
   2  12   0  165.98    3.51   1
   1  11   0    0.02    0.02   1
  -1 -11   0   -0.03    0.05   1
   1  11   0    0.01    0.01   1
   1  11   0    0.00    0.05   1
   0  10   0   96.23    2.03   1
   0  10   0   93.37    2.02   1
   0 -10   0   91.61    2.02   1
   0  10   0   96.86    2.00   1
  -1   9   0   -0.02    0.02   1
   1  -9   0    0.02    0.03   1
  -1   9   0    0.00    0.05   1
   2  -8   0   26.09    0.60   1
   2  -8   0   27.07    0.57   1
  -2   8   0   27.70    0.59   1
  -2   8   0   27.33    0.61   1
   3  -7   0   -0.04    0.04   1
  -3   7   0   -0.05    0.04   1
  -3   7   0   -0.01    0.03   1
  -4   6   0    0.28    0.04   1
   4  -6   0    0.18    0.05   1
   5  -5   0    0.05    0.04   1
  -5   5   0    0.06    0.04   1
  -6   4   0   42.54    0.91   1
   6  -4   0   41.03    0.91   1
  -7   3   0   -0.17    0.04   1
  -8   2   0    4.55    0.15   1
  -9   1   0    0.01    0.05   1
 -10   0   0  124.59    2.64   1
  10   0   0  123.11    2.60   1
  11   1   0    0.00    0.02   1
 -11  -1   0    0.03    0.05   1
  12   2   0    0.83    0.04   1
 -12  -2   0    0.58    0.08   1
  13   3   0    0.02    0.02   1
 -13  -3   0   -0.09    0.06   1
 -14  -4   0   12.22    0.35   1
 -15  -5   0    0.02    0.07   1
 -16  -6   0   18.26    0.48   1
 -17  -7   0   -0.01    0.08   1
  17   7   0   -0.07    0.06   1
 -18  -8   0    1.17    0.13   1
  18   8   0    0.98    0.09   1
 -19  -9   0   -0.10    0.09   1
 -14 -24  -1    0.36    0.16   1
 -14 -24   1    0.53    0.16   1
 -13 -23  -1    1.17    0.19   1
 -13 -23   1    1.17    0.19   1
 -12 -22  -1    0.69    0.15   1
 -12 -22   1    0.59    0.15   1
  12  22   1    0.93    0.14   1
 -11 -21  -1   10.35    0.39   1
  11  21   1   10.74    0.35   1
 -11 -21   1    9.80    0.39   1
 -10 -20  -1   12.20    0.43   1
  10  20   1   13.04    0.40   1
  -9 -19  -1    0.00    0.09   1
   9  19   1    0.05    0.09   1
  -8 -18  -1    2.46    0.18   1
   8  18   1    2.37    0.16   1
  -7 -17  -1   39.64    0.97   1
  -7 -17  -1   41.21    0.91   1
   7  17   1   40.68    0.95   1
  -6 -16  -1    6.02    0.24   1
  -6 -16  -1    6.24    0.19   1
   6  16   1    6.32    0.23   1
  -5 -15  -1    3.69    0.13   1
  -5 -15  -1    3.21    0.17   1
   5  15   1    3.45    0.16   1
  -5 -15   1    3.54    0.11   1
   5  15   1    3.60    0.10   1
  -4 -14  -1   20.10    0.46   1
  -4 -14  -1   18.48    0.50   1
  -4 -14   1   19.55    0.44   1
   4  14   1   20.16    0.43   1
   4  14   1   19.36    0.49   1
   4  14   1   20.16    0.43   1
  -3 -13  -1   24.82    0.62   1
   3  13   1   26.47    0.57   1
  -3 -13   1   26.37    0.56   1
   3  13   1   27.05    0.57   1
   3  13   1   25.22    0.62   1
  -2 -12  -1   69.18    1.57   1
   2  12   1   70.34    1.57   1
  -2 -12   1   75.27    1.57   1
   2  12   1   73.49    1.53   1
  -1 -11  -1    0.15    0.05   1
   1  11  -1    0.06    0.04   1
  -1 -11   1    0.10    0.05   1
   1  11   1    0.08    0.05   1
   1  11   1    0.09    0.03   1
   0  10  -1    4.71    0.13   1
   0 -10  -1    4.65    0.16   1
   0  10   1    4.83    0.16   1
   0 -10   1    4.78    0.15   1
   0  10   1    4.96    0.13   1
  -1   9  -1   17.63    0.36   1
  -1   9  -1   17.65    0.36   1
  -1   9  -1   17.17    0.38   1
   1  -9  -1   16.69    0.41   1
   1  -9   1   17.39    0.40   1
  -1   9   1   16.69    0.41   1
  -1   9   1   17.21    0.39   1
  -2   8  -1    2.42    0.07   1
  -2   8  -1    2.50    0.08   1
   2  -8  -1    2.42    0.10   1
   2  -8  -1    2.52    0.06   1
   2  -8   1    2.54    0.09   1
  -2   8   1    2.56    0.09   1
  -2   8   1    2.46    0.10   1
   3  -7  -1    2.65    0.06   1
   3  -7  -1    2.61    0.11   1
  -3   7  -1    2.43    0.08   1
  -3   7  -1    2.54    0.08   1
  -3   7   1    2.50    0.10   1
  -3   7   1    2.67    0.09   1
   3  -7   1    2.75    0.09   1
   4  -6  -1  109.66    2.33   1
  -4   6  -1  108.30    2.36   1
  -4   6  -1  111.20    2.35   1
   4  -6   1  111.69    2.33   1
  -4   6   1  111.50    2.32   1
  -4   6   1  104.06    2.32   1
  -4   6   1  111.47    2.33   1
  -5   5  -1   18.83    0.43   1
   5  -5  -1   18.93    0.44   1
  -5   5   1   19.02    0.43   1
   5  -5   1   18.80    0.42   1
   6  -4  -1   -0.04    0.05   1
  -6   4  -1    0.08    0.04   1
   6  -4   1    0.04    0.03   1
  -6   4   1    0.08    0.04   1
   7  -3  -1    2.98    0.07   1
   7  -3  -1    2.98    0.11   1
  -7   3  -1    2.60    0.11   1
  -7   3   1    2.72    0.11   1
  -8   2  -1   59.20    1.27   1
  -8   2   1   57.90    1.27   1
  -9   1  -1   24.04    0.56   1
  -9   1   1   23.93    0.55   1
 -10   0  -1   15.96    0.40   1
 -10   0   1   16.44    0.40   1
 -11  -1  -1    0.73    0.08   1
 -11  -1   1    0.75    0.08   1
 -12  -2  -1    4.24    0.16   1
 -12  -2   1    3.64    0.15   1
  12   2   1    4.11    0.13   1
 -13  -3  -1   24.35    0.59   1
  13   3   1   23.89    0.54   1
 -13  -3   1   23.60    0.58   1
 -14  -4  -1    6.82    0.24   1
  14   4   1    6.80    0.19   1
 -14  -4   1    6.97    0.23   1
 -15  -5  -1    2.23    0.14   1
 -15  -5   1    2.07    0.13   1
 -16  -6  -1    5.31    0.22   1
 -16  -6   1    5.38    0.22   1
 -17  -7  -1    3.62    0.20   1
  17   7  -1    3.20    0.13   1
 -17  -7   1    3.49    0.17   1
  17   7   1    3.22    0.16   1
 -18  -8  -1   17.07    0.48   1
  18   8   1   16.66    0.44   1
 -18  -8   1   16.71    0.47   1
 -19  -9  -1    0.02    0.09   1
 -20 -10  -1    0.33    0.18   1
 -14 -24  -2    0.12    0.14   1
 -14 -24   2    0.20    0.15   1
 -13 -23  -2    6.47    0.34   1
 -13 -23   2    6.87    0.34   1
  13  23   2    6.76    0.29   1
 -12 -22  -2    0.10    0.13   1
  12  22   2    0.15    0.11   1
 -11 -21  -2    0.67    0.14   1
  11  21   2    0.89    0.13   1
 -10 -20  -2    0.30    0.12   1
  10  20   2    0.35    0.11   1
  -9 -19  -2    3.00    0.21   1
   9  19   2    3.16    0.19   1
  -8 -18  -2    0.10    0.07   1
  -8 -18  -2    0.11    0.10   1
   8  18   2    0.19    0.09   1
  -7 -17  -2    2.69    0.18   1
  -7 -17  -2    3.12    0.15   1
   7  17   2    2.90    0.17   1
   7  17   2    3.00    0.11   1
  -6 -16  -2    0.02    0.08   1
  -6 -16  -2   -0.01    0.05   1
   6  16   2    0.00    0.08   1
   6  16   2    0.04    0.04   1
  -5 -15  -2   35.65    0.86   1
   5  15   2   37.16    0.80   1
   5  15   2   35.62    0.85   1
   4  14  -2    7.25    0.22   1
  -4 -14  -2    7.01    0.24   1
   4  14   2    7.07    0.24   1
   4  14   2    7.16    0.20   1
  -3 -13  -2   31.77    0.76   1
   3  13  -2   31.93    0.73   1
   3  13   2   31.52    0.75   1
  -3 -13   2   32.14    0.68   1
   3  13   2   32.34    0.71   1
  -2 -12  -2    0.19    0.07   1
   2  12  -2    0.18    0.06   1
   2  12   2    0.19    0.05   1
   2  12   2    0.18    0.04   1
  -1 -11  -2   43.10    0.96   1
   1  11  -2   42.51    0.93   1
   1  11   2   42.58    0.95   1
   1  11   2   41.84    0.93   1
   0 -10  -2    9.43    0.27   1
   0  10  -2   10.04    0.25   1
   0  10   2    9.89    0.25   1
   0 -10   2   10.19    0.25   1
   0  10   2    9.90    0.27   1
   1  -9  -2    7.08    0.22   1
  -1   9  -2    7.30    0.19   1
   1  -9  -2    7.34    0.18   1
   1  -9   2    7.46    0.19   1
  -1   9   2    7.52    0.21   1
  -1   9   2    7.44    0.20   1
  -2   8  -2   12.65    0.30   1
  -2   8  -2   13.24    0.28   1
   2  -8  -2   12.90    0.33   1
   2  -8  -2   13.38    0.29   1
   2  -8   2   12.99    0.30   1
  -2   8   2   12.89    0.32   1
  -2   8   2   12.95    0.31   1
   3  -7  -2  868.18   18.29   1
  -3   7   2  860.15   18.14   1
  -3   7   2  846.32   18.16   1
  -4   6  -2   35.76    0.80   1
   4  -6  -2   37.48    0.79   1
   4  -6  -2   35.96    0.83   1
  -4   6  -2   36.93    0.80   1
  -4   6  -2   35.71    0.78   1
   4  -6   2   38.80    0.79   1
  -4   6   2   36.69    0.81   1
  -4   6   2   37.63    0.81   1
  -5   5  -2  343.52    7.28   1
  -5   5  -2  345.49    7.38   1
  -5   5  -2  344.11    7.39   1
   5  -5  -2  343.34    7.48   1
   5  -5  -2  345.41    7.32   1
  -5   5   2  355.02    7.35   1
  -5   5   2  334.19    7.33   1
   6  -4  -2    1.49    0.09   1
  -6   4  -2    1.54    0.08   1
   6  -4  -2    1.37    0.07   1
  -6   4   2    1.31    0.08   1
  -6   4   2    1.40    0.06   1
   7  -3  -2  170.43    3.65   1
  -7   3  -2  163.06    3.69   1
   7  -3  -2  175.82    3.66   1
  -7   3   2  171.38    3.68   1
  -7   3   2  180.00    3.65   1
   8  -2  -2    0.72    0.07   1
  -8   2  -2    0.76    0.07   1
   8  -2  -2    0.77    0.07   1
  -8   2   2    0.73    0.07   1
  -9   1  -2   16.15    0.40   1
  -9   1   2   16.57    0.40   1
 -10   0  -2    7.96    0.24   1
 -10   0   2    8.24    0.23   1
 -11  -1  -2  242.98    5.12   1
 -11  -1   2  241.06    5.11   1
 -12  -2  -2    1.90    0.13   1
 -12  -2   2    1.98    0.11   1
 -13  -3  -2    0.26    0.08   1
 -13  -3   2    0.10    0.06   1
  13   3   2    0.19    0.06   1
 -14  -4  -2    0.54    0.10   1
 -14  -4   2    0.75    0.09   1
  14   4   2    0.64    0.08   1
 -15  -5  -2    7.45    0.26   1
  15   5   2    7.87    0.23   1
 -15  -5   2    7.26    0.24   1
 -16  -6  -2    0.12    0.09   1
 -16  -6   2    0.19    0.08   1
 -17  -7  -2   12.31    0.38   1
  17   7   2   12.18    0.35   1
 -17  -7   2   12.07    0.37   1
 -18  -8  -2    1.17    0.14   1
  18   8   2    1.46    0.13   1
 -19  -9  -2    9.78    0.36   1
  19   9   2    9.49    0.30   1
 -20 -10  -2   -0.01    0.10   1
 -13 -23  -3    0.03    0.13   1
  13  23   3    0.05    0.12   1
 -12 -22  -3    3.58    0.26   1
  12  22   3    3.76    0.25   1
 -11 -21  -3    3.20    0.24   1
  11  21   3    3.30    0.23   1
 -10 -20  -3    1.84    0.19   1
  10  20   3    2.08    0.19   1
  -9 -19  -3    0.90    0.14   1
   9  19   3    0.47    0.12   1
  -8 -18  -3    2.65    0.20   1
   8  18   3    2.94    0.13   1
   8  18   3    3.29    0.19   1
  -7 -17  -3    4.15    0.22   1
   7  17   3    3.95    0.20   1
   7  17   3    4.18    0.15   1
   6  16  -3    0.94    0.11   1
  -6 -16  -3    1.09    0.12   1
   6  16   3    0.95    0.12   1
   6  16   3    1.08    0.08   1
  -5 -15  -3   10.17    0.33   1
   5  15  -3   10.98    0.31   1
   5  15   3   10.57    0.28   1
   5  15   3   10.10    0.32   1
   4  14  -3    1.75    0.13   1
  -4 -14  -3    1.66    0.14   1
   4  14   3    1.79    0.13   1
   4  14   3    1.66    0.10   1
   3  13  -3    3.52    0.14   1
  -3 -13  -3    3.67    0.16   1
   3  13   3    3.29    0.16   1
   3  13   3    3.22    0.13   1
   2  12  -3   28.57    0.65   1
  -2 -12  -3   27.27    0.67   1
   2  12   3   27.75    0.64   1
   2  12   3   27.85    0.66   1
   1  11  -3   45.54    1.01   1
  -1 -11  -3   45.29    1.03   1
   1  11   3   44.99    1.03   1
   1  11   3   46.80    1.01   1
   0  10  -3   16.14    0.39   1
   0 -10  -3   16.20    0.42   1
   0 -10  -3   16.91    0.38   1
   0  10   3   15.92    0.39   1
   0  10   3   16.25    0.41   1
   1  -9  -3    2.79    0.10   1
   1  -9  -3    2.76    0.13   1
  -1   9  -3    2.93    0.12   1
  -1   9   3    2.60    0.11   1
  -1   9   3    2.80    0.12   1
   1  -9   3    2.84    0.09   1
   2  -8  -3    3.87    0.12   1
  -2   8  -3    3.83    0.13   1
   2  -8  -3    3.74    0.15   1
   2  -8   3    3.89    0.10   1
  -2   8   3    3.75    0.14   1
  -2   8   3    3.74    0.13   1
  -3   7  -3   20.35    0.45   1
  -3   7  -3   20.27    0.47   1
   3  -7  -3   20.59    0.46   1
   3  -7  -3   20.15    0.49   1
   3  -7   3   20.85    0.43   1
  -3   7   3   19.61    0.47   1
  -3   7   3   20.58    0.48   1
   4  -6  -3   13.06    0.34   1
  -4   6  -3   12.70    0.30   1
  -4   6  -3   12.82    0.31   1
   4  -6  -3   12.47    0.30   1
  -4   6   3   12.64    0.32   1
  -4   6   3   12.99    0.31   1
   5  -5  -3   65.64    1.44   1
  -5   5  -3   65.12    1.41   1
  -5   5  -3   64.78    1.42   1
   5  -5  -3   66.63    1.41   1
  -5   5   3   67.50    1.41   1
  -5   5   3   65.62    1.42   1
  -6   4  -3   25.89    0.62   1
  -6   4  -3   27.63    0.58   1
   6  -4  -3   26.60    0.64   1
   6  -4  -3   27.98    0.61   1
  -6   4  -3   26.94    0.62   1
  -6   4   3   28.10    0.60   1
  -6   4   3   27.25    0.62   1
   7  -3  -3    0.41    0.06   1
   7  -3  -3    0.45    0.06   1
  -7   3  -3    0.46    0.06   1
  -7   3   3    0.49    0.06   1
  -7   3   3    0.56    0.04   1
   8  -2  -3   39.82    0.95   1
   8  -2  -3   42.92    0.93   1
  -8   2  -3   40.24    0.93   1
  -8   2   3   43.44    0.89   1
  -8   2   3   42.67    0.93   1
   9  -1  -3  102.09    2.18   1
  -9   1  -3   97.40    2.18   1
  -9   1   3  100.55    2.17   1
  -9   1   3  105.15    2.12   1
  10   0  -3   28.95    0.67   1
 -10   0  -3   28.14    0.67   1
 -10   0   3   28.64    0.66   1
 -11  -1  -3    2.94    0.15   1
  11   1  -3    2.72    0.14   1
 -11  -1   3    2.64    0.13   1
 -12  -2  -3    7.43    0.25   1
 -12  -2   3    7.64    0.23   1
 -13  -3  -3   43.08    1.00   1
 -13  -3   3   43.14    0.98   1
 -14  -4  -3    1.61    0.14   1
  14   4   3    1.23    0.11   1
 -14  -4   3    1.52    0.11   1
 -15  -5  -3    0.95    0.12   1
 -15  -5   3    1.22    0.11   1
  15   5   3    1.32    0.11   1
 -16  -6  -3    6.29    0.26   1
 -16  -6   3    5.72    0.23   1
  16   6   3    7.01    0.30   1
  16   6   3    5.68    0.23   1
 -17  -7  -3    6.12    0.27   1
  17   7   3    5.45    0.22   1
 -18  -8  -3    5.45    0.26   1
  18   8   3    6.14    0.24   1
 -19  -9  -3    0.37    0.12   1
  19   9   3    0.28    0.10   1
 -20 -10  -3    2.11    0.19   1
  20  10   3    2.22    0.16   1
 -21 -11  -3   -0.05    0.12   1
 -13 -23  -4    0.59    0.16   1
  13  23   4    0.47    0.15   1
 -12 -22  -4   11.72    0.45   1
  12  22   4   12.23    0.42   1
 -11 -21  -4    0.61    0.15   1
  11  21   4    0.91    0.15   1
 -10 -20  -4    1.23    0.16   1
  10  20   4    1.51    0.17   1
  -9 -19  -4    1.77    0.18   1
   9  19   4    1.83    0.17   1
   9  19   4    1.85    0.12   1
  -8 -18  -4   31.39    0.83   1
   8  18   4   32.96    0.75   1
   8  18   4   32.37    0.82   1
   7  17  -4    0.44    0.10   1
  -7 -17  -4    0.60    0.12   1
   7  17   4    0.60    0.11   1
   7  17   4    0.53    0.08   1
  -6 -16  -4    2.09    0.17   1
   6  16  -4    2.22    0.15   1
   6  16   4    2.21    0.13   1
   6  16   4    2.03    0.16   1
   5  15  -4    0.56    0.09   1
  -5 -15  -4    0.41    0.10   1
   5  15   4    0.54    0.10   1
   5  15   4    0.40    0.07   1
   4  14  -4   27.34    0.65   1
  -4 -14  -4   26.31    0.67   1
   4  14   4   27.12    0.63   1
   4  14   4   26.72    0.67   1
   3  13  -4    0.31    0.08   1
  -3 -13  -4    0.18    0.08   1
   3  13   4    0.11    0.06   1
   3  13   4    0.12    0.08   1
  -2 -12  -4   27.93    0.68   1
   2  12  -4   28.27    0.66   1
   2  12   4   27.22    0.65   1
   2  12   4   28.73    0.68   1
  -1 -11  -4    1.76    0.10   1
   1  11  -4    1.33    0.10   1
  -1 -11  -4    1.40    0.11   1
   1  11   4    1.55    0.10   1
   1  11   4    1.47    0.12   1
   0 -10  -4   98.91    2.17   1
   0 -10  -4  102.00    2.14   1
   0  10  -4  101.21    2.16   1
   0  10   4  100.11    2.17   1
   0  10   4   98.86    2.15   1
  -1   9  -4    2.70    0.13   1
   1  -9  -4    2.73    0.12   1
   1  -9  -4    2.51    0.14   1
  -1   9   4    2.62    0.12   1
  -1   9   4    2.67    0.12   1
  -2   8  -4    0.15    0.06   1
   2  -8  -4    0.22    0.05   1
   2  -8  -4    0.12    0.07   1
   2  -8   4    0.14    0.02   1
   2  -8   4    0.21    0.02   1
  -2   8   4    0.10    0.05   1
  -2   8   4    0.11    0.06   1
   3  -7  -4    2.21    0.10   1
  -3   7  -4    1.92    0.11   1
   3  -7  -4    2.07    0.11   1
  -3   7   4    2.10    0.10   1
  -3   7   4    2.20    0.12   1
  -4   6  -4   60.37    1.31   1
   4  -6  -4   60.64    1.34   1
   4  -6  -4   62.39    1.31   1
  -4   6  -4   60.35    1.33   1
  -4   6   4   61.09    1.32   1
  -4   6   4   59.40    1.32   1
   5  -5  -4    2.06    0.13   1
   5  -5  -4    1.96    0.10   1
  -5   5  -4    2.27    0.10   1
  -5   5  -4    2.38    0.12   1
  -5   5   4    2.30    0.10   1
  -5   5   4    2.26    0.11   1
  -6   4  -4    0.85    0.08   1
   6  -4  -4    0.72    0.08   1
  -6   4  -4    0.86    0.07   1
   6  -4  -4    0.83    0.07   1
  -6   4   4    0.81    0.07   1
  -6   4   4    0.91    0.07   1
  -7   3  -4    0.44    0.03   1
   7  -3  -4    0.32    0.06   1
  -7   3  -4    0.39    0.03   1
  -7   3  -4    0.49    0.07   1
  -7   3  -4    0.43    0.07   1
   7  -3  -4    0.34    0.08   1
  -7   3   4    0.35    0.05   1
  -7   3   4    0.43    0.06   1
  -8   2  -4   51.43    1.17   1
   8  -2  -4   52.81    1.16   1
  -8   2  -4   53.59    1.13   1
   8  -2  -4   50.48    1.19   1
  -8   2   4   53.02    1.16   1
  -8   2   4   54.58    1.13   1
   9  -1  -4    6.62    0.21   1
  -9   1  -4    6.58    0.22   1
  -9   1   4    6.54    0.20   1
  -9   1   4    6.86    0.17   1
  10   0  -4   12.06    0.33   1
 -10   0  -4   11.45    0.33   1
 -10   0   4   12.19    0.31   1
 -10   0   4   11.13    0.28   1
  11   1  -4    2.83    0.15   1
 -11  -1  -4    3.26    0.16   1
 -11  -1   4    3.25    0.14   1
 -12  -2  -4    3.96    0.18   1
  12   2  -4    4.16    0.19   1
 -12  -2   4    4.36    0.17   1
 -13  -3  -4    0.29    0.09   1
 -13  -3   4    0.31    0.07   1
 -14  -4  -4    0.06    0.08   1
  14   4   4    0.06    0.08   1
 -14  -4   4    0.10    0.06   1
 -15  -5  -4    0.52    0.11   1
  15   5   4    0.37    0.10   1
 -15  -5   4    0.42    0.10   1
  15   5   4    0.40    0.09   1
 -16  -6  -4    6.26    0.26   1
  16   6   4    6.01    0.23   1
  16   6   4    6.00    0.24   1
 -17  -7  -4    0.27    0.11   1
  17   7   4    0.41    0.11   1
 -18  -8  -4    0.11    0.11   1
  18   8   4    0.26    0.10   1
 -19  -9  -4    0.36    0.12   1
 -19  -9  -4    0.24    0.12   1
  19   9   4    0.31    0.11   1
 -20 -10  -4    2.97    0.23   1
 -20 -10  -4    3.28    0.23   1
 -12 -22  -5    2.30    0.22   1
  12  22   5    2.75    0.23   1
 -11 -21  -5    2.29    0.21   1
  11  21   5    2.39    0.22   1
 -10 -20  -5   12.60    0.45   1
  10  20   5   13.35    0.37   1
  10  20   5   12.83    0.45   1
  -9 -19  -5    0.12    0.11   1
   9  19   5    0.18    0.08   1
   9  19   5    0.09    0.12   1
  -8 -18  -5    1.33    0.16   1
   8  18  -5    1.59    0.16   1
   8  18   5    1.70    0.13   1
   8  18   5    1.84    0.17   1
   7  17  -5   24.14    0.63   1
  -7 -17  -5   23.81    0.66   1
   7  17   5   24.16    0.60   1
   7  17   5   24.17    0.65   1
  -6 -16  -5    7.29    0.29   1
   6  16  -5    7.07    0.27   1
   6  16   5    7.11    0.24   1
   6  16   5    7.16    0.28   1
   5  15  -5    4.71    0.21   1
  -5 -15  -5    5.36    0.24   1
   5  15   5    4.73    0.23   1
   5  15   5    5.46    0.20   1
  -4 -14  -5   25.81    0.66   1
  -4 -14  -5   27.31    0.64   1
   4  14  -5   25.91    0.64   1
   4  14   5   24.85    0.66   1
   4  14   5   26.00    0.63   1
  -3 -13  -5   10.75    0.34   1
   3  13  -5   10.42    0.32   1
  -3 -13  -5   11.19    0.31   1
   3  13   5   10.76    0.34   1
   3  13   5   10.22    0.31   1
   2  12  -5   22.93    0.58   1
  -2 -12  -5   24.37    0.57   1
  -2 -12  -5   23.14    0.59   1
   2  12   5   22.75    0.57   1
   2  12   5   23.04    0.59   1
  -1 -11  -5    0.29    0.07   1
   1  11  -5    0.20    0.07   1
  -1 -11  -5    0.40    0.09   1
   1  11   5    0.26    0.08   1
   1  11   5    0.20    0.07   1
   0 -10  -5   15.56    0.42   1
   0  10  -5   15.55    0.41   1
   0 -10  -5   15.87    0.40   1
   0  10   5   15.72    0.41   1
   0  10   5   15.46    0.42   1
  -1   9  -5   18.22    0.46   1
   1  -9  -5   18.86    0.45   1
   1  -9  -5   18.85    0.48   1
  -1   9   5   17.57    0.46   1
  -1   9   5   18.35    0.47   1
  -2   8  -5   -0.09    0.06   1
   2  -8  -5   -0.02    0.05   1
   2  -8  -5   -0.02    0.07   1
  -2   8   5   -0.01    0.06   1
   2  -8   5    0.01    0.03   1
  -2   8   5    0.06    0.06   1
   3  -7  -5    0.04    0.05   1
  -3   7  -5    0.03    0.06   1
   3  -7  -5   -0.03    0.07   1
  -3   7   5    0.00    0.06   1
  -3   7   5    0.09    0.06   1
  -4   6  -5   59.88    1.35   1
   4  -6  -5   59.71    1.33   1
   4  -6  -5   61.37    1.36   1
  -4   6   5   60.31    1.34   1
  -4   6   5   62.93    1.34   1
   5  -5  -5    6.78    0.23   1
  -5   5  -5    6.52    0.19   1
   5  -5  -5    6.15    0.20   1
  -5   5  -5    6.42    0.22   1
  -5   5   5    6.45    0.20   1
   6  -4  -5    0.72    0.08   1
  -6   4  -5    0.82    0.09   1
   6  -4  -5    0.95    0.09   1
  -6   4  -5    0.90    0.08   1
  -6   4   5    0.93    0.09   1
  -7   3  -5    0.18    0.07   1
   7  -3  -5    0.11    0.07   1
   7  -3  -5    0.18    0.07   1
  -7   3  -5    0.17    0.07   1
  -7   3   5    0.16    0.06   1
  -8   2  -5   39.70    0.90   1
   8  -2  -5   38.09    0.92   1
  -8   2  -5   38.95    0.91   1
   8  -2  -5   39.32    0.90   1
  -8   2  -5   38.91    0.84   1
  -8   2   5   40.81    0.89   1
   9  -1  -5    5.77    0.20   1
  -9   1  -5    5.30    0.20   1
  -9   1  -5    5.14    0.21   1
  -9   1  -5    5.43    0.15   1
  -9   1   5    5.62    0.19   1
  10   0  -5    8.88    0.28   1
 -10   0  -5    9.04    0.23   1
 -10   0  -5    8.82    0.28   1
 -10   0   5    9.00    0.26   1
 -11  -1  -5    0.23    0.08   1
  11   1  -5    0.33    0.09   1
 -11  -1  -5    0.29    0.06   1
 -11  -1   5    0.35    0.07   1
 -12  -2  -5    6.73    0.25   1
 -12  -2  -5    6.80    0.22   1
  12   2  -5    7.23    0.26   1
 -12  -2   5    6.62    0.23   1
 -13  -3  -5   12.21    0.34   1
  13   3  -5   11.94    0.37   1
 -13  -3  -5   12.28    0.37   1
 -13  -3   5   11.92    0.34   1
 -14  -4  -5    7.05    0.28   1
 -14  -4  -5    7.59    0.25   1
  14   4   5    7.10    0.26   1
 -14  -4   5    6.93    0.27   1
 -15  -5  -5    4.52    0.23   1
 -15  -5  -5    4.65    0.21   1
  15   5   5    4.30    0.21   1
  15   5   5    4.72    0.23   1
 -16  -6  -5    3.74    0.22   1
  16   6   5    3.28    0.20   1
  16   6   5    3.30    0.19   1
 -17  -7  -5    1.45    0.17   1
  17   7   5    1.65    0.16   1
  17   7   5    1.63    0.19   1
 -18  -8  -5   12.06    0.42   1
  18   8   5   12.11    0.39   1
 -19  -9  -5    0.13    0.12   1
  19   9   5   -0.21    0.10   1
 -20 -10  -5   -0.15    0.11   1
  20  10   5    0.07    0.10   1
 -11 -21  -6    0.21    0.14   1
  11  21   6    0.29    0.14   1
 -10 -20  -6    0.16    0.13   1
  10  20   6   -0.01    0.12   1
  10  20   6    0.15    0.09   1
   9  19  -6    5.24    0.27   1
  -9 -19  -6    5.41    0.30   1
   9  19   6    5.22    0.23   1
   9  19   6    4.95    0.27   1
   8  18  -6    0.41    0.12   1
  -8 -18  -6    0.51    0.14   1
  -8 -18  -6    0.52    0.12   1
   8  18   6    0.51    0.14   1
   8  18   6    0.60    0.11   1
  -7 -17  -6    0.28    0.11   1
  -7 -17  -6    0.13    0.11   1
   7  17  -6    0.23    0.11   1
   7  17   6    0.31    0.12   1
   7  17   6    0.24    0.09   1
  -6 -16  -6    1.71    0.16   1
   6  16  -6    1.88    0.16   1
  -6 -16  -6    1.56    0.15   1
   6  16   6    1.75    0.17   1
   6  16   6    1.73    0.15   1
   5  15  -6   33.21    0.82   1
  -5 -15  -6   33.91    0.84   1
  -5 -15  -6   33.16    0.81   1
   5  15   6   34.66    0.81   1
   5  15   6   31.66    0.83   1
  -4 -14  -6    9.59    0.31   1
   4  14  -6    9.82    0.32   1
  -4 -14  -6    9.99    0.33   1
   4  14   6    9.71    0.34   1
   4  14   6    9.38    0.30   1
  -3 -13  -6    1.74    0.15   1
  -3 -13  -6    1.85    0.14   1
   3  13  -6    1.82    0.14   1
   3  13   6    1.67    0.13   1
   3  13   6    1.69    0.15   1
  -2 -12  -6    0.03    0.08   1
   2  12  -6    0.09    0.08   1
  -2 -12  -6    0.00    0.09   1
   2  12   6    0.06    0.09   1
   2  12   6    0.01    0.07   1
  -1 -11  -6   27.58    0.67   1
   1  11  -6   28.15    0.68   1
  -1 -11  -6   28.48    0.69   1
   1  11   6   26.40    0.69   1
   1  11   6   28.01    0.68   1
   0 -10  -6    3.89    0.19   1
   0 -10  -6    3.97    0.17   1
   0  10  -6    3.96    0.18   1
   0  10   6    3.98    0.17   1
   0 -10   6    3.99    0.14   1
   0  10   6    3.91    0.19   1
  -1   9  -6    7.50    0.26   1
   1  -9  -6    8.30    0.28   1
   1  -9  -6    8.23    0.25   1
  -1   9   6    7.36    0.25   1
  -1   9   6    7.96    0.27   1
  -2   8  -6   19.54    0.51   1
   2  -8  -6   19.75    0.52   1
   2  -8  -6   19.23    0.49   1
  -2   8   6   20.47    0.51   1
  -2   8   6   19.78    0.50   1
   3  -7  -6  135.02    2.89   1
  -3   7  -6  133.52    2.91   1
   3  -7  -6  134.43    2.92   1
  -3   7   6  133.22    2.90   1
  -3   7   6  139.01    2.91   1
   4  -6  -6   40.93    0.92   1
   4  -6  -6   40.72    0.95   1
  -4   6  -6   40.48    0.94   1
  -4   6   6   39.54    0.93   1
  -5   5  -6   20.08    0.53   1
   5  -5  -6   20.88    0.52   1
   5  -5  -6   20.56    0.53   1
  -5   5   6   21.12    0.52   1
   6  -4  -6    0.46    0.09   1
   6  -4  -6    0.52    0.09   1
  -6   4  -6    0.59    0.10   1
  -6   4   6    0.54    0.08   1
   7  -3  -6    5.95    0.21   1
   7  -3  -6    6.39    0.24   1
  -7   3  -6    6.29    0.22   1
  -7   3  -6    5.97    0.23   1
  -7   3   6    6.21    0.21   1
  -8   2  -6    0.08    0.08   1
   8  -2  -6    0.05    0.08   1
  -8   2  -6    0.02    0.07   1
   8  -2  -6    0.10    0.07   1
  -8   2   6    0.04    0.06   1
  -9   1  -6    3.43    0.18   1
  -9   1  -6    3.36    0.16   1
   9  -1  -6    3.21    0.16   1
  -9   1   6    3.14    0.15   1
  10   0  -6   17.55    0.46   1
 -10   0  -6   16.60    0.47   1
 -10   0  -6   17.53    0.46   1
 -10   0   6   16.73    0.44   1
 -11  -1  -6   29.74    0.75   1
  11   1  -6   30.25    0.74   1
 -11  -1  -6   29.28    0.73   1
 -11  -1   6   30.05    0.71   1
  11   1   6   29.60    0.73   1
  12   2  -6    2.58    0.17   1
 -12  -2  -6    2.69    0.19   1
 -12  -2  -6    2.62    0.17   1
  12   2   6    2.65    0.17   1
 -12  -2   6    2.34    0.15   1
  13   3  -6    5.34    0.24   1
 -13  -3  -6    5.38    0.24   1
  13   3   6    5.31    0.23   1
 -14  -4  -6    0.31    0.11   1
  14   4  -6    0.13    0.11   1
  14   4   6    0.22    0.09   1
 -15  -5  -6    1.12    0.15   1
  15   5   6    1.13    0.14   1
  15   5   6    1.11    0.15   1
 -16  -6  -6    1.35    0.16   1
  16   6   6    1.70    0.16   1
  16   6   6    1.39    0.16   1
 -17  -7  -6   -0.08    0.11   1
  17   7   6   -0.03    0.11   1
  17   7   6    0.06    0.11   1
 -18  -8  -6    1.37    0.17   1
  18   8   6    1.11    0.15   1
 -19  -9  -6    7.73    0.33   1
  19   9   6    7.09    0.30   1
 -10 -20  -7    1.89    0.21   1
  10  20   7    1.91    0.21   1
  -9 -19  -7    4.89    0.28   1
   9  19  -7    5.25    0.29   1
   9  19   7    5.33    0.24   1
   9  19   7    4.64    0.28   1
  -8 -18  -7    0.36    0.13   1
  -8 -18  -7    0.18    0.12   1
   8  18  -7    0.19    0.13   1
   8  18   7    0.14    0.13   1
   8  18   7    0.16    0.11   1
  -7 -17  -7    1.87    0.18   1
  -7 -17  -7    2.23    0.19   1
   7  17  -7    2.02    0.19   1
   7  17   7    2.13    0.20   1
   7  17   7    2.22    0.17   1
  -6 -16  -7    0.20    0.11   1
   6  16  -7    0.22    0.11   1
  -6 -16  -7    0.26    0.11   1
   6  16   7    0.14    0.09   1
   6  16   7    0.13    0.12   1
  -5 -15  -7    4.82    0.23   1
   5  15  -7    4.55    0.23   1
  -5 -15  -7    4.07    0.23   1
   5  15   7    4.48    0.24   1
   5  15   7    4.15    0.21   1
  -4 -14  -7    9.03    0.30   1
  -4 -14  -7    8.13    0.31   1
   4  14  -7    8.83    0.32   1
   4  14   7    8.39    0.30   1
   4  14   7    8.42    0.33   1
   3  13  -7   12.00    0.38   1
  -3 -13  -7   13.20    0.38   1
  -3 -13  -7   11.93    0.38   1
   3  13   7   11.72    0.39   1
   3  13   7   12.53    0.37   1
  -2 -12  -7    4.09    0.21   1
  -2 -12  -7    4.63    0.21   1
   2  12  -7    4.20    0.21   1
   2  12   7    4.35    0.23   1
   2  12   7    4.38    0.20   1
  -1 -11  -7    9.40    0.31   1
  -1 -11  -7    9.60    0.31   1
   1  11  -7    9.28    0.31   1
   1  11   7    8.69    0.32   1
   1  11   7    9.05    0.30   1
   0 -10  -7    0.26    0.09   1
   0 -10  -7    0.26    0.09   1
   0  10  -7    0.26    0.10   1
   0  10   7    0.32    0.10   1
   0  10   7    0.30    0.07   1
   1  -9  -7    5.10    0.23   1
   1  -9  -7    5.09    0.21   1
  -1   9  -7    4.85    0.22   1
  -1   9   7    4.96    0.22   1
  -1   9   7    4.89    0.21   1
   1  -9   7    5.19    0.18   1
  -2   8  -7    0.05    0.09   1
   2  -8  -7    0.03    0.08   1
   2  -8  -7    0.09    0.08   1
  -2   8   7    0.04    0.08   1
   2  -8   7    0.12    0.06   1
  -2   8   7    0.12    0.08   1
   3  -7  -7    0.08    0.08   1
   3  -7  -7   -0.03    0.08   1
  -3   7  -7   -0.05    0.08   1
  -3   7   7    0.03    0.06   1
   3  -7   7   -0.01    0.06   1
  -3   7   7    0.17    0.08   1
   4  -6  -7    4.93    0.22   1
  -4   6  -7    5.07    0.22   1
   4  -6  -7    5.09    0.20   1
   4  -6   7    5.30    0.20   1
  -4   6   7    5.30    0.21   1
  -5   5  -7   12.77    0.39   1
   5  -5  -7   13.19    0.39   1
   5  -5  -7   13.28    0.37   1
  -5   5   7   13.46    0.38   1
   5  -5   7   13.51    0.37   1
   6  -4  -7    0.88    0.11   1
  -6   4  -7    0.86    0.12   1
   6  -4  -7    0.90    0.11   1
   6  -4   7    0.89    0.10   1
  -6   4   7    0.98    0.11   1
   7  -3  -7    0.42    0.10   1
  -7   3  -7    0.19    0.10   1
   7  -3  -7    0.24    0.08   1
   7  -3   7    0.31    0.09   1
  -7   3   7    0.46    0.09   1
  -8   2  -7    3.58    0.19   1
   8  -2  -7    3.31    0.17   1
  -8   2   7    3.38    0.16   1
   8  -2   7    3.56    0.16   1
   9  -1  -7   15.16    0.42   1
  -9   1  -7   14.62    0.41   1
  -9   1  -7   14.16    0.43   1
   9  -1   7   15.15    0.42   1
  -9   1   7   14.38    0.40   1
 -10   0  -7    4.26    0.22   1
 -10   0  -7    4.18    0.20   1
  10   0  -7    4.24    0.20   1
 -10   0   7    4.42    0.18   1
  10   0   7    4.44    0.21   1
 -11  -1  -7    0.36    0.10   1
  11   1  -7    0.20    0.10   1
 -11  -1  -7    0.11    0.08   1
 -11  -1   7    0.18    0.07   1
  11   1   7    0.11    0.09   1
 -12  -2  -7    0.09    0.10   1
 -12  -2  -7    0.19    0.11   1
  12   2  -7    0.35    0.11   1
  12   2   7    0.14    0.09   1
  13   3  -7    6.67    0.28   1
 -13  -3  -7    6.72    0.28   1
 -13  -3  -7    6.72    0.29   1
  13   3   7    6.58    0.27   1
 -14  -4  -7    0.87    0.16   1
  14   4  -7    0.85    0.14   1
 -14  -4  -7    0.64    0.13   1
  14   4   7    0.91    0.13   1
 -15  -5  -7    0.39    0.14   1
 -15  -5  -7    0.38    0.12   1
  15   5  -7    0.24    0.13   1
  15   5   7    0.09    0.10   1
  15   5   7    0.26    0.12   1
 -16  -6  -7    0.11    0.14   1
 -16  -6  -7    0.07    0.11   1
  16   6   7    0.05    0.12   1
  16   6   7    0.22    0.11   1
 -17  -7  -7    3.53    0.24   1
 -17  -7  -7    3.38    0.26   1
  17   7   7    3.38    0.22   1
  17   7   7    3.64    0.23   1
 -18  -8  -7    5.19    0.29   1
 -18  -8  -7    5.48    0.32   1
  18   8   7    5.41    0.28   1
  -9 -19  -8    0.54    0.16   1
  -9 -19  -8    0.70    0.16   1
   9  19  -8    0.55    0.15   1
   9  19   8    0.85    0.17   1
   9  19   8    0.55    0.13   1
  -8 -18  -8    8.38    0.35   1
  -8 -18  -8    8.89    0.36   1
   8  18  -8    9.34    0.37   1
   8  18   8    9.08    0.34   1
   8  18   8    8.72    0.38   1
  -7 -17  -8    4.79    0.25   1
  -7 -17  -8    4.23    0.25   1
   7  17  -8    4.89    0.27   1
   7  17   8    4.61    0.24   1
   7  17   8    4.62    0.27   1
  -6 -16  -8    2.11    0.19   1
  -6 -16  -8    2.15    0.19   1
   6  16  -8    2.22    0.20   1
   6  16   8    2.22    0.19   1
   6  16   8    2.37    0.22   1
  -5 -15  -8    1.60    0.16   1
   5  15  -8    1.21    0.16   1
  -5 -15  -8    1.09    0.15   1
   5  15   8    1.32    0.17   1
   5  15   8    1.51    0.15   1
  -4 -14  -8    7.63    0.29   1
   4  14  -8    7.13    0.30   1
  -4 -14  -8    7.44    0.30   1
   4  14   8    7.81    0.29   1
   4  14   8    7.18    0.32   1
  -3 -13  -8    0.81    0.13   1
  -3 -13  -8    0.36    0.12   1
   3  13  -8    0.51    0.13   1
   3  13   8    0.61    0.12   1
   3  13   8    0.68    0.14   1
  -2 -12  -8    9.32    0.33   1
   2  12  -8    9.47    0.34   1
  -2 -12  -8    9.49    0.32   1
   2  12   8    9.69    0.35   1
   2  12   8    9.34    0.33   1
  -1 -11  -8    7.67    0.28   1
   1  11  -8    6.25    0.27   1
  -1 -11  -8    7.11    0.28   1
   1  11   8    6.75    0.29   1
   1  11   8    6.88    0.27   1
   0  10  -8   24.55    0.65   1
   0 -10  -8   23.57    0.63   1
   0 -10  -8   24.78    0.63   1
   0  10   8   24.82    0.65   1
   0  10   8   23.85    0.63   1
   1  -9  -8    3.00    0.19   1
  -1   9  -8    3.06    0.19   1
   1  -9  -8    2.92    0.20   1
  -1   9   8    3.29    0.20   1
  -1   9   8    2.95    0.18   1
   2  -8  -8    1.95    0.15   1
  -2   8  -8    1.96    0.17   1
   2  -8  -8    2.16    0.18   1
  -2   8   8    2.14    0.16   1
   2  -8   8    1.98    0.13   1
  -2   8   8    2.04    0.17   1
   3  -7  -8    0.14    0.09   1
   3  -7  -8    0.07    0.09   1
  -3   7  -8    0.14    0.10   1
  -3   7   8    0.15    0.10   1
  -3   7   8    0.13    0.09   1
   3  -7   8    0.20    0.08   1
   4  -6  -8   21.29    0.55   1
   4  -6  -8   20.64    0.55   1
  -4   6  -8   20.25    0.56   1
  -4   6   8   20.64    0.55   1
   4  -6   8   20.76    0.53   1
   5  -5  -8    0.68    0.11   1
   5  -5  -8    0.78    0.11   1
  -5   5  -8    0.88    0.13   1
   5  -5   8    0.73    0.10   1
  -5   5   8    0.55    0.10   1
   6  -4  -8    1.00    0.12   1
  -6   4  -8    0.89    0.13   1
   6  -4  -8    1.04    0.12   1
   6  -4   8    0.73    0.11   1
  -6   4   8    0.83    0.11   1
   7  -3  -8    0.10    0.10   1
   7  -3  -8    0.08    0.09   1
  -7   3  -8    0.18    0.11   1
  -7   3   8    0.11    0.08   1
   7  -3   8    0.08    0.08   1
   8  -2  -8   18.78    0.52   1
  -8   2  -8   18.63    0.53   1
  -8   2   8   18.82    0.50   1
   8  -2   8   19.26    0.52   1
  -9   1  -8    5.47    0.26   1
   9  -1  -8    6.06    0.25   1
  -9   1   8    5.47    0.22   1
   9  -1   8    6.17    0.25   1
  10   0  -8    0.12    0.11   1
 -10   0  -8    0.23    0.11   1
 -10   0   8    0.03    0.08   1
  10   0   8    0.17    0.09   1
  11   1  -8    1.17    0.14   1
 -11  -1  -8    1.23    0.16   1
  11   1   8    1.33    0.14   1
  12   2  -8    4.35    0.25   1
 -12  -2  -8    3.99    0.25   1
  12   2   8    4.39    0.23   1
 -13  -3  -8    0.64    0.14   1
  13   3  -8    0.93    0.15   1
 -13  -3  -8    0.87    0.14   1
  13   3   8    0.93    0.14   1
  14   4  -8    1.19    0.16   1
 -14  -4  -8    0.95    0.17   1
 -14  -4  -8    0.69    0.15   1
  14   4   8    1.05    0.14   1
  15   5  -8    0.08    0.13   1
 -15  -5  -8   -0.13    0.13   1
 -15  -5  -8    0.06    0.12   1
  15   5   8    0.08    0.12   1
  15   5   8    0.13    0.11   1
 -16  -6  -8    2.77    0.22   1
 -16  -6  -8    3.49    0.27   1
  16   6   8    2.88    0.21   1
  16   6   8    3.17    0.25   1
   7  17  -9    4.58    0.29   1
   7  17   9    4.39    0.28   1
   7  17   9    4.02    0.24   1
   6  16  -9    1.93    0.20   1
  -6 -16  -9    2.22    0.20   1
   6  16   9    2.10    0.19   1
   6  16   9    1.85    0.21   1
  -5 -15  -9    1.22    0.21   1
  -5 -15  -9    1.44    0.17   1
   5  15  -9    1.37    0.18   1
   5  15   9    1.49    0.20   1
   5  15   9    1.29    0.16   1
  -4 -14  -9    3.16    0.21   1
  -4 -14  -9    2.93    0.22   1
   4  14  -9    3.75    0.24   1
   4  14   9    3.25    0.24   1
   4  14   9    3.25    0.21   1
  -3 -13  -9    0.11    0.12   1
  -3 -13  -9   -0.01    0.10   1
   3  13  -9   -0.03    0.12   1
   3  13   9   -0.08    0.10   1
   3  13   9   -0.07    0.12   1
  -2 -12  -9    6.63    0.29   1
   2  12  -9    7.32    0.31   1
  -2 -12  -9    7.12    0.30   1
   2  12   9    6.70    0.29   1
   2  12   9    6.97    0.32   1
   1  11  -9    0.60    0.13   1
  -1 -11  -9    0.54    0.12   1
  -1 -11  -9    0.49    0.13   1
   1  11   9    0.60    0.14   1
   1  11   9    0.36    0.11   1
   0 -10  -9    1.15    0.14   1
   0  10  -9    1.33    0.16   1
   0 -10  -9    1.37    0.15   1
   0  10   9    0.95    0.14   1
   0  10   9    0.90    0.15   1
  -1   9  -9    1.64    0.17   1
   1  -9  -9    1.75    0.16   1
   1  -9  -9    1.51    0.15   1
  -1   9   9    1.70    0.16   1
  -1   9   9    1.61    0.18   1
  -2   8  -9    3.44    0.22   1
   2  -8  -9    3.56    0.21   1
   2  -8  -9    3.83    0.21   1
  -2   8   9    3.46    0.21   1
  -2   8   9    3.33    0.20   1
  -3   7  -9    4.53    0.25   1
   3  -7  -9    4.90    0.24   1
   3  -7  -9    5.21    0.24   1
  -3   7   9    4.77    0.25   1
  -3   7   9    5.32    0.24   1
   3  -7   9    5.08    0.21   1
   4  -6  -9   10.86    0.35   1
  -4   6  -9   10.47    0.37   1
   4  -6  -9   11.31    0.36   1
  -4   6   9   11.02    0.36   1
   4  -6   9   10.29    0.34   1
  -4   6   9   11.06    0.37   1
  -5   5  -9    1.61    0.16   1
   5  -5  -9    1.42    0.15   1
   5  -5  -9    1.41    0.15   1
   5  -5   9    1.39    0.14   1
  -5   5   9    1.32    0.14   1
   6  -4  -9    8.51    0.31   1
   6  -4  -9    8.90    0.31   1
  -6   4  -9    8.93    0.34   1
   6  -4   9    8.24    0.30   1
  -6   4   9    8.78    0.31   1
  -7   3  -9    2.89    0.21   1
   7  -3  -9    2.97    0.20   1
  -7   3   9    2.92    0.19   1
   7  -3   9    2.64    0.18   1
  -8   2  -9   17.76    0.53   1
   8  -2  -9   18.38    0.53   1
   8  -2   9   17.89    0.51   1
  -8   2   9   18.50    0.50   1
   9  -1  -9    2.17    0.19   1
  -9   1  -9    2.20    0.19   1
   9  -1   9    2.16    0.17   1
  -9   1   9    2.20    0.16   1
  10   0  -9   11.01    0.38   1
 -10   0  -9   10.18    0.39   1
  10   0   9   11.42    0.38   1
  11   1  -9    0.37    0.12   1
 -11  -1  -9    0.28    0.13   1
  11   1   9    0.21    0.11   1
 -12  -2  -9   12.55    0.44   1
  12   2  -9   12.26    0.42   1
  12   2   9   12.82    0.42   1
  13   3  -9    3.38    0.23   1
 -13  -3  -9    3.85    0.26   1
  13   3   9    2.95    0.22   1
 -14  -4  -9    5.63    0.30   1
  14   4  -9    5.10    0.28   1
  14   4   9    5.73    0.28   1
  15   5  -9    1.16    0.18   1
 -15  -5  -9    1.15    0.19   1
  15   5   9    0.93    0.17   1
  15   5   9    1.07    0.16   1
   5  15 -10    1.87    0.20   1
  -5 -15 -10    1.81    0.19   1
   5  15  10    1.82    0.18   1
   5  15  10    1.87    0.22   1
   4  14 -10    2.83    0.24   1
  -4 -14 -10    2.75    0.22   1
   4  14  10    2.96    0.25   1
   4  14  10    3.14    0.23   1
  -3 -13 -10    0.83    0.15   1
   3  13 -10    0.47    0.15   1
   3  13  10    0.49    0.15   1
   3  13  10    0.58    0.14   1
   2  12 -10    0.35    0.14   1
  -2 -12 -10    0.60    0.13   1
   2  12  10    0.52    0.13   1
   2  12  10    0.46    0.15   1
  -1 -11 -10    2.92    0.21   1
   1  11 -10    2.69    0.22   1
   1  11  10    3.19    0.22   1
   1  11  10    3.12    0.24   1
   0 -10 -10    1.59    0.17   1
   0  10 -10    1.45    0.19   1
   0  10  10    1.67    0.17   1
   0  10  10    1.57    0.19   1
   1  -9 -10    0.11    0.11   1
  -1   9 -10    0.22    0.13   1
  -1   9  10    0.28    0.12   1
  -1   9  10    0.38    0.14   1
  -2   8 -10    5.24    0.28   1
   2  -8 -10    4.93    0.27   1
  -2   8  10    5.31    0.28   1
  -2   8  10    4.62    0.25   1
  -3   7 -10   23.35    0.66   1
   3  -7 -10   23.23    0.64   1
  -3   7  10   23.58    0.64   1
  -3   7  10   22.26    0.64   1
   4  -6 -10   24.54    0.66   1
  -4   6 -10   23.13    0.67   1
  -4   6  10   22.95    0.64   1
   4  -6  10   23.67    0.70   1
  -4   6  10   23.63    0.64   1
   5  -5 -10    9.23    0.34   1
  -5   5 -10    9.06    0.36   1
   5  -5 -10    8.25    0.38   1
  -5   5  10    9.06    0.33   1
   5  -5  10    8.95    0.32   1
  -5   5  10    9.05    0.34   1
  -6   4 -10   -0.11    0.12   1
   6  -4 -10   -0.12    0.11   1
  -6   4  10    0.14    0.11   1
  -6   4  10   -0.10    0.09   1
   6  -4  10    0.16    0.11   1
   7  -3 -10    6.74    0.29   1
  -7   3 -10    6.25    0.30   1
  -7   3  10    6.46    0.27   1
   7  -3  10    6.66    0.28   1
   8  -2 -10    0.39    0.14   1
  -8   2 -10    0.31    0.14   1
   8  -2  10    0.37    0.12   1
  -8   2  10    0.32    0.11   1
  -9   1 -10    0.01    0.12   1
   9  -1 -10    0.04    0.12   1
   9  -1  10    0.27    0.11   1
  10   0 -10    9.92    0.37   1
 -10   0 -10    9.17    0.38   1
  10   0  10   10.40    0.38   1
 -11  -1 -10   10.46    0.41   1
  11   1 -10   11.56    0.42   1
  11   1  10   11.26    0.40   1
  12   2 -10    1.52    0.18   1
 -12  -2 -10    1.63    0.19   1
  12   2  10    1.67    0.18   1
   2  12 -11    1.93    0.21   1
  -2 -12 -11    1.77    0.19   1
   2  12  11    1.49    0.20   1
   2  12  11    1.87    0.19   1
   1  11 -11    3.35    0.25   1
  -1 -11 -11    3.41    0.25   1
   1  11  11    3.60    0.24   1
   1  11  11    3.24    0.27   1
   0  10 -11    1.62    0.19   1
   0  10  11    1.83    0.21   1
   0  10  11    1.93    0.20   1
   1  -9 -11    1.07    0.16   1
  -1   9 -11    0.91    0.17   1
  -1   9  11    0.89    0.18   1
  -1   9  11    0.75    0.15   1
  -2   8 -11    0.16    0.13   1
   2  -8 -11    0.02    0.12   1
  -2   8  11    0.08    0.12   1
  -2   8  11   -0.06    0.13   1
  -3   7 -11    0.13    0.13   1
   3  -7 -11    0.14    0.12   1
  -3   7  11    0.08    0.13   1
  -3   7  11    0.12    0.13   1
  -4   6 -11    2.18    0.22   1
   4  -6 -11    2.84    0.23   1
  -4   6  11    2.58    0.22   1
  -4   6  11    2.25    0.20   1
   5  -5 -11    4.28    0.25   1
  -5   5 -11    4.63    0.28   1
  -5   5  11    4.44    0.25   1
  -5   5  11    3.77    0.25   1
  -6   4 -11    0.12    0.13   1
   6  -4 -11    0.07    0.12   1
  -6   4  11    0.14    0.11   1
   6  -4  11    0.10    0.11   1
   7  -3 -11    0.21    0.14   1
  -7   3 -11    0.00    0.12   1
  -7   3  11    0.14    0.12   1
   7  -3  11    0.23    0.12   1
   8  -2 -11    0.82    0.16   1
  -8   2 -11    0.58    0.16   1
   8  -2  11    0.55    0.14   1
  -9   1 -11    4.48    0.28   1
   9  -1 -11    4.70    0.29   1
   9  -1  11    4.35    0.26   1
 -13 -25   0   -0.01    0.13   1
 -12 -24   0   13.77    0.49   1
 -11 -23   0    0.02    0.13   1
 -10 -22   0    7.26    0.33   1
  -9 -21   0    0.10    0.11   1
   8  20   0   17.55    0.49   1
  -8 -20   0   16.91    0.51   1
   7  19   0    0.10    0.08   1
  -7 -19   0    0.06    0.09   1
   6  18   0   13.10    0.38   1
  -6 -18   0   12.76    0.39   1
   5  17   0    0.03    0.07   1
  -5 -17   0    0.09    0.08   1
  -4 -16   0  154.28    3.36   1
   4  16   0  158.49    3.35   1
  -3 -15   0    0.01    0.05   1
   3  15   0   -0.03    0.06   1
  -2 -14   0    2.03    0.12   1
   2  14   0    1.99    0.11   1
   1  13   0    0.07    0.05   1
  -1 -13   0   -0.01    0.05   1
   0 -12   0   20.21    0.50   1
   0  12   0   21.30    0.45   1
   0  12   0   20.06    0.50   1
   0  12   0   21.65    0.45   1
  -1  11   0   -0.08    0.05   1
  -1  11   0   -0.05    0.02   1
   1 -11   0    0.00    0.05   1
  -1  11   0   -0.08    0.02   1
  -2  10   0  223.71    4.86   1
  -2  10   0  224.97    4.81   1
   2 -10   0  222.42    4.73   1
   2 -10   0  225.14    4.80   1
   3  -9   0    0.00    0.04   1
  -3   9   0   -0.02    0.03   1
  -3   9   0    0.00    0.04   1
  -4   8   0   66.68    1.44   1
   4  -8   0   68.50    1.45   1
   5  -7   0    0.01    0.05   1
  -5   7   0   -0.08    0.04   1
   6  -6   0    1.32    0.09   1
  -6   6   0    1.15    0.08   1
  -7   5   0   -0.01    0.04   1
   7  -5   0   -0.05    0.04   1
  -8   4   0  158.45    3.43   1
   8  -4   0  160.04    3.37   1
  -9   3   0   -0.05    0.05   1
 -10   2   0   26.53    0.62   1
 -11   1   0   -0.04    0.04   1
  11  -1   0   -0.04    0.02   1
  12   0   0    0.10    0.02   1
 -12   0   0    0.13    0.06   1
 -13  -1   0    0.10    0.06   1
 -14  -2   0   24.47    0.60   1
 -15  -3   0   -0.09    0.06   1
 -16  -4   0   -0.09    0.07   1
 -17  -5   0    0.01    0.08   1
 -18  -6   0    9.26    0.31   1
 -19  -7   0    0.02    0.10   1
  19   7   0    0.06    0.07   1
 -20  -8   0    4.03    0.23   1
 -13 -25  -1    0.15    0.14   1
 -13 -25   1    0.06    0.14   1
 -12 -24  -1    0.46    0.15   1
 -12 -24   1    0.37    0.14   1
 -11 -23  -1   12.40    0.45   1
  11  23   1   12.06    0.41   1
 -11 -23   1   12.52    0.45   1
 -10 -22  -1    5.88    0.28   1
 -10 -22   1    6.25    0.30   1
  10  22   1    6.06    0.26   1
  -9 -21  -1    9.91    0.38   1
  -9 -21   1   10.57    0.38   1
   9  21   1   10.33    0.35   1
  -8 -20  -1    0.98    0.14   1
   8  20   1    0.85    0.12   1
  -8 -20   1    0.90    0.14   1
  -7 -19  -1    2.26    0.18   1
  -7 -19   1    2.00    0.17   1
   7  19   1    2.15    0.16   1
  -6 -18  -1   26.68    0.68   1
  -6 -18   1   25.03    0.67   1
   6  18   1   26.94    0.66   1
  -5 -17  -1    0.24    0.09   1
   5  17   1    0.17    0.08   1
  -5 -17   1    0.23    0.09   1
  -4 -16  -1   12.23    0.36   1
  -4 -16   1   11.66    0.35   1
   4  16   1   11.55    0.34   1
   4  16   1   12.30    0.27   1
  -3 -15  -1   26.46    0.65   1
   3  15   1   27.18    0.57   1
  -3 -15   1   25.41    0.64   1
   3  15   1   26.15    0.57   1
   3  15   1   26.08    0.63   1
  -2 -14  -1    6.81    0.24   1
   2  14   1    7.70    0.19   1
   2  14   1    7.28    0.23   1
  -2 -14   1    7.38    0.23   1
   2  14   1    7.93    0.19   1
  -1 -13  -1    0.09    0.05   1
  -1 -13   1    0.01    0.05   1
   1  13   1    0.14    0.06   1
   1  13   1    0.04    0.03   1
   0 -12  -1   10.05    0.29   1
   0  12  -1   10.81    0.26   1
   0  12   1   10.67    0.25   1
   0 -12   1   10.81    0.28   1
   0  12   1   10.39    0.29   1
  -1  11  -1   14.61    0.33   1
   1 -11  -1   14.04    0.37   1
   1 -11   1   14.22    0.35   1
  -1  11   1   14.89    0.34   1
  -1  11   1   14.46    0.36   1
   2 -10  -1   44.70    1.02   1
  -2  10  -1   46.24    0.98   1
   2 -10  -1   46.20    0.97   1
  -2  10  -1   46.22    0.98   1
  -2  10   1   46.20    1.02   1
   2 -10   1   46.63    1.01   1
  -2  10   1   46.93    1.00   1
  -3   9  -1    8.17    0.20   1
  -3   9  -1    8.09    0.19   1
   3  -9  -1    7.91    0.23   1
  -3   9   1    8.18    0.22   1
  -3   9   1    8.23    0.21   1
   3  -9   1    7.91    0.21   1
  -4   8  -1    7.93    0.19   1
   4  -8  -1    8.25    0.23   1
  -4   8  -1    8.07    0.20   1
  -4   8   1    7.97    0.21   1
   4  -8   1    8.00    0.20   1
  -4   8   1    7.77    0.21   1
  -5   7  -1   16.11    0.36   1
  -5   7  -1   15.85    0.37   1
   5  -7  -1   16.10    0.39   1
  -5   7   1   15.95    0.35   1
  -5   7   1   15.63    0.38   1
  -5   7   1   16.61    0.37   1
   5  -7   1   16.20    0.37   1
   6  -6  -1    0.42    0.07   1
  -6   6  -1    0.56    0.06   1
  -6   6   1    0.52    0.04   1
   6  -6   1    0.40    0.05   1
  -6   6   1    0.53    0.06   1
  -7   5  -1    1.64    0.09   1
   7  -5  -1    1.27    0.09   1
   7  -5   1    1.43    0.08   1
  -7   5   1    1.50    0.09   1
   8  -4  -1   12.43    0.27   1
  -8   4  -1   12.61    0.31   1
   8  -4  -1   11.91    0.32   1
  -8   4   1   12.29    0.31   1
  -9   3  -1    4.61    0.16   1
  -9   3   1    4.69    0.16   1
 -10   2  -1    0.06    0.05   1
 -10   2   1    0.03    0.05   1
 -11   1  -1   12.57    0.34   1
 -11   1   1   12.92    0.33   1
 -12   0  -1   10.45    0.30   1
 -12   0   1   10.27    0.29   1
 -13  -1  -1   23.34    0.56   1
  13   1   1   22.58    0.51   1
 -13  -1   1   22.63    0.56   1
 -14  -2  -1    7.31    0.25   1
  14   2   1    7.08    0.19   1
 -14  -2   1    7.55    0.24   1
 -15  -3  -1    1.21    0.12   1
 -15  -3   1    1.10    0.11   1
 -16  -4  -1    9.77    0.31   1
 -16  -4   1    9.28    0.30   1
 -17  -5  -1    2.71    0.17   1
 -17  -5   1    2.78    0.17   1
 -18  -6  -1    3.15    0.19   1
 -18  -6   1    3.17    0.18   1
 -19  -7  -1    1.43    0.15   1
  19   7   1    1.59    0.12   1
 -19  -7   1    1.42    0.15   1
 -20  -8  -1    2.90    0.20   1
 -21  -9  -1   10.91    0.38   1
 -13 -25  -2    0.80    0.17   1
 -13 -25   2    0.55    0.17   1
  13  25   2    0.47    0.14   1
 -12 -24  -2    0.52    0.15   1
  12  24   2    0.46    0.14   1
 -12 -24   2    0.64    0.16   1
 -11 -23  -2    0.96    0.17   1
  11  23   2    1.18    0.16   1
 -11 -23   2    0.89    0.16   1
 -10 -22  -2   -0.21    0.10   1
  10  22   2    0.23    0.11   1
 -10 -22   2    0.15    0.12   1
  -9 -21  -2    1.12    0.16   1
  -9 -21   2    1.11    0.15   1
   9  21   2    1.28    0.15   1
  -8 -20  -2    2.07    0.19   1
   8  20   2    2.43    0.18   1
  -7 -19  -2    0.18    0.10   1
   7  19   2    0.14    0.09   1
  -6 -18  -2    0.34    0.10   1
   6  18   2    0.31    0.04   1
   6  18   2    0.34    0.10   1
  -5 -17  -2    2.27    0.16   1
   5  17   2    2.24    0.15   1
   5  17   2    2.57    0.10   1
  -4 -16  -2    1.43    0.13   1
   4  16   2    1.54    0.08   1
   4  16   2    1.66    0.13   1
   3  15  -2    0.07    0.06   1
  -3 -15  -2    0.04    0.07   1
   3  15   2    0.03    0.07   1
   3  15   2    0.04    0.04   1
   2  14  -2    0.51    0.07   1
  -2 -14  -2    0.44    0.08   1
   2  14   2    0.58    0.06   1
  -2 -14   2    0.40    0.07   1
   2  14   2    0.45    0.08   1
  -1 -13  -2    3.01    0.14   1
   1  13  -2    3.17    0.12   1
   1  13   2    3.25    0.11   1
   1  13   2    3.13    0.14   1
  -1 -13   2    2.87    0.13   1
   0  12  -2    0.07    0.04   1
   0 -12  -2    0.07    0.06   1
   0  12   2   -0.03    0.05   1
   0 -12   2    0.05    0.04   1
   0  12   2    0.11    0.04   1
  -1  11  -2   16.56    0.39   1
   1 -11  -2   16.01    0.42   1
  -1  11   2   16.37    0.41   1
   1 -11   2   16.46    0.39   1
  -1  11   2   17.48    0.39   1
   2 -10  -2    0.05    0.06   1
  -2  10  -2   -0.02    0.03   1
   2 -10  -2    0.00    0.03   1
  -2  10   2   -0.02    0.05   1
   2 -10   2   -0.02    0.03   1
  -2  10   2    0.05    0.04   1
  -3   9  -2   34.97    0.74   1
   3  -9  -2   34.68    0.74   1
  -3   9  -2   35.73    0.76   1
   3  -9  -2   34.34    0.79   1
   3  -9   2   34.08    0.75   1
  -3   9   2   33.94    0.77   1
  -3   9   2   34.00    0.77   1
  -4   8  -2    0.63    0.05   1
   4  -8  -2    0.59    0.08   1
  -4   8  -2    0.61    0.05   1
   4  -8  -2    0.63    0.04   1
  -4   8   2    0.51    0.06   1
  -4   8   2    0.52    0.06   1
   4  -8   2    0.74    0.05   1
   5  -7  -2   11.49    0.26   1
  -5   7  -2   10.93    0.28   1
   5  -7  -2   11.22    0.31   1
  -5   7  -2   11.19    0.27   1
   5  -7   2   11.45    0.26   1
  -5   7   2   11.50    0.29   1
  -5   7   2   11.60    0.28   1
   6  -6  -2    6.35    0.20   1
   6  -6  -2    6.87    0.17   1
  -6   6  -2    6.57    0.19   1
  -6   6  -2    6.69    0.18   1
  -6   6   2    6.31    0.19   1
  -6   6   2    6.58    0.17   1
   6  -6   2    6.67    0.17   1
   7  -5  -2    2.52    0.12   1
  -7   5  -2    2.12    0.10   1
   7  -5  -2    2.28    0.09   1
  -7   5   2    2.32    0.10   1
  -7   5   2    2.47    0.08   1
   8  -4  -2    0.61    0.06   1
   8  -4  -2    0.47    0.06   1
  -8   4  -2    0.46    0.06   1
  -8   4   2    0.72    0.07   1
   9  -3  -2    8.49    0.26   1
  -9   3  -2    8.50    0.24   1
  -9   3   2    8.83    0.24   1
 -10   2  -2    1.69    0.11   1
 -10   2   2    1.75    0.10   1
 -11   1  -2    1.71    0.11   1
 -11   1   2    1.83    0.11   1
 -12   0  -2    3.53    0.15   1
 -12   0   2    3.45    0.15   1
 -13  -1  -2   55.31    1.23   1
 -13  -1   2   53.72    1.21   1
 -14  -2  -2    1.71    0.13   1
  14   2   2    2.08    0.11   1
 -14  -2   2    1.70    0.13   1
 -15  -3  -2    4.93    0.21   1
 -15  -3   2    4.71    0.19   1
  15   3   2    4.68    0.16   1
 -16  -4  -2    0.20    0.09   1
 -16  -4   2    0.26    0.08   1
 -17  -5  -2    0.91    0.13   1
 -17  -5   2    0.93    0.11   1
 -18  -6  -2    0.04    0.10   1
  18   6   2    0.07    0.08   1
 -18  -6   2    0.03    0.08   1
 -19  -7  -2    7.78    0.30   1
  19   7   2    7.60    0.27   1
 -20  -8  -2    0.23    0.11   1
  20   8   2    0.18    0.09   1
 -21  -9  -2    2.83    0.21   1
 -12 -24  -3    1.10    0.18   1
  12  24   3    0.85    0.16   1
 -12 -24   3    1.09    0.18   1
 -11 -23  -3   17.52    0.58   1
 -11 -23   3   18.54    0.58   1
  11  23   3   17.95    0.55   1
 -10 -22  -3    3.42    0.25   1
  10  22   3    3.74    0.24   1
  -9 -21  -3    4.00    0.23   1
   9  21   3    4.17    0.23   1
  -8 -20  -3    0.02    0.10   1
   8  20   3    0.06    0.10   1
  -7 -19  -3    5.13    0.25   1
   7  19   3    5.19    0.17   1
   7  19   3    5.14    0.24   1
  -6 -18  -3   14.30    0.45   1
   6  18   3   14.93    0.44   1
   6  18   3   15.51    0.37   1
  -5 -17  -3    0.20    0.09   1
   5  17  -3    0.16    0.08   1
   5  17   3    0.15    0.09   1
   5  17   3    0.10    0.06   1
   4  16  -3   13.82    0.37   1
  -4 -16  -3   13.94    0.41   1
   4  16   3   13.56    0.40   1
   4  16   3   14.23    0.35   1
  -3 -15  -3    6.33    0.24   1
   3  15  -3    6.31    0.21   1
   3  15   3    6.53    0.20   1
   3  15   3    6.72    0.24   1
  -2 -14  -3    0.29    0.08   1
   2  14  -3    0.45    0.07   1
   2  14   3    0.56    0.09   1
   2  14   3    0.39    0.06   1
   1  13  -3    0.31    0.06   1
  -1 -13  -3    0.21    0.06   1
   1  13   3    0.37    0.08   1
   1  13   3    0.31    0.06   1
   0  12  -3    0.23    0.05   1
   0 -12  -3    0.25    0.05   1
   0 -12  -3    0.22    0.07   1
   0  12   3    0.20    0.05   1
   0  12   3    0.17    0.07   1
   0 -12   3    0.33    0.05   1
   1 -11  -3    0.72    0.09   1
  -1  11  -3    0.77    0.07   1
   1 -11  -3    0.75    0.06   1
   1 -11   3    0.74    0.06   1
  -1  11   3    0.78    0.07   1
  -1  11   3    0.74    0.08   1
   2 -10  -3   11.35    0.31   1
  -2  10  -3   11.29    0.29   1
   2 -10  -3   11.76    0.27   1
  -2  10   3   11.23    0.29   1
   2 -10   3   11.49    0.27   1
  -2  10   3   11.06    0.30   1
   3  -9  -3    9.14    0.26   1
  -3   9  -3    9.20    0.21   1
  -3   9  -3    8.81    0.24   1
   3  -9  -3    9.10    0.22   1
  -3   9   3    9.09    0.25   1
   3  -9   3    8.67    0.21   1
  -3   9   3    8.46    0.24   1
   4  -8  -3   19.17    0.44   1
   4  -8  -3   19.34    0.48   1
  -4   8  -3   19.57    0.45   1
  -4   8  -3   19.47    0.44   1
  -4   8   3   18.17    0.46   1
  -4   8   3   19.54    0.46   1
   4  -8   3   20.18    0.42   1
  -5   7  -3    0.50    0.06   1
   5  -7  -3    0.54    0.05   1
  -5   7  -3    0.55    0.05   1
   5  -7  -3    0.47    0.08   1
  -5   7   3    0.55    0.06   1
  -5   7   3    0.41    0.06   1
  -6   6  -3    3.42    0.08   1
  -6   6  -3    3.50    0.13   1
  -6   6  -3    3.46    0.12   1
   6  -6  -3    3.63    0.16   1
   6  -6  -3    3.42    0.11   1
  -6   6   3    3.96    0.14   1
  -6   6   3    3.72    0.12   1
  -7   5  -3   18.61    0.43   1
  -7   5  -3   19.21    0.46   1
  -7   5  -3   19.02    0.45   1
   7  -5  -3   18.95    0.48   1
   7  -5  -3   19.21    0.44   1
  -7   5   3   19.53    0.43   1
  -7   5   3   19.40    0.46   1
  -8   4  -3    5.28    0.18   1
   8  -4  -3    5.23    0.19   1
   8  -4  -3    5.43    0.17   1
  -8   4   3    5.37    0.18   1
  -8   4   3    5.66    0.14   1
   9  -3  -3    8.09    0.23   1
   9  -3  -3    7.77    0.25   1
  -9   3  -3    7.57    0.23   1
  -9   3   3    8.20    0.18   1
  -9   3   3    8.06    0.23   1
 -10   2  -3    7.18    0.23   1
  10  -2  -3    7.73    0.23   1
 -10   2   3    7.40    0.22   1
 -11   1  -3   40.45    0.94   1
 -11   1   3   42.03    0.93   1
 -12   0  -3    6.68    0.23   1
 -12   0   3    6.50    0.21   1
 -13  -1  -3    6.19    0.23   1
 -13  -1   3    6.42    0.21   1
 -14  -2  -3    1.06    0.12   1
 -14  -2   3    1.12    0.10   1
 -15  -3  -3   -0.08    0.08   1
  15   3   3   -0.03    0.06   1
 -15  -3   3   -0.07    0.07   1
 -16  -4  -3    3.78    0.21   1
 -16  -4   3    3.73    0.18   1
  16   4   3    4.21    0.17   1
 -17  -5  -3    0.20    0.10   1
 -17  -5   3    0.24    0.09   1
 -18  -6  -3    0.56    0.12   1
  18   6   3    0.73    0.12   1
 -19  -7  -3    0.27    0.11   1
  19   7   3    0.32    0.10   1
 -20  -8  -3    0.07    0.11   1
  20   8   3    0.03    0.09   1
 -21  -9  -3    6.28    0.29   1
 -12 -24  -4   10.88    0.44   1
 -12 -24   4   11.30    0.44   1
 -11 -23  -4    3.67    0.27   1
  11  23   4    3.46    0.24   1
 -10 -22  -4    0.69    0.16   1
  10  22   4    0.65    0.14   1
  -9 -21  -4    1.89    0.19   1
   9  21   4    2.21    0.20   1
  -8 -20  -4    5.40    0.28   1
   8  20   4    5.70    0.20   1
   8  20   4    5.58    0.27   1
  -7 -19  -4    0.00    0.10   1
   7  19   4   -0.06    0.06   1
   7  19   4    0.10    0.10   1
   6  18  -4   16.46    0.45   1
  -6 -18  -4   16.22    0.49   1
   6  18   4   16.42    0.42   1
   6  18   4   16.04    0.47   1
   5  17  -4   13.51    0.38   1
  -5 -17  -4   13.20    0.41   1
   5  17   4   12.92    0.40   1
   5  17   4   13.34    0.36   1
  -4 -16  -4   39.84    0.98   1
   4  16  -4   40.59    0.94   1
   4  16   4   41.85    0.92   1
   4  16   4   40.13    0.97   1
   3  15  -4    0.01    0.07   1
  -3 -15  -4    0.13    0.09   1
   3  15   4   -0.09    0.07   1
   3  15   4    0.01    0.06   1
   2  14  -4    0.13    0.07   1
  -2 -14  -4    0.06    0.08   1
   2  14   4    0.10    0.08   1
   2  14   4    0.12    0.06   1
   1  13  -4    1.48    0.11   1
  -1 -13  -4    1.41    0.12   1
  -1 -13  -4    1.37    0.10   1
   1  13   4    1.15    0.09   1
   1  13   4    1.34    0.12   1
   0 -12  -4    1.37    0.12   1
   0 -12  -4    1.38    0.10   1
   0  12  -4    1.39    0.10   1
   0  12   4    1.31    0.10   1
   0  12   4    1.44    0.12   1
  -1  11  -4   15.92    0.40   1
   1 -11  -4   16.50    0.38   1
   1 -11  -4   14.92    0.42   1
  -1  11   4   15.59    0.40   1
  -1  11   4   15.34    0.41   1
   1 -11   4   15.78    0.37   1
  -2  10  -4   26.38    0.62   1
   2 -10  -4   27.37    0.60   1
   2 -10  -4   26.63    0.64   1
  -2  10   4   26.02    0.62   1
   2 -10   4   25.76    0.58   1
  -2  10   4   26.62    0.63   1
   3  -9  -4    5.35    0.20   1
  -3   9  -4    5.65    0.18   1
   3  -9  -4    5.04    0.16   1
  -3   9   4    5.73    0.19   1
  -3   9   4    5.08    0.18   1
   3  -9   4    5.38    0.12   1
   3  -9   4    5.48    0.12   1
  -4   8  -4   13.02    0.34   1
  -4   8  -4   13.27    0.31   1
   4  -8  -4   13.40    0.32   1
   4  -8  -4   13.22    0.37   1
  -4   8   4   13.66    0.34   1
  -4   8   4   13.07    0.34   1
   5  -7  -4    0.06    0.07   1
  -5   7  -4   -0.07    0.04   1
  -5   7  -4    0.02    0.06   1
   5  -7  -4    0.01    0.04   1
  -5   7   4   -0.01    0.05   1
  -5   7   4    0.02    0.05   1
   6  -6  -4   44.81    0.98   1
  -6   6  -4   44.35    0.98   1
   6  -6  -4   43.57    1.02   1
  -6   6  -4   44.67    1.00   1
  -6   6   4   44.58    0.99   1
  -6   6   4   45.19    0.98   1
   7  -5  -4    4.62    0.19   1
   7  -5  -4    4.46    0.15   1
  -7   5  -4    4.37    0.16   1
  -7   5  -4    4.23    0.15   1
  -7   5   4    4.04    0.16   1
  -7   5   4    4.37    0.14   1
   8  -4  -4   24.95    0.63   1
  -8   4  -4   25.69    0.61   1
  -8   4  -4   24.18    0.60   1
  -8   4  -4   26.05    0.55   1
  -8   4  -4   25.40    0.55   1
   8  -4  -4   26.35    0.60   1
  -8   4   4   25.55    0.60   1
  -8   4   4   25.92    0.57   1
  -9   3  -4    3.70    0.16   1
   9  -3  -4    3.70    0.18   1
   9  -3  -4    4.02    0.15   1
  -9   3   4    3.97    0.15   1
  -9   3   4    4.00    0.12   1
 -10   2  -4    0.40    0.08   1
  10  -2  -4    0.52    0.08   1
 -10   2   4    0.34    0.07   1
 -10   2   4    0.41    0.03   1
  11  -1  -4    2.60    0.14   1
 -11   1  -4    2.34    0.14   1
 -11   1   4    2.44    0.13   1
  12   0  -4   15.84    0.41   1
 -12   0  -4   14.26    0.41   1
 -12   0   4   14.64    0.39   1
 -13  -1  -4    1.11    0.12   1
 -13  -1   4    0.95    0.09   1
 -14  -2  -4   11.10    0.34   1
 -14  -2   4   10.71    0.32   1
 -15  -3  -4    0.10    0.09   1
  15   3   4    0.15    0.08   1
 -15  -3   4    0.08    0.08   1
 -16  -4  -4    3.31    0.20   1
 -16  -4   4    3.17    0.17   1
  16   4   4    3.37    0.18   1
 -17  -5  -4   -0.07    0.10   1
  17   5   4   -0.05    0.08   1
 -18  -6  -4    1.29    0.16   1
  18   6   4    1.22    0.13   1
 -19  -7  -4    0.53    0.13   1
  19   7   4    0.37    0.10   1
 -20  -8  -4    2.55    0.21   1
  20   8   4    2.33    0.17   1
 -21  -9  -4    0.10    0.13   1
  21   9   4    0.05    0.10   1
 -11 -23  -5    3.35    0.27   1
  11  23   5    3.53    0.24   1
 -10 -22  -5   13.14    0.47   1
  10  22   5   12.79    0.45   1
  -9 -21  -5    3.27    0.25   1
   9  21   5    3.19    0.20   1
   9  21   5    3.38    0.24   1
  -8 -20  -5   -0.04    0.12   1
   8  20   5    0.01    0.11   1
   8  20   5    0.02    0.08   1
   7  19  -5    0.76    0.13   1
  -7 -19  -5    0.71    0.14   1
   7  19   5    0.76    0.10   1
   7  19   5    0.89    0.14   1
   6  18  -5   17.67    0.50   1
  -6 -18  -5   18.24    0.54   1
   6  18   5   17.80    0.52   1
   6  18   5   18.56    0.47   1
  -5 -17  -5    0.04    0.10   1
   5  17  -5    0.16    0.09   1
   5  17   5    0.03    0.08   1
   5  17   5    0.14    0.10   1
  -4 -16  -5   -0.09    0.07   1
  -4 -16  -5    0.11    0.10   1
   4  16  -5    0.08    0.09   1
   4  16   5   -0.08    0.09   1
   4  16   5    0.02    0.07   1
  -3 -15  -5    2.85    0.18   1
  -3 -15  -5    3.34    0.16   1
   3  15  -5    2.90    0.16   1
   3  15   5    2.91    0.18   1
   3  15   5    3.28    0.17   1
  -2 -14  -5    4.40    0.17   1
  -2 -14  -5    4.51    0.21   1
   2  14  -5    4.38    0.19   1
   2  14   5    4.45    0.18   1
   2  14   5    4.30    0.19   1
   1  13  -5    6.13    0.22   1
  -1 -13  -5    5.71    0.23   1
  -1 -13  -5    6.10    0.21   1
   1  13   5    6.16    0.23   1
   1  13   5    6.00    0.21   1
   0  12  -5   14.12    0.37   1
   0 -12  -5   13.59    0.35   1
   0 -12  -5   13.28    0.39   1
   0  12   5   12.33    0.37   1
   0  12   5   12.92    0.36   1
   1 -11  -5    0.06    0.06   1
  -1  11  -5   -0.04    0.06   1
   1 -11  -5    0.13    0.08   1
   1 -11   5    0.07    0.03   1
  -1  11   5    0.02    0.07   1
  -1  11   5    0.06    0.06   1
   2 -10  -5    4.40    0.16   1
   2 -10  -5    4.37    0.19   1
  -2  10  -5    4.33    0.17   1
  -2  10   5    4.16    0.18   1
   2 -10   5    4.30    0.11   1
  -2  10   5    4.34    0.17   1
   3  -9  -5    0.01    0.05   1
   3  -9  -5   -0.04    0.07   1
  -3   9  -5    0.06    0.07   1
  -3   9   5    0.09    0.06   1
  -3   9   5    0.06    0.07   1
   4  -8  -5    5.23    0.21   1
  -4   8  -5    5.29    0.20   1
   4  -8  -5    5.70    0.18   1
  -4   8   5    5.23    0.19   1
  -4   8   5    5.28    0.19   1
   5  -7  -5    2.48    0.12   1
  -5   7  -5    2.44    0.13   1
  -5   7  -5    2.50    0.11   1
   5  -7  -5    2.53    0.15   1
  -5   7   5    2.53    0.13   1
  -5   7   5    2.39    0.13   1
   6  -6  -5    1.49    0.10   1
   6  -6  -5    1.24    0.12   1
  -6   6  -5    1.48    0.11   1
  -6   6  -5    1.43    0.09   1
  -6   6   5    1.18    0.10   1
  -6   6   5    1.38    0.10   1
   7  -5  -5    1.64    0.14   1
  -7   5  -5    1.68    0.12   1
   7  -5  -5    1.62    0.11   1
  -7   5  -5    1.57    0.11   1
  -7   5   5    1.73    0.11   1
  -7   5   5    1.84    0.10   1
   8  -4  -5    2.47    0.13   1
   8  -4  -5    2.23    0.15   1
  -8   4  -5    2.53    0.14   1
  -8   4  -5    2.34    0.13   1
  -8   4   5    2.29    0.13   1
  -8   4   5    2.38    0.11   1
   9  -3  -5    0.08    0.07   1
  -9   3  -5    0.33    0.09   1
  -9   3  -5    0.28    0.07   1
   9  -3  -5    0.10    0.08   1
  -9   3   5    0.18    0.07   1
  -9   3   5    0.21    0.05   1
 -10   2  -5    0.25    0.08   1
 -10   2  -5    0.37    0.09   1
  10  -2  -5    0.36    0.08   1
 -10   2   5    0.25    0.07   1
  11  -1  -5    9.47    0.29   1
 -11   1  -5    9.25    0.30   1
 -11   1   5    9.90    0.28   1
 -12   0  -5   10.09    0.32   1
 -12   0  -5   10.23    0.29   1
  12   0  -5    9.46    0.31   1
 -12   0   5   10.23    0.30   1
 -13  -1  -5    8.65    0.32   1
  13   1  -5    8.99    0.30   1
 -13  -1  -5    8.53    0.30   1
 -13  -1   5    8.38    0.27   1
 -14  -2  -5   12.17    0.39   1
 -14  -2   5   12.65    0.36   1
 -15  -3  -5    0.09    0.10   1
 -15  -3   5    0.15    0.08   1
 -16  -4  -5    3.17    0.21   1
  16   4   5    3.63    0.20   1
  16   4   5    3.50    0.20   1
 -17  -5  -5    0.27    0.11   1
  17   5   5    0.43    0.11   1
  17   5   5    0.36    0.11   1
 -18  -6  -5    4.61    0.25   1
  18   6   5    5.14    0.24   1
 -19  -7  -5    3.21    0.23   1
  19   7   5    2.92    0.21   1
 -20  -8  -5    4.04    0.25   1
  20   8   5    3.58    0.22   1
 -10 -22  -6    0.18    0.14   1
 -10 -22  -6   -0.22    0.13   1
  10  22   6   -0.04    0.13   1
  -9 -21  -6    1.82    0.19   1
  -9 -21  -6    1.47    0.19   1
   9  21   6    1.59    0.13   1
   9  21   6    1.39    0.18   1
  -8 -20  -6    1.17    0.17   1
  -8 -20  -6    1.42    0.17   1
   8  20  -6    1.30    0.16   1
   8  20   6    0.91    0.16   1
   8  20   6    1.42    0.13   1
   7  19  -6    4.44    0.24   1
  -7 -19  -6    4.68    0.26   1
  -7 -19  -6    4.45    0.24   1
   7  19   6    4.37    0.21   1
   7  19   6    4.43    0.26   1
  -6 -18  -6    0.16    0.12   1
   6  18  -6    0.00    0.10   1
  -6 -18  -6   -0.03    0.09   1
   6  18   6   -0.03    0.09   1
   6  18   6   -0.01    0.11   1
  -5 -17  -6    0.01    0.10   1
  -5 -17  -6   -0.07    0.08   1
   5  17  -6    0.16    0.10   1
   5  17   6    0.02    0.08   1
   5  17   6   -0.11    0.10   1
   4  16  -6    0.59    0.11   1
  -4 -16  -6    0.62    0.11   1
  -4 -16  -6    0.30    0.11   1
   4  16   6    0.47    0.10   1
   4  16   6    0.51    0.10   1
  -3 -15  -6   13.67    0.39   1
  -3 -15  -6   13.71    0.42   1
   3  15  -6   13.76    0.40   1
   3  15   6   12.99    0.41   1
   3  15   6   13.03    0.39   1
  -2 -14  -6    0.53    0.09   1
   2  14  -6    0.47    0.10   1
  -2 -14  -6    0.45    0.11   1
   2  14   6    0.40    0.09   1
   2  14   6    0.46    0.11   1
  -1 -13  -6    2.67    0.15   1
   1  13  -6    2.77    0.16   1
  -1 -13  -6    2.66    0.18   1
   1  13   6    2.97    0.16   1
   1  13   6    2.59    0.17   1
   0 -12  -6    0.17    0.07   1
   0 -12  -6    0.13    0.09   1
   0  12  -6    0.27    0.08   1
   0  12   6    0.28    0.09   1
   0  12   6    0.22    0.08   1
   1 -11  -6   20.84    0.55   1
   1 -11  -6   20.72    0.51   1
  -1  11  -6   20.98    0.53   1
  -1  11   6   19.95    0.54   1
  -1  11   6   19.88    0.52   1
   2 -10  -6    0.42    0.10   1
  -2  10  -6    0.44    0.09   1
   2 -10  -6    0.54    0.08   1
  -2  10   6    0.53    0.10   1
  -2  10   6    0.60    0.09   1
   3  -9  -6    0.14    0.09   1
   3  -9  -6    0.19    0.06   1
  -3   9  -6    0.25    0.09   1
  -3   9   6    0.39    0.08   1
  -3   9   6    0.14    0.09   1
   4  -8  -6    3.69    0.16   1
   4  -8  -6    3.54    0.19   1
  -4   8  -6    3.99    0.18   1
  -4   8   6    3.70    0.17   1
  -4   8   6    3.98    0.17   1
  -5   7  -6    3.40    0.17   1
   5  -7  -6    3.32    0.18   1
   5  -7  -6    3.24    0.15   1
  -5   7   6    3.36    0.15   1
  -5   7   6    3.41    0.15   1
   6  -6  -6   18.84    0.47   1
   6  -6  -6   18.37    0.50   1
  -6   6  -6   17.65    0.48   1
  -6   6   6   18.24    0.46   1
  -6   6   6   18.65    0.47   1
  -7   5  -6    3.15    0.14   1
   7  -5  -6    2.99    0.15   1
   7  -5  -6    2.85    0.17   1
  -7   5  -6    3.21    0.17   1
  -7   5   6    3.23    0.16   1
  -7   5   6    3.45    0.15   1
  -8   4  -6    1.66    0.12   1
   8  -4  -6    1.82    0.12   1
  -8   4  -6    2.02    0.14   1
   8  -4  -6    1.58    0.14   1
  -8   4   6    1.66    0.12   1
  -8   4   6    1.73    0.11   1
   9  -3  -6    8.49    0.30   1
   9  -3  -6    8.63    0.27   1
  -9   3  -6    8.28    0.28   1
  -9   3  -6    8.55    0.28   1
  -9   3   6    8.91    0.27   1
  -9   3   6    8.83    0.24   1
 -10   2  -6    6.88    0.26   1
  10  -2  -6    7.01    0.24   1
 -10   2  -6    6.77    0.24   1
 -10   2   6    7.44    0.24   1
 -11   1  -6    4.03    0.21   1
 -11   1  -6    4.18    0.20   1
  11  -1  -6    4.58    0.20   1
 -11   1   6    4.45    0.18   1
 -12   0  -6   13.22    0.41   1
 -12   0  -6   13.27    0.40   1
  12   0  -6   13.10    0.39   1
 -12   0   6   13.37    0.37   1
 -13  -1  -6   19.87    0.56   1
  13   1  -6   21.57    0.56   1
 -13  -1  -6   20.19    0.56   1
 -13  -1   6   20.52    0.53   1
  14   2  -6    9.32    0.32   1
 -14  -2  -6    9.47    0.33   1
  14   2   6    8.79    0.31   1
 -14  -2   6    8.92    0.29   1
 -15  -3  -6    0.29    0.12   1
  15   3   6    0.47    0.12   1
 -16  -4  -6    2.77    0.21   1
  16   4   6    2.70    0.19   1
  16   4   6    2.45    0.19   1
 -17  -5  -6   -0.06    0.11   1
  17   5   6    0.04    0.11   1
  17   5   6    0.06    0.11   1
 -18  -6  -6    0.17    0.12   1
  18   6   6    0.02    0.12   1
 -19  -7  -6    8.64    0.38   1
  19   7   6    9.36    0.35   1
  -9 -21  -7    4.99    0.34   1
  -9 -21  -7    5.37    0.31   1
   9  21   7    5.72    0.25   1
   9  21   7    5.25    0.32   1
  -8 -20  -7    0.95    0.17   1
  -8 -20  -7    0.94    0.15   1
   8  20  -7    1.18    0.17   1
   8  20   7    0.89    0.17   1
   8  20   7    0.95    0.13   1
   7  19  -7    1.63    0.18   1
  -7 -19  -7    1.59    0.18   1
  -7 -19  -7    1.80    0.18   1
   7  19   7    1.39    0.18   1
   7  19   7    1.70    0.16   1
  -6 -18  -7    8.69    0.34   1
  -6 -18  -7    8.17    0.31   1
   6  18  -7    8.30    0.33   1
   6  18   7    8.21    0.34   1
   6  18   7    8.08    0.30   1
   5  17  -7    9.23    0.34   1
  -5 -17  -7    9.79    0.33   1
  -5 -17  -7    9.82    0.36   1
   5  17   7    9.45    0.32   1
   5  17   7    9.57    0.37   1
   4  16  -7    9.51    0.34   1
  -4 -16  -7    9.95    0.36   1
  -4 -16  -7    9.71    0.33   1
   4  16   7    9.51    0.32   1
   4  16   7    9.58    0.36   1
   3  15  -7    3.10    0.20   1
  -3 -15  -7    3.20    0.21   1
  -3 -15  -7    2.94    0.18   1
   3  15   7    3.33    0.18   1
   3  15   7    3.37    0.21   1
  -2 -14  -7    0.06    0.10   1
  -2 -14  -7    0.17    0.09   1
   2  14  -7    0.07    0.10   1
   2  14   7    0.23    0.09   1
   2  14   7   -0.07    0.10   1
   1  13  -7    8.28    0.29   1
  -1 -13  -7    7.92    0.30   1
  -1 -13  -7    7.75    0.27   1
   1  13   7    7.47    0.28   1
   1  13   7    8.15    0.30   1
   0 -12  -7    0.13    0.10   1
   0  12  -7    0.15    0.09   1
   0 -12  -7    0.07    0.08   1
   0  12   7    0.08    0.08   1
   0  12   7   -0.05    0.09   1
  -1  11  -7   14.19    0.42   1
   1 -11  -7   14.81    0.43   1
   1 -11  -7   14.52    0.40   1
  -1  11   7   14.65    0.43   1
  -1  11   7   13.61    0.41   1
   2 -10  -7    3.42    0.18   1
   2 -10  -7    3.66    0.20   1
  -2  10  -7    3.67    0.19   1
  -2  10   7    3.48    0.19   1
   2 -10   7    3.30    0.15   1
  -2  10   7    3.60    0.18   1
   3  -9  -7    8.07    0.29   1
   3  -9  -7    7.82    0.26   1
  -3   9  -7    7.76    0.28   1
  -3   9   7    7.82    0.28   1
  -3   9   7    7.83    0.27   1
  -4   8  -7    1.41    0.14   1
   4  -8  -7    1.25    0.12   1
   4  -8  -7    1.47    0.14   1
  -4   8   7    1.32    0.13   1
  -4   8   7    1.56    0.13   1
   5  -7  -7    9.55    0.33   1
   5  -7  -7    9.42    0.30   1
  -5   7  -7   10.15    0.32   1
  -5   7   7   10.38    0.31   1
  -5   7   7   10.06    0.31   1
   6  -6  -7    0.10    0.09   1
  -6   6  -7   -0.10    0.08   1
   6  -6  -7    0.05    0.08   1
  -6   6   7    0.05    0.08   1
  -6   6   7   -0.01    0.07   1
   7  -5  -7    1.58    0.13   1
   7  -5  -7    1.14    0.13   1
  -7   5  -7    1.15    0.13   1
  -7   5   7    1.11    0.12   1
  -7   5   7    1.77    0.13   1
   8  -4  -7    1.15    0.12   1
  -8   4  -7    0.73    0.12   1
   8  -4  -7    0.93    0.12   1
  -8   4   7    0.94    0.11   1
  -8   4   7    1.20    0.11   1
  -9   3  -7    4.44    0.22   1
  -9   3  -7    4.28    0.19   1
   9  -3  -7    4.43    0.20   1
  -9   3   7    4.06    0.18   1
 -10   2  -7    0.30    0.11   1
  10  -2  -7    0.06    0.08   1
 -10   2  -7    0.20    0.08   1
 -10   2   7    0.10    0.08   1
  10  -2   7    0.06    0.08   1
  11  -1  -7    7.02    0.26   1
 -11   1  -7    6.89    0.27   1
 -11   1  -7    6.71    0.28   1
 -11   1   7    6.54    0.25   1
  11  -1   7    6.27    0.26   1
 -12   0  -7    1.59    0.15   1
 -12   0  -7    1.51    0.16   1
  12   0  -7    1.52    0.15   1
 -12   0   7    1.53    0.13   1
  12   0   7    1.54    0.15   1
 -13  -1  -7    7.36    0.29   1
  13   1  -7    7.77    0.29   1
 -13  -1  -7    7.14    0.30   1
 -13  -1   7    7.27    0.26   1
  13   1   7    6.98    0.28   1
 -14  -2  -7    0.05    0.10   1
  14   2  -7    0.01    0.10   1
 -14  -2  -7    0.00    0.11   1
  14   2   7    0.06    0.10   1
  15   3  -7   -0.01    0.12   1
 -15  -3  -7    0.04    0.12   1
 -15  -3  -7    0.09    0.12   1
  15   3   7    0.02    0.10   1
 -16  -4  -7    4.29    0.26   1
 -16  -4  -7    4.50    0.25   1
  16   4   7    3.96    0.23   1
  16   4   7    4.36    0.26   1
 -17  -5  -7    3.55    0.24   1
 -17  -5  -7    3.38    0.25   1
  17   5   7    3.50    0.22   1
 -18  -6  -7    0.69    0.17   1
 -18  -6  -7    0.91    0.17   1
  18   6   7    0.87    0.14   1
   8  20  -8    1.27    0.18   1
  -8 -20  -8    1.14    0.18   1
   8  20   8    0.93    0.14   1
   8  20   8    1.28    0.19   1
   7  19  -8    0.31    0.15   1
  -7 -19  -8    0.46    0.13   1
  -7 -19  -8    0.16    0.15   1
   7  19   8    0.33    0.15   1
   7  19   8    0.34    0.11   1
  -6 -18  -8    4.80    0.26   1
  -6 -18  -8    4.58    0.27   1
   6  18  -8    4.59    0.26   1
   6  18   8    4.85    0.28   1
   6  18   8    5.04    0.26   1
  -5 -17  -8    6.36    0.28   1
   5  17  -8    5.77    0.28   1
  -5 -17  -8    5.68    0.28   1
   5  17   8    5.51    0.27   1
   5  17   8    5.98    0.30   1
  -4 -16  -8    9.29    0.33   1
  -4 -16  -8    8.48    0.34   1
   4  16  -8    9.28    0.34   1
   4  16   8    8.63    0.36   1
   4  16   8    8.94    0.33   1
  -3 -15  -8    0.70    0.12   1
  -3 -15  -8    0.31    0.14   1
   3  15  -8    0.68    0.14   1
   3  15   8    0.39    0.14   1
   3  15   8    0.75    0.13   1
  -2 -14  -8    0.02    0.12   1
  -2 -14  -8    0.14    0.09   1
   2  14  -8    0.24    0.11   1
   2  14   8    0.16    0.10   1
   2  14   8    0.22    0.12   1
  -1 -13  -8   -0.09    0.10   1
  -1 -13  -8   -0.02    0.10   1
   1  13  -8    0.10    0.10   1
   1  13   8   -0.10    0.09   1
   1  13   8    0.06    0.11   1
   0 -12  -8   -0.01    0.11   1
   0  12  -8   -0.04    0.10   1
   0 -12  -8   -0.01    0.09   1
   0  12   8    0.23    0.10   1
   0  12   8    0.20    0.11   1
   1 -11  -8    5.84    0.26   1
   1 -11  -8    6.37    0.24   1
  -1  11  -8    5.92    0.26   1
  -1  11   8    5.50    0.25   1
  -1  11   8    6.18    0.27   1
   2 -10  -8    0.51    0.10   1
  -2  10  -8    0.44    0.11   1
   2 -10  -8    0.38    0.12   1
  -2  10   8    0.60    0.11   1
  -2  10   8    0.71    0.13   1
   3  -9  -8    4.85    0.23   1
  -3   9  -8    4.91    0.23   1
   3  -9  -8    4.48    0.22   1
   3  -9   8    4.48    0.21   1
  -3   9   8    4.53    0.22   1
  -3   9   8    4.84    0.23   1
  -4   8  -8    2.54    0.18   1
   4  -8  -8    2.64    0.19   1
   4  -8  -8    2.80    0.17   1
  -4   8   8    2.33    0.17   1
   4  -8   8    2.48    0.15   1
  -4   8   8    2.78    0.18   1
   5  -7  -8    0.42    0.11   1
   5  -7  -8    0.28    0.10   1
  -5   7  -8    0.42    0.11   1
  -5   7   8    0.19    0.09   1
  -5   7   8    0.26    0.10   1
   5  -7   8    0.18    0.09   1
  -6   6  -8   16.42    0.47   1
   6  -6  -8   16.09    0.47   1
   6  -6   8   15.48    0.44   1
  -6   6   8   16.42    0.46   1
  -6   6   8   16.37    0.45   1
  -7   5  -8    3.27    0.20   1
   7  -5  -8    3.52    0.19   1
   7  -5  -8    3.51    0.20   1
  -7   5   8    3.71    0.19   1
  -7   5   8    3.96    0.19   1
   7  -5   8    3.73    0.18   1
   8  -4  -8    2.86    0.18   1
  -8   4  -8    3.15    0.20   1
   8  -4  -8    3.34    0.20   1
  -8   4   8    2.86    0.17   1
   8  -4   8    3.04    0.18   1
  -8   4   8    3.24    0.17   1
  -9   3  -8    3.44    0.21   1
   9  -3  -8    3.46    0.20   1
  -9   3   8    3.68    0.19   1
   9  -3   8    3.61    0.19   1
  10  -2  -8    0.88    0.13   1
 -10   2  -8    0.85    0.14   1
 -10   2   8    1.23    0.13   1
  10  -2   8    0.84    0.12   1
 -11   1  -8    1.29    0.16   1
  11  -1  -8    1.30    0.14   1
 -11   1   8    1.10    0.12   1
  11  -1   8    0.92    0.13   1
 -12   0  -8    2.89    0.22   1
 -12   0  -8    3.35    0.20   1
  12   0  -8    3.27    0.20   1
  12   0   8    3.07    0.20   1
 -12   0   8    3.35    0.28   1
 -13  -1  -8    1.82    0.18   1
  13   1  -8    1.63    0.17   1
 -13  -1  -8    1.44    0.16   1
  13   1   8    1.48    0.16   1
 -14  -2  -8    4.59    0.26   1
  14   2  -8    4.64    0.25   1
 -14  -2  -8    4.23    0.25   1
  14   2   8    4.34    0.24   1
 -15  -3  -8    0.02    0.13   1
  15   3  -8   -0.05    0.12   1
 -15  -3  -8    0.02    0.11   1
  15   3   8   -0.04    0.10   1
 -16  -4  -8    0.80    0.15   1
 -16  -4  -8    0.71    0.17   1
  16   4   8    1.31    0.17   1
  16   4   8    0.97    0.15   1
 -17  -5  -8    0.06    0.14   1
 -17  -5  -8    0.24    0.13   1
  17   5   8    0.09    0.12   1
  17   5   8    0.13    0.13   1
   6  18  -9    1.07    0.17   1
   6  18   9    0.96    0.18   1
   6  18   9    1.21    0.17   1
  -5 -17  -9    0.24    0.13   1
  -5 -17  -9   -0.21    0.13   1
   5  17  -9    0.21    0.13   1
   5  17   9    0.30    0.15   1
   5  17   9    0.37    0.13   1
  -4 -16  -9    0.41    0.14   1
  -4 -16  -9    1.01    0.15   1
   4  16  -9    0.63    0.14   1
   4  16   9    0.82    0.14   1
   4  16   9    0.71    0.16   1
  -3 -15  -9    0.13    0.11   1
  -3 -15  -9   -0.18    0.12   1
   3  15  -9   -0.07    0.11   1
   3  15   9    0.24    0.11   1
   3  15   9   -0.01    0.12   1
   2  14  -9    0.33    0.13   1
  -2 -14  -9    0.67    0.13   1
  -2 -14  -9    0.38    0.12   1
   2  14   9    0.20    0.11   1
   2  14   9    0.52    0.14   1
   1  13  -9    3.03    0.22   1
  -1 -13  -9    2.75    0.20   1
  -1 -13  -9    2.92    0.22   1
   1  13   9    2.36    0.19   1
   1  13   9    2.75    0.22   1
   0 -12  -9    0.23    0.12   1
   0  12  -9    0.23    0.12   1
   0 -12  -9    0.24    0.12   1
   0  12   9    0.26    0.11   1
   0  12   9    0.33    0.13   1
   1 -11  -9    3.42    0.20   1
   1 -11  -9    2.40    0.20   1
  -1  11  -9    3.28    0.22   1
  -1  11   9    2.96    0.23   1
  -1  11   9    3.11    0.20   1
   2 -10  -9    0.79    0.12   1
  -2  10  -9    1.04    0.15   1
   2 -10  -9    0.57    0.13   1
  -2  10   9    0.99    0.15   1
  -2  10   9    0.72    0.13   1
   3  -9  -9    1.94    0.17   1
  -3   9  -9    2.12    0.19   1
   3  -9  -9    2.09    0.17   1
  -3   9   9    2.01    0.18   1
  -3   9   9    1.94    0.17   1
   4  -8  -9    1.67    0.16   1
   4  -8  -9    1.46    0.16   1
  -4   8  -9    2.00    0.19   1
  -4   8   9    1.77    0.16   1
  -4   8   9    1.70    0.17   1
   5  -7  -9    0.33    0.11   1
  -5   7  -9    0.23    0.12   1
   5  -7  -9    0.00    0.11   1
  -5   7   9    0.03    0.09   1
   5  -7   9    0.06    0.08   1
  -5   7   9   -0.06    0.10   1
   6  -6  -9    0.39    0.12   1
  -6   6  -9    0.68    0.14   1
   6  -6  -9    0.54    0.12   1
  -6   6   9    0.46    0.11   1
   6  -6   9    0.32    0.10   1
  -6   6   9    0.36    0.11   1
   7  -5  -9    9.03    0.33   1
  -7   5  -9    9.67    0.35   1
   7  -5  -9    9.90    0.35   1
  -7   5   9    9.25    0.32   1
  -7   5   9    9.77    0.33   1
   7  -5   9    9.20    0.32   1
  -8   4  -9    2.14    0.19   1
   8  -4  -9    2.36    0.18   1
   8  -4   9    2.34    0.18   1
  -8   4   9    2.28    0.17   1
  -9   3  -9    0.22    0.12   1
   9  -3  -9    0.18    0.10   1
   9  -3   9    0.14    0.11   1
  -9   3   9    0.22    0.10   1
 -10   2  -9    1.45    0.17   1
  10  -2  -9    1.74    0.17   1
 -10   2   9    1.55    0.15   1
  10  -2   9    1.63    0.17   1
 -11   1  -9    9.86    0.38   1
  11  -1  -9    9.80    0.36   1
  11  -1   9    9.51    0.35   1
  12   0  -9    9.80    0.35   1
 -12   0  -9    8.88    0.36   1
  12   0   9    8.86    0.34   1
  13   1  -9    0.18    0.12   1
 -13  -1  -9    0.19    0.13   1
  13   1   9    0.16    0.11   1
 -14  -2  -9    0.72    0.16   1
  14   2  -9    0.67    0.16   1
  14   2   9    0.68    0.14   1
  15   3  -9    1.20    0.17   1
 -15  -3  -9    1.17    0.19   1
  15   3   9    1.18    0.16   1
   4  16 -10    0.49    0.15   1
   4  16  10    0.35    0.14   1
   4  16  10    0.09    0.15   1
  -3 -15 -10    3.84    0.23   1
   3  15 -10    2.95    0.23   1
   3  15  10    2.87    0.25   1
   3  15  10    3.06    0.23   1
  -2 -14 -10    0.82    0.15   1
   2  14 -10    0.67    0.15   1
   2  14  10    0.56    0.13   1
   2  14  10    0.49    0.15   1
   1  13 -10    0.71    0.16   1
  -1 -13 -10    0.50    0.13   1
   1  13  10    0.69    0.17   1
   1  13  10    0.48    0.13   1
   0  12 -10    0.09    0.12   1
   0 -12 -10    0.27    0.12   1
   0  12  10   -0.12    0.10   1
   0  12  10    0.02    0.13   1
  -1  11 -10    8.73    0.36   1
   1 -11 -10    9.41    0.35   1
  -1  11  10    9.99    0.39   1
  -1  11  10    9.22    0.35   1
  -2  10 -10    0.16    0.13   1
   2 -10 -10    0.05    0.12   1
   2 -10 -10    0.07    0.14   1
  -2  10  10   -0.07    0.10   1
  -2  10  10   -0.03    0.12   1
   3  -9 -10    2.14    0.19   1
  -3   9 -10    2.29    0.20   1
  -3   9  10    2.13    0.19   1
  -3   9  10    2.00    0.19   1
  -4   8 -10    1.38    0.17   1
   4  -8 -10    1.66    0.16   1
   4  -8 -10    1.67    0.16   1
  -4   8  10    1.17    0.15   1
  -4   8  10    1.68    0.18   1
   5  -7 -10    5.41    0.25   1
   5  -7 -10    5.55    0.26   1
  -5   7 -10    5.28    0.28   1
  -5   7  10    5.14    0.26   1
  -5   7  10    5.19    0.26   1
   6  -6 -10    4.24    0.25   1
   6  -6 -10    4.65    0.24   1
  -6   6 -10    4.83    0.27   1
  -6   6  10    4.14    0.23   1
   6  -6  10    4.36    0.23   1
  -6   6  10    4.73    0.25   1
  -7   5 -10    0.24    0.13   1
   7  -5 -10    0.26    0.12   1
  -7   5  10    0.34    0.11   1
   7  -5  10    0.24    0.10   1
  -8   4 -10    0.05    0.12   1
   8  -4 -10    0.02    0.11   1
   8  -4  10    0.22    0.12   1
  -8   4  10    0.04    0.10   1
  -9   3 -10    3.03    0.23   1
   9  -3 -10    2.66    0.21   1
  -9   3  10    2.58    0.19   1
   9  -3  10    3.22    0.23   1
 -10   2 -10    2.51    0.22   1
  10  -2 -10    2.52    0.20   1
  10  -2  10    2.51    0.20   1
 -11   1 -10    0.00    0.13   1
  11  -1 -10    0.27    0.13   1
  11  -1  10    0.01    0.11   1
  12   0 -10    3.83    0.26   1
 -12   0 -10    4.38    0.27   1
  12   0  10    3.45    0.24   1
  13   1 -10    0.00    0.12   1
 -13  -1 -10    0.12    0.13   1
  13   1  10    0.08    0.12   1
   0 -12 -11    0.96    0.16   1
   0  12 -11    1.18    0.18   1
   0  12  11    0.95    0.16   1
   0  12  11    1.00    0.17   1
  -1  11 -11    5.23    0.29   1
   1 -11 -11    5.05    0.27   1
  -1  11  11    5.14    0.28   1
  -1  11  11    4.66    0.28   1
   2 -10 -11    0.31    0.13   1
  -2  10 -11    0.04    0.13   1
  -2  10  11   -0.13    0.11   1
  -2  10  11    0.16    0.13   1
  -3   9 -11    3.83    0.26   1
   3  -9 -11    3.85    0.24   1
  -3   9  11    3.93    0.27   1
  -3   9  11    3.92    0.25   1
   4  -8 -11    0.83    0.15   1
  -4   8 -11    1.33    0.18   1
  -4   8  11    0.75    0.15   1
  -4   8  11    1.09    0.17   1
   5  -7 -11    3.25    0.24   1
  -5   7 -11    2.80    0.23   1
  -5   7  11    2.91    0.22   1
   6  -6 -11    0.08    0.11   1
  -6   6 -11   -0.05    0.12   1
  -6   6  11    0.07    0.11   1
   7  -5 -11    0.61    0.14   1
  -7   5 -11    0.75    0.16   1
   7  -5  11    0.64    0.13   1
  -7   5  11    0.53    0.13   1
  -8   4 -11    0.94    0.18   1
   8  -4 -11    1.08    0.17   1
   8  -4  11    0.77    0.14   1
  -8   4  11    0.77    0.14   1
   9  -3 -11    2.61    0.22   1
  -9   3 -11    2.01    0.22   1
   9  -3  11    2.16    0.20   1
 -12 -26   0    0.42    0.16   1
 -11 -25   0    0.03    0.13   1
 -10 -24   0    0.11    0.13   1
  -9 -23   0    0.25    0.12   1
  -8 -22   0    1.72    0.17   1
  -7 -21   0   -0.01    0.09   1
   7  21   0   -0.09    0.09   1
  -6 -20   0    0.04    0.09   1
   6  20   0    0.05    0.09   1
   5  19   0    0.05    0.08   1
  -5 -19   0    0.00    0.08   1
   4  18   0    5.01    0.21   1
  -4 -18   0    5.03    0.22   1
   3  17   0    0.06    0.06   1
  -3 -17   0    0.03    0.08   1
  -2 -16   0    2.91    0.16   1
   2  16   0    3.10    0.15   1
   1  15   0   -0.04    0.06   1
  -1 -15   0    0.07    0.06   1
   0  14   0    4.14    0.17   1
   0 -14   0    4.18    0.16   1
   0  14   0    4.42    0.10   1
  -1  13   0    0.02    0.03   1
  -1  13   0    0.01    0.03   1
  -1  13   0    0.05    0.05   1
   1 -13   0   -0.02    0.05   1
  -2  12   0    8.31    0.20   1
  -2  12   0    7.73    0.23   1
   2 -12   0    8.22    0.23   1
  -3  11   0    0.01    0.05   1
  -3  11   0    0.03    0.03   1
   3 -11   0    0.04    0.05   1
   4 -10   0  197.93    4.22   1
  -4  10   0  193.25    4.21   1
   5  -9   0    0.09    0.05   1
  -5   9   0    0.01    0.01   1
  -5   9   0    0.01    0.01   1
  -5   9   0    0.02    0.04   1
   6  -8   0   79.24    1.67   1
  -6   8   0   77.33    1.63   1
  -6   8   0   76.26    1.66   1
   7  -7   0   -0.03    0.04   1
  -7   7   0   -0.04    0.03   1
   8  -6   0    3.70    0.14   1
  -8   6   0    3.68    0.13   1
   9  -5   0    0.04    0.05   1
  -9   5   0    0.04    0.05   1
 -10   4   0   15.42    0.39   1
 -11   3   0   -0.07    0.04   1
 -12   2   0   92.28    2.00   1
  12  -2   0   92.52    1.94   1
 -13   1   0    0.04    0.07   1
 -14   0   0    3.84    0.17   1
 -15  -1   0    0.10    0.07   1
 -16  -2   0    2.63    0.16   1
 -17  -3   0    0.10    0.08   1
 -18  -4   0   15.30    0.44   1
 -19  -5   0    0.00    0.09   1
  20   6   0   27.83    0.66   1
 -20  -6   0   27.19    0.71   1
 -21  -7   0    0.00    0.10   1
 -12 -26  -1    0.33    0.16   1
 -12 -26   1    0.31    0.16   1
 -11 -25  -1   16.84    0.56   1
 -11 -25   1   16.69    0.55   1
 -10 -24  -1    1.05    0.17   1
  10  24   1    0.95    0.14   1
 -10 -24   1    0.83    0.15   1
  -9 -23  -1    2.41    0.21   1
  -9 -23   1    2.15    0.19   1
   9  23   1    2.43    0.20   1
  -8 -22  -1    2.44    0.20   1
   8  22   1    2.95    0.19   1
  -8 -22   1    2.64    0.21   1
  -7 -21  -1    6.81    0.30   1
   7  21   1    7.36    0.28   1
  -7 -21   1    7.18    0.28   1
  -6 -20  -1   13.50    0.42   1
   6  20   1   13.44    0.41   1
  -6 -20   1   13.85    0.42   1
  -5 -19  -1   -0.05    0.09   1
   5  19   1   -0.01    0.08   1
  -5 -19   1    0.03    0.08   1
  -4 -18  -1    0.21    0.09   1
   4  18   1    0.45    0.09   1
  -4 -18   1    0.31    0.09   1
  -3 -17  -1   51.87    1.19   1
   3  17   1   52.78    1.09   1
  -3 -17   1   52.12    1.18   1
   3  17   1   50.30    1.18   1
  -2 -16  -1   14.21    0.41   1
  -2 -16   1   15.10    0.40   1
   2  16   1   14.34    0.40   1
   2  16   1   15.17    0.33   1
  -1 -15  -1   40.22    0.96   1
  -1 -15   1   42.16    0.95   1
   1  15   1   40.78    0.95   1
   1  15   1   42.73    0.90   1
   0 -14  -1    0.15    0.06   1
   0 -14   1    0.15    0.05   1
   0  14   1    0.21    0.04   1
   0  14   1    0.12    0.06   1
   1 -13  -1    1.80    0.12   1
  -1  13  -1    2.06    0.08   1
   1 -13   1    2.01    0.10   1
  -1  13   1    1.92    0.08   1
  -1  13   1    2.05    0.11   1
   2 -12  -1    6.55    0.15   1
   2 -12  -1    6.31    0.21   1
  -2  12  -1    6.66    0.17   1
  -2  12  -1    6.99    0.16   1
   2 -12   1    6.65    0.19   1
  -2  12   1    6.78    0.21   1
  -2  12   1    6.73    0.18   1
  -3  11  -1    0.12    0.03   1
   3 -11  -1    0.18    0.06   1
  -3  11  -1    0.12    0.03   1
   3 -11   1    0.18    0.04   1
  -3  11   1    0.27    0.06   1
  -3  11   1    0.21    0.04   1
  -4  10  -1    3.21    0.09   1
   4 -10  -1    3.16    0.13   1
  -4  10  -1    3.34    0.11   1
   4 -10   1    3.49    0.12   1
  -4  10   1    3.33    0.12   1
  -4  10   1    3.25    0.12   1
   5  -9  -1   68.08    1.46   1
  -5   9  -1   65.03    1.43   1
  -5   9  -1   67.05    1.41   1
  -5   9   1   68.27    1.44   1
   5  -9   1   67.79    1.44   1
  -5   9   1   64.63    1.44   1
  -6   8  -1   31.50    0.71   1
  -6   8  -1   31.69    0.69   1
   6  -8  -1   33.06    0.73   1
  -6   8   1   31.45    0.68   1
   6  -8   1   33.12    0.71   1
  -6   8   1   32.15    0.71   1
  -6   8   1   31.49    0.72   1
  -7   7  -1   17.09    0.41   1
   7  -7  -1   17.51    0.43   1
   7  -7   1   17.86    0.41   1
  -7   7   1   17.17    0.42   1
  -8   6  -1    0.36    0.06   1
   8  -6  -1    0.44    0.07   1
   8  -6   1    0.32    0.05   1
  -8   6   1    0.41    0.06   1
   9  -5  -1   20.24    0.49   1
  -9   5  -1   20.15    0.48   1
  -9   5   1   20.30    0.48   1
 -10   4  -1   36.96    0.85   1
 -10   4   1   37.97    0.85   1
 -11   3  -1    8.97    0.25   1
 -11   3   1    8.61    0.26   1
 -12   2  -1    1.44    0.11   1
 -12   2   1    1.66    0.11   1
 -13   1  -1   10.15    0.31   1
 -13   1   1   11.04    0.31   1
 -14   0  -1   64.89    1.41   1
 -14   0   1   63.03    1.40   1
  14   0   1   61.53    1.35   1
 -15  -1  -1    7.07    0.25   1
 -15  -1   1    6.93    0.25   1
 -16  -2  -1    0.85    0.11   1
 -16  -2   1    0.87    0.11   1
 -17  -3  -1    6.34    0.25   1
 -17  -3   1    6.03    0.24   1
 -18  -4  -1    9.78    0.33   1
 -18  -4   1    9.50    0.32   1
 -19  -5  -1    6.74    0.28   1
 -19  -5   1    6.95    0.27   1
 -20  -6  -1    1.43    0.16   1
 -20  -6   1    1.52    0.16   1
  20   6   1    1.39    0.12   1
 -21  -7  -1    0.21    0.12   1
 -22  -8  -1    3.68    0.25   1
 -12 -26  -2   -0.03    0.13   1
 -12 -26   2   -0.12    0.13   1
  12  26   2    0.14    0.13   1
 -11 -25  -2    0.14    0.14   1
  11  25   2    0.00    0.11   1
 -11 -25   2    0.13    0.13   1
 -10 -24  -2    0.57    0.15   1
 -10 -24   2    0.48    0.14   1
  10  24   2    0.51    0.13   1
  -9 -23  -2    5.22    0.28   1
  -9 -23   2    4.71    0.26   1
   9  23   2    4.71    0.25   1
  -8 -22  -2    0.45    0.13   1
   8  22   2    0.57    0.14   1
  -8 -22   2    0.45    0.13   1
  -7 -21  -2    0.84    0.14   1
  -7 -21   2    1.04    0.14   1
   7  21   2    0.98    0.14   1
  -6 -20  -2    0.24    0.10   1
  -6 -20   2    0.25    0.10   1
   6  20   2    0.36    0.11   1
  -5 -19  -2    3.21    0.18   1
  -5 -19   2    3.10    0.18   1
   5  19   2    3.44    0.11   1
   5  19   2    3.39    0.19   1
  -4 -18  -2    0.61    0.11   1
  -4 -18   2    0.45    0.09   1
   4  18   2    0.78    0.11   1
   4  18   2    0.69    0.06   1
  -3 -17  -2   14.02    0.40   1
  -3 -17   2   13.55    0.39   1
   3  17   2   14.80    0.34   1
   3  17   2   13.74    0.40   1
   2  16  -2    2.33    0.12   1
  -2 -16  -2    2.10    0.15   1
   2  16   2    2.29    0.14   1
   2  16   2    2.26    0.10   1
  -2 -16   2    2.05    0.13   1
  -1 -15  -2   95.16    2.10   1
   1  15  -2   97.75    2.06   1
  -1 -15   2   95.68    2.08   1
   1  15   2   97.59    2.05   1
   1  15   2   93.54    2.09   1
   0  14  -2    3.31    0.12   1
   0 -14  -2    3.21    0.15   1
   0  14   2    3.34    0.15   1
   0 -14   2    3.48    0.14   1
   0  14   2    3.37    0.12   1
  -1  13  -2    0.67    0.06   1
   1 -13  -2    0.54    0.08   1
  -1  13   2    0.58    0.06   1
  -1  13   2    0.67    0.07   1
   1 -13   2    0.62    0.06   1
   2 -12  -2    3.11    0.09   1
   2 -12  -2    3.15    0.15   1
  -2  12  -2    3.16    0.11   1
  -2  12   2    3.05    0.12   1
  -2  12   2    3.19    0.14   1
   2 -12   2    3.17    0.12   1
   3 -11  -2   57.02    1.19   1
  -3  11  -2   57.33    1.20   1
   3 -11  -2   55.61    1.26   1
  -3  11  -2   57.41    1.21   1
  -3  11   2   55.81    1.23   1
   3 -11   2   55.89    1.22   1
  -3  11   2   57.01    1.24   1
  -4  10  -2   -0.05    0.03   1
   4 -10  -2    0.00    0.06   1
  -4  10  -2   -0.01    0.03   1
   4 -10  -2    0.00    0.02   1
  -4  10   2    0.01    0.04   1
   4 -10   2    0.03    0.03   1
  -4  10   2   -0.03    0.04   1
   5  -9  -2   10.23    0.23   1
   5  -9  -2   10.17    0.28   1
  -5   9  -2   10.17    0.25   1
  -5   9  -2   10.09    0.25   1
   5  -9   2   10.48    0.25   1
  -5   9   2   10.39    0.27   1
  -5   9   2   10.37    0.26   1
   6  -8  -2    7.42    0.23   1
  -6   8  -2    7.38    0.20   1
   6  -8  -2    7.60    0.18   1
  -6   8  -2    7.57    0.20   1
  -6   8   2    7.75    0.20   1
   6  -8   2    7.62    0.19   1
  -6   8   2    7.25    0.21   1
  -7   7  -2  135.88    2.94   1
   7  -7  -2  139.29    2.97   1
  -7   7  -2  138.06    2.93   1
   7  -7  -2  140.46    2.92   1
   7  -7   2  138.03    2.95   1
  -7   7   2  141.53    2.95   1
  -7   7   2  137.54    2.95   1
   8  -6  -2    0.65    0.08   1
  -8   6  -2    0.53    0.06   1
  -8   6   2    0.53    0.07   1
  -8   6   2    0.59    0.04   1
   9  -5  -2   10.82    0.31   1
  -9   5  -2   10.94    0.29   1
  -9   5   2   10.68    0.29   1
  10  -4  -2    0.29    0.08   1
 -10   4  -2    0.32    0.06   1
 -10   4   2    0.23    0.05   1
 -11   3  -2   32.03    0.76   1
 -11   3   2   34.09    0.76   1
 -12   2  -2    0.26    0.07   1
 -12   2   2    0.27    0.07   1
 -13   1  -2   -0.01    0.07   1
 -13   1   2    0.18    0.07   1
 -14   0  -2    1.41    0.13   1
 -14   0   2    1.88    0.13   1
 -15  -1  -2   78.67    1.67   1
 -15  -1   2   71.73    1.65   1
  15   1   2   73.74    1.61   1
 -16  -2  -2    1.85    0.15   1
 -16  -2   2    1.75    0.14   1
 -17  -3  -2    2.63    0.18   1
 -17  -3   2    2.53    0.16   1
 -18  -4  -2    1.17    0.14   1
 -18  -4   2    1.56    0.14   1
 -19  -5  -2   45.91    1.12   1
 -19  -5   2   47.36    1.10   1
 -20  -6  -2    0.49    0.12   1
  20   6   2    0.46    0.11   1
 -21  -7  -2    2.92    0.22   1
  21   7   2    3.17    0.18   1
 -22  -8  -2    1.10    0.17   1
 -11 -25  -3    6.81    0.35   1
 -11 -25   3    7.22    0.34   1
  11  25   3    7.29    0.32   1
 -10 -24  -3    0.22    0.13   1
  10  24   3    0.31    0.14   1
 -10 -24   3    0.33    0.13   1
  -9 -23  -3    1.50    0.19   1
  -9 -23   3    1.37    0.17   1
   9  23   3    1.84    0.18   1
  -8 -22  -3    3.70    0.24   1
   8  22   3    3.61    0.22   1
  -8 -22   3    3.48    0.22   1
  -7 -21  -3    1.61    0.17   1
  -7 -21   3    1.48    0.15   1
   7  21   3    1.55    0.16   1
  -6 -20  -3    3.66    0.22   1
   6  20   3    3.71    0.21   1
  -6 -20   3    3.38    0.19   1
   6  20   3    3.78    0.13   1
  -5 -19  -3    3.59    0.21   1
   5  19   3    3.21    0.19   1
  -5 -19   3    3.00    0.19   1
   5  19   3    3.46    0.13   1
   4  18  -3    1.97    0.14   1
  -4 -18  -3    1.75    0.16   1
   4  18   3    2.00    0.14   1
  -4 -18   3    2.22    0.14   1
   4  18   3    2.14    0.11   1
  -3 -17  -3   20.73    0.57   1
   3  17  -3   20.91    0.53   1
  -3 -17   3   22.22    0.55   1
   3  17   3   20.41    0.55   1
   3  17   3   21.86    0.51   1
   2  16  -3    0.35    0.08   1
  -2 -16  -3    0.21    0.09   1
  -2 -16   3    0.32    0.07   1
   2  16   3    0.27    0.09   1
   2  16   3    0.21    0.06   1
  -1 -15  -3   78.67    1.77   1
   1  15  -3   81.30    1.73   1
  -1 -15   3   81.12    1.73   1
   1  15   3   79.87    1.72   1
   1  15   3   76.60    1.75   1
   0 -14  -3    0.98    0.07   1
   0  14  -3    1.19    0.09   1
   0 -14  -3    0.93    0.11   1
   0  14   3    1.06    0.08   1
   0 -14   3    1.11    0.09   1
   0  14   3    0.91    0.10   1
   1 -13  -3    1.32    0.08   1
  -1  13  -3    1.37    0.09   1
   1 -13  -3    1.14    0.11   1
  -1  13   3    1.36    0.11   1
  -1  13   3    1.36    0.09   1
   1 -13   3    1.37    0.08   1
   2 -12  -3   13.21    0.30   1
  -2  12  -3   12.66    0.32   1
   2 -12  -3   12.56    0.35   1
  -2  12   3   12.65    0.34   1
   2 -12   3   13.43    0.31   1
  -2  12   3   12.32    0.33   1
   3 -11  -3   27.52    0.59   1
   3 -11  -3   26.75    0.65   1
  -3  11  -3   28.12    0.62   1
  -3  11   3   26.01    0.62   1
   3 -11   3   26.87    0.60   1
  -3  11   3   27.32    0.63   1
  -4  10  -3    0.79    0.07   1
  -4  10  -3    0.82    0.05   1
   4 -10  -3    0.78    0.09   1
   4 -10  -3    0.73    0.05   1
  -4  10   3    0.73    0.07   1
   4 -10   3    0.85    0.05   1
  -4  10   3    0.79    0.08   1
   5  -9  -3   88.67    1.94   1
  -5   9  -3   90.16    1.90   1
  -5   9  -3   87.65    1.89   1
   5  -9  -3   86.75    1.88   1
  -5   9   3   85.68    1.91   1
  -5   9   3   91.04    1.91   1
   5  -9   3   92.20    1.90   1
   6  -8  -3   36.94    0.79   1
  -6   8  -3   36.23    0.81   1
   6  -8  -3   36.52    0.84   1
  -6   8  -3   35.65    0.80   1
  -6   8   3   37.24    0.81   1
  -6   8   3   35.40    0.82   1
  -7   7  -3   53.89    1.11   1
   7  -7  -3   52.19    1.18   1
  -7   7  -3   51.35    1.14   1
   7  -7  -3   52.16    1.13   1
  -7   7  -3   51.68    1.14   1
  -7   7   3   53.91    1.13   1
  -7   7   3   50.21    1.15   1
   8  -6  -3    2.66    0.14   1
  -8   6  -3    2.41    0.12   1
   8  -6  -3    2.43    0.10   1
  -8   6  -3    2.27    0.11   1
  -8   6   3    2.55    0.09   1
  -8   6   3    2.48    0.12   1
   9  -5  -3   57.45    1.26   1
  -9   5  -3   57.65    1.28   1
   9  -5  -3   56.53    1.30   1
  -9   5   3   59.85    1.24   1
  -9   5   3   58.83    1.28   1
  10  -4  -3   33.12    0.74   1
 -10   4  -3   32.01    0.75   1
  10  -4  -3   31.63    0.77   1
 -10   4   3   32.84    0.75   1
 -11   3  -3    8.43    0.26   1
 -11   3   3    8.66    0.26   1
 -12   2  -3   10.20    0.31   1
 -12   2   3   10.77    0.30   1
 -13   1  -3   29.05    0.70   1
 -13   1   3   28.80    0.69   1
 -14   0  -3   30.35    0.75   1
 -14   0   3   31.08    0.73   1
 -15  -1  -3    4.33    0.20   1
 -15  -1   3    3.91    0.18   1
 -16  -2  -3   -0.05    0.08   1
  16   2   3    0.03    0.06   1
 -16  -2   3    0.17    0.09   1
 -17  -3  -3    3.74    0.21   1
 -17  -3   3    3.94    0.19   1
 -18  -4  -3    1.10    0.14   1
 -18  -4   3    1.52    0.14   1
 -19  -5  -3    1.63    0.18   1
  19   5   3    1.76    0.16   1
 -20  -6  -3    0.82    0.15   1
  20   6   3    0.47    0.12   1
 -21  -7  -3    0.27    0.14   1
  21   7   3   -0.06    0.09   1
 -22  -8  -3    1.70    0.18   1
 -11 -25  -4    0.41    0.16   1
  11  25   4    0.27    0.13   1
 -11 -25   4    0.22    0.13   1
 -10 -24  -4    0.41    0.16   1
  10  24   4    0.49    0.15   1
 -10 -24   4    0.74    0.15   1
  -9 -23  -4    0.83    0.17   1
  -9 -23   4    0.70    0.15   1
   9  23   4    0.89    0.15   1
  -8 -22  -4   -0.16    0.12   1
  -8 -22   4   -0.13    0.10   1
   8  22   4    0.22    0.12   1
  -7 -21  -4    0.13    0.09   1
   7  21   4    0.17    0.07   1
  -7 -21   4    0.00    0.09   1
   7  21   4    0.13    0.11   1
  -6 -20  -4    0.96    0.15   1
   6  20   4    1.03    0.10   1
   6  20   4    1.01    0.14   1
  -5 -19  -4    4.08    0.21   1
   5  19  -4    4.66    0.20   1
   5  19   4    4.40    0.23   1
   5  19   4    4.32    0.17   1
   4  18  -4    2.68    0.16   1
  -4 -18  -4    2.95    0.20   1
   4  18   4    2.80    0.14   1
   4  18   4    2.85    0.18   1
   3  17  -4    1.18    0.12   1
  -3 -17  -4    0.88    0.13   1
   3  17   4    1.09    0.10   1
   3  17   4    0.90    0.12   1
  -2 -16  -4   11.32    0.35   1
   2  16  -4   11.02    0.31   1
  -2 -16   4   10.38    0.31   1
   2  16   4   10.73    0.34   1
   2  16   4   11.36    0.31   1
   1  15  -4    9.68    0.28   1
  -1 -15  -4    9.46    0.31   1
   1  15   4    9.67    0.27   1
   1  15   4    8.91    0.30   1
  -1 -15   4    9.57    0.27   1
   0  14  -4   21.35    0.51   1
   0 -14  -4   20.41    0.54   1
   0 -14  -4   21.12    0.49   1
   0 -14   4   21.43    0.50   1
   0  14   4   20.52    0.53   1
   0  14   4   20.50    0.51   1
  -1  13  -4    2.33    0.13   1
   1 -13  -4    2.23    0.15   1
   1 -13  -4    2.21    0.11   1
  -1  13   4    2.30    0.12   1
   1 -13   4    2.17    0.10   1
  -1  13   4    2.07    0.13   1
   2 -12  -4    0.02    0.04   1
   2 -12  -4   -0.03    0.05   1
  -2  12  -4    0.05    0.06   1
  -2  12   4   -0.12    0.06   1
  -2  12   4    0.01    0.06   1
   2 -12   4    0.03    0.03   1
  -3  11  -4    0.08    0.06   1
   3 -11  -4    0.05    0.04   1
   3 -11  -4   -0.03    0.08   1
  -3  11   4    0.13    0.06   1
   3 -11   4    0.07    0.03   1
  -3  11   4    0.20    0.07   1
   4 -10  -4  233.68    4.91   1
  -4  10  -4  237.05    4.87   1
   4 -10  -4  225.25    4.90   1
  -4  10   4  233.02    4.88   1
  -4  10   4  224.49    4.88   1
  -5   9  -4   22.20    0.50   1
   5  -9  -4   21.74    0.50   1
  -5   9  -4   22.09    0.52   1
   5  -9  -4   21.77    0.56   1
  -5   9   4   21.84    0.53   1
  -5   9   4   22.32    0.53   1
  -6   8  -4   17.88    0.42   1
   6  -8  -4   18.13    0.47   1
   6  -8  -4   18.02    0.42   1
  -6   8  -4   18.09    0.44   1
  -6   8   4   18.09    0.43   1
  -6   8   4   16.74    0.44   1
  -7   7  -4    0.86    0.08   1
  -7   7  -4    0.92    0.09   1
   7  -7  -4    0.60    0.09   1
   7  -7  -4    0.85    0.07   1
  -7   7   4    0.85    0.07   1
  -7   7   4    0.94    0.08   1
   8  -6  -4   32.57    0.79   1
  -8   6  -4   32.57    0.76   1
   8  -6  -4   32.79    0.75   1
  -8   6  -4   33.02    0.77   1
  -8   6   4   33.72    0.77   1
  -8   6   4   34.34    0.74   1
  -9   5  -4    0.09    0.07   1
  -9   5  -4    0.10    0.06   1
   9  -5  -4    0.05    0.06   1
   9  -5  -4   -0.02    0.08   1
  -9   5   4    0.05    0.06   1
  -9   5   4    0.02    0.04   1
 -10   4  -4   39.66    0.94   1
  10  -4  -4   40.15    0.97   1
  10  -4  -4   42.16    0.93   1
 -10   4   4   41.23    0.94   1
 -10   4   4   42.67    0.89   1
  11  -3  -4    5.86    0.20   1
 -11   3  -4    5.71    0.21   1
 -11   3   4    5.99    0.21   1
 -12   2  -4   54.11    1.24   1
  12  -2  -4   54.61    1.22   1
 -12   2   4   54.88    1.22   1
 -13   1  -4    0.78    0.11   1
 -13   1   4    0.64    0.09   1
 -14   0  -4    2.38    0.16   1
 -14   0   4    2.13    0.14   1
 -15  -1  -4    0.26    0.10   1
 -15  -1   4    0.22    0.08   1
 -16  -2  -4   -0.01    0.09   1
 -16  -2   4    0.07    0.07   1
  16   2   4    0.05    0.08   1
 -17  -3  -4    1.39    0.15   1
 -17  -3   4    1.44    0.13   1
 -18  -4  -4   16.65    0.50   1
  18   4   4   17.29    0.48   1
 -19  -5  -4    0.40    0.12   1
  19   5   4    0.14    0.11   1
 -20  -6  -4    8.52    0.34   1
  20   6   4    8.72    0.31   1
 -21  -7  -4    0.39    0.14   1
  21   7   4    0.40    0.11   1
 -10 -24  -5    2.13    0.23   1
 -10 -24   5    1.60    0.19   1
  10  24   5    2.43    0.22   1
  -9 -23  -5    4.59    0.29   1
  -9 -23   5    4.11    0.24   1
   9  23   5    4.17    0.26   1
  -8 -22  -5    5.07    0.29   1
   8  22   5    4.71    0.27   1
  -7 -21  -5    2.61    0.22   1
   7  21   5    2.88    0.22   1
   7  21   5    2.98    0.16   1
   6  20  -5    5.54    0.24   1
  -6 -20  -5    5.41    0.28   1
   6  20   5    5.05    0.26   1
   6  20   5    4.96    0.21   1
  -5 -19  -5    0.31    0.12   1
   5  19  -5    0.22    0.11   1
   5  19   5    0.38    0.08   1
   5  19   5    0.43    0.12   1
  -4 -18  -5    3.52    0.22   1
  -4 -18  -5    3.70    0.18   1
   4  18  -5    3.59    0.19   1
   4  18   5    3.30    0.21   1
   4  18   5    3.17    0.17   1
  -3 -17  -5   36.29    0.88   1
  -3 -17  -5   35.38    0.83   1
   3  17  -5   34.47    0.84   1
   3  17   5   35.15    0.83   1
   3  17   5   34.95    0.87   1
  -2 -16  -5   16.00    0.41   1
   2  16  -5   15.73    0.42   1
  -2 -16  -5   15.47    0.45   1
  -2 -16   5   15.12    0.40   1
   2  16   5   14.99    0.41   1
   2  16   5   14.69    0.44   1
   1  15  -5   15.62    0.42   1
  -1 -15  -5   16.43    0.41   1
  -1 -15  -5   15.80    0.45   1
   1  15   5   15.39    0.42   1
  -1 -15   5   15.76    0.40   1
   1  15   5   15.09    0.44   1
   0 -14  -5    0.29    0.07   1
   0 -14  -5    0.11    0.09   1
   0  14  -5    0.16    0.07   1
   0  14   5    0.13    0.08   1
   0  14   5    0.20    0.07   1
   0 -14   5    0.21    0.05   1
   1 -13  -5    7.46    0.27   1
  -1  13  -5    7.41    0.24   1
   1 -13  -5    7.42    0.22   1
   1 -13   5    7.20    0.20   1
  -1  13   5    7.53    0.24   1
  -1  13   5    7.45    0.25   1
   2 -12  -5    8.52    0.29   1
   2 -12  -5    8.57    0.24   1
  -2  12  -5    8.45    0.26   1
  -2  12   5    7.91    0.25   1
  -2  12   5    8.53    0.27   1
  -3  11  -5    1.11    0.10   1
   3 -11  -5    0.89    0.11   1
   3 -11  -5    0.91    0.08   1
  -3  11   5    0.81    0.10   1
  -3  11   5    0.76    0.09   1
  -4  10  -5    4.74    0.19   1
   4 -10  -5    4.96    0.21   1
   4 -10  -5    4.60    0.16   1
  -4  10   5    4.73    0.18   1
  -4  10   5    4.35    0.18   1
   5  -9  -5   28.99    0.72   1
  -5   9  -5   29.31    0.69   1
   5  -9  -5   29.46    0.67   1
  -5   9   5   29.43    0.70   1
  -5   9   5   29.34    0.69   1
  -6   8  -5   40.68    0.91   1
  -6   8  -5   40.44    0.94   1
   6  -8  -5   41.03    0.91   1
   6  -8  -5   41.32    0.97   1
  -6   8   5   40.54    0.94   1
  -6   8   5   41.77    0.93   1
  -7   7  -5    0.81    0.10   1
  -7   7  -5    0.69    0.07   1
   7  -7  -5    0.67    0.08   1
   7  -7  -5    0.75    0.11   1
  -7   7   5    0.67    0.09   1
  -7   7   5    0.70    0.08   1
  -8   6  -5    0.96    0.10   1
   8  -6  -5    1.00    0.10   1
   8  -6  -5    0.86    0.09   1
  -8   6  -5    0.91    0.09   1
  -8   6   5    0.87    0.09   1
  -8   6   5    1.12    0.09   1
  -9   5  -5    8.48    0.27   1
   9  -5  -5    8.96    0.30   1
   9  -5  -5    8.94    0.26   1
  -9   5  -5    8.83    0.28   1
  -9   5   5    9.60    0.24   1
  -9   5   5    8.88    0.27   1
  10  -4  -5   30.46    0.76   1
 -10   4  -5   30.23    0.73   1
 -10   4  -5   30.18    0.74   1
  10  -4  -5   31.49    0.73   1
 -10   4   5   31.28    0.73   1
 -10   4   5   31.53    0.73   1
  11  -3  -5    2.30    0.14   1
 -11   3  -5    1.99    0.14   1
 -11   3  -5    2.42    0.15   1
 -11   3   5    2.46    0.14   1
  12  -2  -5    3.78    0.17   1
 -12   2  -5    3.44    0.19   1
 -12   2  -5    3.66    0.18   1
 -12   2   5    3.41    0.16   1
  13  -1  -5    2.60    0.16   1
 -13   1  -5    2.55    0.17   1
 -13   1   5    2.76    0.15   1
 -14   0  -5   36.95    0.88   1
 -14   0   5   35.05    0.85   1
 -15  -1  -5    1.36    0.14   1
 -15  -1   5    1.25    0.12   1
 -16  -2  -5    0.02    0.10   1
 -16  -2   5    0.11    0.08   1
 -17  -3  -5    4.04    0.23   1
  17   3   5    3.93    0.21   1
  17   3   5    4.02    0.21   1
 -18  -4  -5    7.71    0.33   1
  18   4   5    7.22    0.29   1
 -19  -5  -5    3.49    0.23   1
  19   5   5    3.22    0.22   1
 -20  -6  -5    0.28    0.13   1
  20   6   5    0.26    0.11   1
  -9 -23  -6    6.03    0.33   1
   9  23   6    6.12    0.32   1
  -8 -22  -6    0.93    0.17   1
   8  22   6    1.14    0.12   1
   8  22   6    1.13    0.18   1
  -7 -21  -6    0.54    0.15   1
  -7 -21  -6    0.66    0.13   1
   7  21  -6    0.73    0.14   1
   7  21   6    0.69    0.11   1
   7  21   6    0.57    0.15   1
  -6 -20  -6    0.09    0.10   1
   6  20  -6    0.11    0.10   1
  -6 -20  -6    0.14    0.13   1
   6  20   6    0.20    0.09   1
   6  20   6    0.01    0.12   1
  -5 -19  -6    9.18    0.36   1
  -5 -19  -6    9.41    0.31   1
   5  19  -6    9.37    0.33   1
   5  19   6    9.40    0.36   1
   5  19   6    9.50    0.31   1
  -4 -18  -6    0.06    0.09   1
   4  18  -6    0.09    0.10   1
  -4 -18  -6    0.09    0.11   1
   4  18   6   -0.08    0.08   1
   4  18   6    0.04    0.10   1
   3  17  -6   10.93    0.35   1
  -3 -17  -6   11.00    0.38   1
  -3 -17  -6   10.87    0.33   1
   3  17   6   11.08    0.38   1
   3  17   6   10.28    0.33   1
  -2 -16  -6    7.81    0.31   1
  -2 -16  -6    8.00    0.27   1
   2  16  -6    8.30    0.28   1
   2  16   6    7.91    0.30   1
   2  16   6    7.64    0.27   1
  -1 -15  -6   48.79    1.15   1
   1  15  -6   49.72    1.13   1
  -1 -15  -6   49.37    1.10   1
   1  15   6   46.98    1.14   1
   1  15   6   47.69    1.12   1
   0  14  -6    1.04    0.12   1
   0 -14  -6    1.20    0.11   1
   0 -14  -6    1.08    0.13   1
   0  14   6    1.29    0.13   1
   0  14   6    1.08    0.11   1
  -1  13  -6    3.30    0.17   1
   1 -13  -6    3.05    0.19   1
   1 -13  -6    3.42    0.15   1
  -1  13   6    3.21    0.17   1
  -1  13   6    2.98    0.18   1
  -2  12  -6    1.56    0.13   1
   2 -12  -6    1.52    0.15   1
   2 -12  -6    1.67    0.12   1
  -2  12   6    1.47    0.12   1
  -2  12   6    1.87    0.14   1
  -3  11  -6    8.76    0.28   1
   3 -11  -6    8.14    0.30   1
   3 -11  -6    8.62    0.26   1
  -3  11   6    8.65    0.28   1
  -3  11   6    8.73    0.28   1
   4 -10  -6    1.29    0.13   1
   4 -10  -6    1.45    0.11   1
  -4  10  -6    1.20    0.12   1
  -4  10   6    1.58    0.13   1
  -4  10   6    1.55    0.12   1
  -5   9  -6    8.26    0.27   1
   5  -9  -6    8.35    0.24   1
   5  -9  -6    7.84    0.29   1
  -5   9   6    7.30    0.26   1
  -5   9   6    8.12    0.26   1
  -6   8  -6    5.40    0.22   1
   6  -8  -6    5.77    0.24   1
   6  -8  -6    5.80    0.20   1
  -6   8   6    5.83    0.20   1
  -6   8   6    5.65    0.21   1
   7  -7  -6    9.00    0.27   1
  -7   7  -6    9.38    0.30   1
   7  -7  -6    9.53    0.32   1
  -7   7  -6    9.52    0.27   1
  -7   7   6    9.38    0.29   1
  -7   7   6    9.39    0.27   1
  -8   6  -6    1.39    0.13   1
  -8   6  -6    1.66    0.11   1
   8  -6  -6    1.89    0.13   1
   8  -6  -6    1.52    0.14   1
  -8   6   6    1.70    0.11   1
  -8   6   6    1.54    0.12   1
   9  -5  -6    6.80    0.27   1
  -9   5  -6    7.22    0.26   1
   9  -5  -6    6.72    0.24   1
  -9   5  -6    6.77    0.24   1
  -9   5   6    7.35    0.21   1
  -9   5   6    7.12    0.24   1
  10  -4  -6    0.08    0.08   1
 -10   4  -6    0.09    0.08   1
  10  -4  -6    0.00    0.09   1
 -10   4  -6   -0.02    0.07   1
 -10   4   6    0.06    0.07   1
 -11   3  -6    0.79    0.11   1
  11  -3  -6    1.00    0.11   1
 -11   3  -6    0.73    0.12   1
 -11   3   6    0.80    0.10   1
  12  -2  -6    0.60    0.10   1
 -12   2  -6    0.46    0.11   1
 -12   2  -6    0.59    0.11   1
 -12   2   6    0.73    0.10   1
  13  -1  -6    5.16    0.22   1
 -13   1  -6    5.02    0.24   1
 -13   1  -6    5.26    0.23   1
 -13   1   6    5.10    0.22   1
 -14   0  -6    2.22    0.18   1
  14   0  -6    1.95    0.16   1
 -14   0  -6    2.29    0.17   1
 -14   0   6    2.01    0.15   1
 -15  -1  -6   19.58    0.57   1
 -15  -1  -6   19.84    0.56   1
 -15  -1   6   20.70    0.53   1
 -16  -2  -6    6.02    0.27   1
  16   2   6    5.88    0.26   1
 -17  -3  -6    8.24    0.34   1
  17   3   6    8.99    0.33   1
  17   3   6    8.90    0.33   1
 -18  -4  -6    2.02    0.19   1
  18   4   6    1.86    0.17   1
 -19  -5  -6   26.74    0.74   1
  19   5   6   26.35    0.71   1
 -20  -6  -6    3.92    0.26   1
  20   6   6    4.29    0.24   1
  -8 -22  -7    6.89    0.34   1
   8  22   7    6.40    0.26   1
   8  22   7    6.82    0.33   1
   7  21  -7    6.19    0.30   1
  -7 -21  -7    5.58    0.31   1
   7  21   7    5.62    0.25   1
   7  21   7    5.74    0.31   1
  -6 -20  -7    1.69    0.19   1
   6  20  -7    1.60    0.17   1
   6  20   7    1.69    0.19   1
   6  20   7    1.78    0.16   1
  -5 -19  -7    2.68    0.23   1
   5  19  -7    2.63    0.20   1
  -5 -19  -7    2.88    0.19   1
   5  19   7    2.68    0.19   1
   5  19   7    2.88    0.23   1
  -4 -18  -7    0.39    0.11   1
  -4 -18  -7    0.37    0.13   1
   4  18  -7    0.41    0.12   1
   4  18   7    0.18    0.10   1
   4  18   7    0.36    0.13   1
  -3 -17  -7   16.99    0.46   1
  -3 -17  -7   16.81    0.51   1
   3  17  -7   16.16    0.48   1
   3  17   7   15.94    0.50   1
   3  17   7   15.87    0.46   1
   2  16  -7    1.22    0.15   1
  -2 -16  -7    1.64    0.14   1
  -2 -16  -7    1.46    0.16   1
   2  16   7    1.68    0.15   1
   2  16   7    1.59    0.16   1
   1  15  -7   12.44    0.38   1
  -1 -15  -7   12.35    0.36   1
  -1 -15  -7   11.88    0.40   1
   1  15   7   11.62    0.37   1
   1  15   7   11.88    0.39   1
   0  14  -7    3.52    0.19   1
   0 -14  -7    3.47    0.21   1
   0 -14  -7    3.55    0.18   1
   0  14   7    3.43    0.19   1
   0  14   7    3.55    0.21   1
   1 -13  -7    1.41    0.15   1
  -1  13  -7    1.69    0.15   1
   1 -13  -7    1.57    0.13   1
  -1  13   7    1.70    0.14   1
  -1  13   7    1.64    0.15   1
   2 -12  -7    0.15    0.08   1
  -2  12  -7    0.27    0.09   1
   2 -12  -7    0.27    0.11   1
  -2  12   7    0.32    0.11   1
  -2  12   7    0.21    0.09   1
  -3  11  -7    0.92    0.12   1
   3 -11  -7    1.15    0.11   1
   3 -11  -7    1.08    0.13   1
  -3  11   7    0.88    0.12   1
  -3  11   7    0.96    0.12   1
   4 -10  -7   -0.07    0.09   1
  -4  10  -7    0.01    0.09   1
   4 -10  -7    0.08    0.08   1
  -4  10   7   -0.02    0.08   1
  -4  10   7    0.17    0.09   1
  -5   9  -7    7.20    0.27   1
   5  -9  -7    7.16    0.24   1
   5  -9  -7    7.45    0.29   1
  -5   9   7    7.48    0.26   1
  -5   9   7    7.54    0.26   1
   6  -8  -7    0.44    0.09   1
  -6   8  -7    0.43    0.10   1
   6  -8  -7    0.41    0.11   1
  -6   8   7    0.33    0.09   1
  -6   8   7    0.33    0.09   1
   7  -7  -7   12.91    0.37   1
   7  -7  -7   12.91    0.40   1
  -7   7  -7   12.60    0.39   1
  -7   7   7   13.41    0.38   1
  -7   7   7   13.57    0.37   1
   8  -6  -7    0.55    0.11   1
  -8   6  -7    0.37    0.10   1
   8  -6  -7    0.46    0.09   1
  -8   6   7    0.42    0.09   1
  -8   6   7    0.46    0.09   1
  -9   5  -7    1.68    0.15   1
   9  -5  -7    2.13    0.17   1
  -9   5  -7    1.54    0.12   1
   9  -5  -7    2.02    0.14   1
  -9   5   7    1.81    0.17   1
  -9   5   7    1.73    0.14   1
 -10   4  -7    4.30    0.20   1
  10  -4  -7    4.08    0.19   1
 -10   4  -7    4.02    0.21   1
 -10   4   7    4.16    0.19   1
 -11   3  -7   12.62    0.38   1
  11  -3  -7   12.78    0.39   1
 -11   3  -7   13.49    0.41   1
 -11   3   7   13.01    0.38   1
 -12   2  -7    0.32    0.12   1
 -12   2  -7    0.74    0.11   1
  12  -2  -7    0.61    0.11   1
 -12   2   7    0.67    0.10   1
  13  -1  -7    5.49    0.24   1
 -13   1  -7    5.36    0.26   1
 -13   1  -7    5.46    0.25   1
 -13   1   7    5.46    0.22   1
  13  -1   7    5.09    0.24   1
  14   0  -7   10.91    0.37   1
 -14   0  -7   10.05    0.36   1
 -14   0  -7   10.50    0.38   1
  14   0   7   10.30    0.36   1
 -14   0   7   10.35    0.33   1
 -15  -1  -7   16.90    0.50   1
  15   1  -7   16.05    0.49   1
 -15  -1  -7   16.42    0.51   1
  15   1   7   16.64    0.49   1
 -16  -2  -7    0.19    0.14   1
 -16  -2  -7    0.39    0.12   1
  16   2   7    0.40    0.12   1
 -17  -3  -7    1.89    0.20   1
 -17  -3  -7    1.88    0.18   1
  17   3   7    1.65    0.18   1
  17   3   7    1.72    0.17   1
 -18  -4  -7    1.66    0.18   1
 -18  -4  -7    1.66    0.20   1
  18   4   7    1.94    0.19   1
   7  21  -8    0.95    0.16   1
  -7 -21  -8    0.30    0.15   1
   7  21   8    0.72    0.14   1
   7  21   8    0.56    0.17   1
  -6 -20  -8   -0.01    0.13   1
   6  20  -8    0.23    0.13   1
   6  20   8    0.15    0.14   1
   6  20   8    0.57    0.12   1
  -5 -19  -8    2.83    0.24   1
   5  19  -8    2.87    0.22   1
   5  19   8    2.67    0.20   1
   5  19   8    2.83    0.24   1
   4  18  -8    1.99    0.18   1
  -4 -18  -8    2.46    0.19   1
  -4 -18  -8    1.78    0.20   1
   4  18   8    1.84    0.18   1
   4  18   8    1.86    0.20   1
  -3 -17  -8    4.07    0.25   1
  -3 -17  -8    5.16    0.23   1
   3  17  -8    4.35    0.24   1
   3  17   8    4.51    0.26   1
   3  17   8    4.38    0.24   1
  -2 -16  -8    0.04    0.11   1
   2  16  -8    0.12    0.11   1
  -2 -16  -8    0.02    0.10   1
   2  16   8    0.18    0.10   1
   2  16   8    0.13    0.11   1
  -1 -15  -8    1.48    0.17   1
  -1 -15  -8    1.96    0.16   1
   1  15  -8    1.93    0.17   1
   1  15   8    1.80    0.16   1
   1  15   8    1.75    0.18   1
   0 -14  -8   11.02    0.35   1
   0  14  -8   10.71    0.37   1
   0 -14  -8   10.61    0.38   1
   0  14   8   11.19    0.38   1
   0  14   8   10.19    0.35   1
  -1  13  -8    2.07    0.18   1
   1 -13  -8    2.13    0.18   1
   1 -13  -8    2.10    0.15   1
  -1  13   8    2.18    0.18   1
  -1  13   8    2.14    0.17   1
  -2  12  -8    0.81    0.13   1
   2 -12  -8    0.84    0.15   1
   2 -12  -8    0.99    0.12   1
  -2  12   8    0.77    0.12   1
  -2  12   8    1.19    0.14   1
   3 -11  -8    4.18    0.20   1
   3 -11  -8    3.84    0.24   1
  -3  11  -8    4.02    0.22   1
  -3  11   8    3.55    0.20   1
  -3  11   8    3.87    0.23   1
   4 -10  -8   55.17    1.27   1
   4 -10  -8   55.84    1.31   1
  -4  10  -8   55.74    1.30   1
  -4  10   8   54.76    1.29   1
  -4  10   8   58.20    1.31   1
   5  -9  -8   13.22    0.42   1
   5  -9  -8   13.16    0.39   1
  -5   9  -8   12.71    0.41   1
  -5   9   8   13.05    0.40   1
  -5   9   8   13.75    0.41   1
   5  -9   8   13.18    0.38   1
  -6   8  -8    0.82    0.13   1
   6  -8  -8    0.95    0.12   1
   6  -8  -8    0.93    0.13   1
  -6   8   8    0.97    0.13   1
   6  -8   8    0.88    0.11   1
  -6   8   8    0.92    0.12   1
   7  -7  -8    0.13    0.10   1
   7  -7  -8   -0.01    0.09   1
  -7   7  -8    0.13    0.10   1
   7  -7   8   -0.08    0.07   1
  -7   7   8    0.03    0.09   1
  -7   7   8    0.06    0.09   1
   8  -6  -8   17.17    0.46   1
  -8   6  -8   16.54    0.49   1
   8  -6  -8   16.29    0.49   1
  -8   6   8   16.39    0.47   1
   8  -6   8   16.30    0.46   1
  -8   6   8   16.64    0.45   1
  -9   5  -8    0.60    0.12   1
   9  -5  -8    0.46    0.12   1
   9  -5  -8    0.51    0.10   1
  -9   5   8    0.44    0.10   1
   9  -5   8    0.40    0.10   1
  10  -4  -8   10.61    0.35   1
 -10   4  -8   10.05    0.36   1
  10  -4   8   10.58    0.35   1
 -10   4   8   10.73    0.34   1
  11  -3  -8    8.76    0.31   1
 -11   3  -8    8.47    0.33   1
 -11   3   8    8.07    0.29   1
  11  -3   8    9.23    0.32   1
  12  -2  -8   20.32    0.55   1
 -12   2  -8   19.26    0.54   1
 -12   2  -8   18.93    0.56   1
 -12   2   8   18.59    0.52   1
  12  -2   8   19.17    0.54   1
 -13   1  -8    0.48    0.13   1
  13  -1  -8    0.46    0.12   1
 -13   1  -8    0.60    0.12   1
 -13   1   8    0.52    0.10   1
  13  -1   8    0.58    0.12   1
 -14   0  -8    2.10    0.18   1
 -14   0  -8    2.34    0.21   1
  14   0  -8    1.98    0.18   1
  14   0   8    2.19    0.19   1
 -15  -1  -8   -0.01    0.12   1
  15   1  -8    0.10    0.13   1
 -15  -1  -8    0.01    0.11   1
  15   1   8   -0.08    0.10   1
 -16  -2  -8    0.07    0.13   1
 -16  -2  -8    0.39    0.13   1
  16   2  -8    0.36    0.14   1
  16   2   8    0.27    0.12   1
 -17  -3  -8    2.88    0.23   1
 -17  -3  -8    3.04    0.25   1
  17   3   8    3.27    0.25   1
  17   3   8    3.19    0.22   1
  -5 -19  -9   -0.24    0.13   1
   5  19  -9    0.08    0.12   1
   5  19   9    0.00    0.14   1
   5  19   9   -0.05    0.10   1
  -4 -18  -9   -0.26    0.12   1
   4  18  -9    0.14    0.12   1
   4  18   9    0.09    0.11   1
   4  18   9    0.21    0.14   1
   3  17  -9    4.24    0.25   1
  -3 -17  -9    3.82    0.25   1
   3  17   9    4.78    0.28   1
   3  17   9    4.17    0.25   1
   2  16  -9   16.07    0.49   1
  -2 -16  -9   14.74    0.46   1
  -2 -16  -9   14.16    0.49   1
   2  16   9   14.45    0.47   1
   2  16   9   15.33    0.50   1
  -1 -15  -9    4.53    0.23   1
   1  15  -9    4.25    0.25   1
  -1 -15  -9    4.01    0.26   1
   1  15   9    3.83    0.27   1
   1  15   9    4.56    0.24   1
   0 -14  -9    2.47    0.21   1
   0  14  -9    2.75    0.21   1
   0 -14  -9    2.67    0.18   1
   0  14   9    2.53    0.20   1
   0  14   9    2.39    0.21   1
  -1  13  -9    0.85    0.15   1
   1 -13  -9    0.67    0.14   1
   1 -13  -9    0.83    0.13   1
  -1  13   9    0.87    0.15   1
  -1  13   9    0.84    0.15   1
   2 -12  -9   14.69    0.43   1
  -2  12  -9   14.01    0.45   1
   2 -12  -9   13.56    0.45   1
  -2  12   9   13.76    0.45   1
  -2  12   9   14.22    0.44   1
  -3  11  -9    0.16    0.12   1
   3 -11  -9    0.07    0.11   1
   3 -11  -9    0.02    0.11   1
  -3  11   9    0.13    0.11   1
  -3  11   9    0.28    0.11   1
   4 -10  -9    3.73    0.22   1
  -4  10  -9    3.39    0.23   1
   4 -10  -9    3.55    0.21   1
  -4  10   9    3.72    0.22   1
  -4  10   9    3.85    0.22   1
   5  -9  -9    5.63    0.25   1
  -5   9  -9    6.19    0.28   1
   5  -9  -9    6.02    0.27   1
  -5   9   9    6.01    0.26   1
  -5   9   9    5.81    0.26   1
   6  -8  -9   39.00    0.95   1
  -6   8  -9   38.54    0.98   1
   6  -8  -9   39.80    0.98   1
   6  -8   9   39.48    0.95   1
  -6   8   9   40.45    0.96   1
  -6   8   9   39.17    0.97   1
   7  -7  -9    0.26    0.11   1
   7  -7  -9    0.33    0.11   1
  -7   7  -9    0.11    0.11   1
  -7   7   9    0.02    0.10   1
   7  -7   9    0.14    0.09   1
  -7   7   9    0.00    0.10   1
   8  -6  -9    6.61    0.30   1
  -8   6  -9    7.19    0.30   1
   8  -6  -9    6.88    0.28   1
   8  -6   9    6.35    0.27   1
  -8   6   9    6.50    0.27   1
  -9   5  -9    3.48    0.23   1
   9  -5  -9    3.41    0.21   1
   9  -5   9    3.70    0.21   1
  -9   5   9    3.37    0.20   1
  10  -4  -9   21.66    0.59   1
 -10   4  -9   21.38    0.62   1
  10  -4   9   22.07    0.60   1
 -10   4   9   21.64    0.59   1
  11  -3  -9    0.11    0.10   1
 -11   3  -9    0.03    0.13   1
  11  -3   9    0.07    0.10   1
 -11   3   9    0.03    0.09   1
  12  -2  -9   12.62    0.41   1
 -12   2  -9   12.56    0.44   1
  12  -2   9   12.82    0.42   1
 -12   2   9   10.94    0.43   1
  13  -1  -9    0.29    0.13   1
 -13   1  -9    0.32    0.14   1
  13  -1   9    0.40    0.13   1
 -14   0  -9   11.10    0.42   1
  14   0  -9   10.90    0.39   1
  14   0   9   11.43    0.41   1
  15   1  -9    0.14    0.13   1
 -15  -1  -9   -0.13    0.12   1
  15   1   9   -0.09    0.11   1
   3  17 -10    0.51    0.15   1
   3  17  10    0.24    0.16   1
   2  16 -10    2.98    0.23   1
   2  16  10    3.09    0.23   1
   2  16  10    2.58    0.24   1
   1  15 -10    8.91    0.36   1
   1  15  10    7.97    0.35   1
   1  15  10    8.72    0.37   1
   0  14 -10    0.56    0.15   1
   0  14  10    0.36    0.15   1
   0  14  10    0.46    0.13   1
   1 -13 -10    0.68    0.14   1
  -1  13 -10    0.75    0.15   1
   1 -13 -10    0.45    0.13   1
  -1  13  10    0.85    0.15   1
  -1  13  10    0.76    0.15   1
   2 -12 -10    0.13    0.12   1
   2 -12 -10    0.02    0.12   1
  -2  12 -10    0.03    0.12   1
  -2  12  10   -0.01    0.11   1
  -2  12  10    0.15    0.11   1
   3 -11 -10    7.43    0.31   1
   3 -11 -10    7.18    0.32   1
  -3  11 -10    7.82    0.34   1
  -3  11  10    7.47    0.33   1
  -3  11  10    6.95    0.32   1
   4 -10 -10    0.22    0.12   1
  -4  10 -10    0.36    0.13   1
   4 -10 -10    0.18    0.11   1
  -4  10  10    0.12    0.11   1
  -4  10  10    0.15    0.13   1
   5  -9 -10    0.56    0.13   1
  -5   9 -10    0.31    0.13   1
   5  -9 -10    0.32    0.11   1
  -5   9  10    0.27    0.12   1
  -5   9  10    0.17    0.12   1
   6  -8 -10    2.17    0.18   1
  -6   8 -10    1.69    0.19   1
   6  -8 -10    1.75    0.17   1
  -6   8  10    1.71    0.17   1
  -6   8  10    2.11    0.19   1
  -7   7 -10    9.88    0.39   1
   7  -7 -10    9.60    0.36   1
   7  -7 -10    9.27    0.34   1
  -7   7  10    9.31    0.35   1
   7  -7  10    8.92    0.34   1
   8  -6 -10    2.07    0.18   1
  -8   6 -10    1.96    0.20   1
  -8   6  10    2.03    0.18   1
   8  -6  10    2.10    0.18   1
  -9   5 -10    1.05    0.17   1
   9  -5 -10    1.10    0.16   1
   9  -5  10    1.03    0.15   1
  -9   5  10    1.33    0.15   1
  10  -4 -10   -0.03    0.11   1
 -10   4 -10    0.01    0.12   1
  10  -4  10   -0.07    0.10   1
 -10   4  10   -0.03    0.11   1
  11  -3 -10    3.13    0.24   1
 -11   3 -10    2.89    0.23   1
  11  -3  10    2.92    0.21   1
  12  -2 -10    0.26    0.13   1
 -12   2 -10    0.44    0.15   1
  12  -2  10    0.33    0.13   1
 -13   1 -10   -0.15    0.12   1
  13  -1 -10    0.18    0.14   1
  13  -1  10    0.02    0.12   1
  -2  12 -11    0.26    0.15   1
  -2  12  11    0.17    0.14   1
  -2  12  11    0.33    0.15   1
  -3  11 -11    0.04    0.13   1
  -3  11  11    0.15    0.12   1
  -3  11  11    0.03    0.13   1
  -4  10 -11    1.17    0.18   1
   4 -10 -11    1.54    0.25   1
  -4  10  11    1.30    0.18   1
  -4  10  11    1.54    0.19   1
  -5   9 -11    1.14    0.18   1
   5  -9 -11    1.23    0.17   1
  -5   9  11    1.00    0.16   1
  -6   8 -11    0.02    0.13   1
   6  -8 -11   -0.02    0.12   1
  -6   8  11    0.02    0.13   1
  -7   7 -11    2.19    0.21   1
   7  -7 -11    2.29    0.20   1
  -7   7  11    2.50    0.21   1
   8  -6 -11    2.29    0.20   1
  -8   6 -11    2.14    0.22   1
  -8   6  11    2.44    0.21   1
   8  -6  11    2.21    0.29   1
 -11 -27   0   -0.10    0.13   1
 -10 -26   0    8.19    0.37   1
  -9 -25   0   -0.12    0.12   1
  -8 -24   0    4.23    0.26   1
  -7 -23   0   -0.10    0.10   1
  -6 -22   0   22.77    0.63   1
   5  21   0    0.04    0.09   1
  -5 -21   0   -0.11    0.09   1
  -4 -20   0   40.86    0.98   1
   4  20   0   40.45    0.97   1
  -3 -19   0    0.05    0.08   1
   3  19   0   -0.04    0.08   1
  -2 -18   0   41.56    1.00   1
   2  18   0   43.94    1.00   1
  -1 -17   0   -0.02    0.07   1
   1  17   0    0.06    0.07   1
   0  16   0  189.51    4.06   1
   0 -16   0  191.10    4.06   1
  -1  15   0    0.01    0.02   1
  -1  15   0    0.10    0.07   1
  -1  15   0    0.00    0.02   1
   1 -15   0    0.03    0.06   1
  -2  14   0  106.57    2.22   1
  -2  14   0  104.03    2.27   1
   2 -14   0  105.06    2.27   1
   3 -13   0    0.04    0.05   1
   3 -13   0    0.01    0.01   1
  -3  13   0    0.01    0.03   1
   4 -12   0  177.41    3.73   1
  -4  12   0  174.59    3.77   1
   5 -11   0    0.08    0.06   1
  -5  11   0    0.05    0.04   1
  -6  10   0   20.42    0.48   1
   6 -10   0   21.21    0.49   1
  -6  10   0   20.43    0.43   1
  -6  10   0   20.16    0.43   1
  -7   9   0    0.00    0.04   1
   7  -9   0   -0.01    0.05   1
  -8   8   0   95.43    2.07   1
   8  -8   0   97.77    2.08   1
  -9   7   0   -0.01    0.05   1
   9  -7   0   -0.01    0.05   1
  10  -6   0   13.42    0.35   1
 -10   6   0   13.56    0.35   1
 -11   5   0    0.07    0.06   1
 -12   4   0    1.04    0.10   1
 -13   3   0    0.04    0.07   1
 -14   2   0    2.77    0.15   1
 -15   1   0   -0.03    0.07   1
 -16   0   0    1.62    0.13   1
 -17  -1   0    0.01    0.08   1
 -18  -2   0   35.34    0.86   1
 -19  -3   0    0.13    0.10   1
 -20  -4   0    1.91    0.17   1
 -21  -5   0    0.09    0.10   1
 -22  -6   0   20.70    0.59   1
 -11 -27  -1    1.66    0.21   1
 -11 -27   1    2.10    0.22   1
 -10 -26  -1    5.47    0.31   1
 -10 -26   1    5.99    0.32   1
  -9 -25  -1    5.17    0.30   1
  -9 -25   1    5.77    0.30   1
  -8 -24  -1   38.70    0.99   1
   8  24   1   38.71    0.97   1
  -8 -24   1   38.19    0.99   1
  -7 -23  -1    0.42    0.13   1
   7  23   1    0.88    0.14   1
  -7 -23   1    0.33    0.12   1
  -6 -22  -1    0.02    0.10   1
   6  22   1    0.06    0.10   1
  -6 -22   1    0.00    0.09   1
  -5 -21  -1   16.94    0.50   1
   5  21   1   16.72    0.48   1
  -5 -21   1   17.05    0.49   1
  -4 -20  -1   20.96    0.58   1
   4  20   1   21.52    0.57   1
  -4 -20   1   22.04    0.58   1
  -3 -19  -1    3.69    0.18   1
  -3 -19   1    3.74    0.19   1
   3  19   1    3.70    0.17   1
  -2 -18  -1   10.67    0.34   1
   2  18   1   10.56    0.32   1
   2  18   1   11.22    0.24   1
  -2 -18   1   10.86    0.33   1
  -1 -17  -1    1.50    0.13   1
   1  17   1    2.04    0.08   1
  -1 -17   1    2.21    0.14   1
   1  17   1    1.69    0.13   1
   0 -16  -1   57.99    1.34   1
   0  16   1   60.17    1.27   1
   0 -16   1   60.77    1.33   1
   0  16   1   59.12    1.33   1
   1 -15  -1    5.23    0.20   1
  -1  15   1    5.36    0.20   1
  -1  15   1    5.63    0.16   1
   1 -15   1    5.57    0.19   1
  -2  14  -1    0.05    0.07   1
  -2  14  -1    0.05    0.03   1
   2 -14  -1    0.02    0.03   1
   2 -14  -1    0.01    0.06   1
  -2  14  -1    0.05    0.07   1
   2 -14   1    0.06    0.05   1
  -2  14   1    0.02    0.03   1
  -2  14   1    0.33    0.07   1
  -3  13  -1    1.96    0.07   1
  -3  13  -1    2.15    0.07   1
   3 -13  -1    1.88    0.12   1
  -3  13   1    2.02    0.11   1
   3 -13   1    1.96    0.10   1
  -3  13   1    2.08    0.09   1
   4 -12  -1    2.72    0.13   1
  -4  12  -1    2.58    0.08   1
  -4  12  -1    2.56    0.09   1
  -4  12   1    2.61    0.10   1
   4 -12   1    2.79    0.12   1
  -4  12   1    2.45    0.12   1
  -5  11  -1    3.71    0.12   1
  -5  11  -1    3.65    0.10   1
   5 -11  -1    3.49    0.14   1
  -5  11   1    3.39    0.13   1
   5 -11   1    3.81    0.13   1
  -5  11   1    3.40    0.13   1
  -6  10  -1   15.71    0.37   1
  -6  10  -1   15.06    0.34   1
   6 -10  -1   15.56    0.40   1
   6 -10   1   16.20    0.38   1
  -6  10   1   15.60    0.37   1
  -6  10   1   14.80    0.37   1
   7  -9  -1    0.42    0.06   1
  -7   9  -1    0.30    0.05   1
  -7   9  -1    0.32    0.04   1
  -7   9   1    0.37    0.03   1
  -7   9   1    0.32    0.06   1
   7  -9   1    0.36    0.06   1
  -8   8  -1    7.51    0.22   1
   8  -8  -1    7.51    0.23   1
   8  -8   1    7.63    0.21   1
  -8   8   1    7.24    0.22   1
   9  -7  -1    0.25    0.07   1
  -9   7  -1    0.24    0.06   1
  -9   7   1    0.27    0.05   1
   9  -7   1    0.18    0.05   1
 -10   6  -1    6.12    0.20   1
  10  -6  -1    6.11    0.21   1
 -10   6   1    5.62    0.19   1
  11  -5  -1    1.74    0.05   1
 -11   5  -1    1.64    0.11   1
 -11   5   1    1.78    0.11   1
 -12   4  -1   15.23    0.40   1
 -12   4   1   15.32    0.40   1
 -13   3  -1    7.31    0.24   1
 -13   3   1    7.23    0.24   1
 -14   2  -1    1.25    0.12   1
 -14   2   1    1.35    0.12   1
 -15   1  -1    0.70    0.10   1
 -15   1   1    0.61    0.09   1
 -16   0  -1    0.35    0.08   1
 -16   0   1    0.14    0.08   1
 -17  -1  -1    9.44    0.31   1
 -17  -1   1    9.11    0.31   1
 -18  -2  -1    0.83    0.12   1
 -18  -2   1    0.88    0.12   1
 -19  -3  -1    0.09    0.09   1
 -19  -3   1    0.04    0.09   1
 -20  -4  -1    3.14    0.21   1
 -20  -4   1    2.74    0.20   1
 -21  -5  -1    2.64    0.20   1
 -21  -5   1    2.62    0.19   1
 -22  -6  -1    0.99    0.16   1
 -23  -7  -1    1.08    0.16   1
 -11 -27  -2   12.31    0.49   1
 -11 -27   2   11.92    0.46   1
 -10 -26  -2    0.10    0.14   1
 -10 -26   2   -0.06    0.14   1
  10  26   2    0.10    0.12   1
  -9 -25  -2    1.11    0.17   1
  -9 -25   2    0.85    0.15   1
   9  25   2    1.13    0.16   1
  -8 -24  -2    0.13    0.13   1
  -8 -24   2    0.42    0.13   1
   8  24   2    0.42    0.13   1
  -7 -23  -2   12.43    0.44   1
  -7 -23   2   13.19    0.43   1
   7  23   2   13.35    0.43   1
  -6 -22  -2    0.32    0.12   1
  -6 -22   2    0.32    0.11   1
   6  22   2    0.17    0.11   1
  -5 -21  -2    2.45    0.19   1
  -5 -21   2    1.68    0.15   1
   5  21   2    1.81    0.16   1
  -4 -20  -2    0.16    0.10   1
   4  20   2    0.14    0.09   1
  -4 -20   2    0.16    0.08   1
   4  20   2    0.16    0.04   1
  -3 -19  -2   50.86    1.22   1
   3  19   2   51.01    1.21   1
   3  19   2   54.43    1.13   1
  -3 -19   2   52.31    1.20   1
  -2 -18  -2    1.89    0.16   1
  -2 -18   2    2.08    0.13   1
   2  18   2    1.65    0.12   1
   2  18   2    1.89    0.09   1
  -1 -17  -2   14.32    0.42   1
   1  17  -2   14.83    0.37   1
   1  17   2   14.56    0.41   1
   1  17   2   15.35    0.36   1
  -1 -17   2   15.34    0.40   1
   0 -16  -2    0.06    0.06   1
   0  16  -2   -0.06    0.05   1
   0  16   2    0.02    0.04   1
   0  16   2   -0.02    0.05   1
   0 -16   2    0.02    0.05   1
   1 -15  -2    5.58    0.20   1
  -1  15  -2    5.66    0.17   1
   1 -15   2    5.37    0.18   1
  -1  15   2    5.35    0.20   1
  -1  15   2    5.47    0.17   1
   2 -14  -2    0.03    0.07   1
  -2  14  -2   -0.04    0.04   1
   2 -14  -2    0.03    0.03   1
  -2  14   2    0.03    0.05   1
  -2  14   2    0.01    0.06   1
   2 -14   2    0.02    0.04   1
   3 -13  -2    3.27    0.08   1
   3 -13  -2    3.30    0.14   1
  -3  13  -2    3.29    0.11   1
  -3  13  -2    3.47    0.08   1
  -3  13   2    3.24    0.14   1
   3 -13   2    3.10    0.12   1
  -3  13   2    3.10    0.12   1
  -4  12  -2    2.36    0.08   1
  -4  12  -2    2.34    0.09   1
   4 -12  -2    2.37    0.14   1
   4 -12  -2    2.45    0.06   1
  -4  12   2    2.19    0.11   1
  -4  12   2    2.56    0.12   1
   4 -12   2    2.55    0.10   1
  -5  11  -2  121.09    2.55   1
  -5  11  -2  121.90    2.55   1
   5 -11  -2  118.94    2.60   1
   5 -11   2  124.39    2.56   1
  -5  11   2  116.73    2.57   1
  -5  11   2  121.44    2.58   1
   6 -10  -2    1.92    0.13   1
  -6  10  -2    2.06    0.09   1
  -6  10  -2    2.09    0.09   1
   6 -10   2    2.12    0.09   1
  -6  10   2    1.98    0.10   1
  -6  10   2    2.10    0.10   1
  -7   9  -2  238.64    5.33   1
  -7   9  -2  242.74    5.16   1
   7  -9  -2  245.05    5.29   1
  -7   9   2  247.72    5.26   1
  -7   9   2  247.64    5.31   1
   7  -9   2  253.15    5.20   1
  -8   8  -2    2.10    0.11   1
   8  -8  -2    2.31    0.14   1
  -8   8  -2    2.50    0.10   1
  -8   8   2    2.33    0.09   1
  -8   8   2    2.30    0.12   1
   8  -8   2    2.46    0.09   1
   9  -7  -2    0.85    0.09   1
  -9   7  -2    1.11    0.09   1
  -9   7   2    1.07    0.09   1
 -10   6  -2    0.27    0.06   1
  10  -6  -2    0.32    0.07   1
 -10   6   2    0.33    0.06   1
 -11   5  -2    1.13    0.10   1
  11  -5  -2    1.07    0.11   1
 -11   5   2    1.27    0.10   1
 -12   4  -2    0.23    0.07   1
 -12   4   2    0.29    0.07   1
 -13   3  -2   54.90    1.24   1
 -13   3   2   55.44    1.24   1
 -14   2  -2    0.98    0.11   1
 -14   2   2    1.09    0.11   1
 -15   1  -2   23.59    0.61   1
 -15   1   2   24.52    0.60   1
 -16   0  -2    0.07    0.09   1
 -16   0   2   -0.06    0.07   1
 -17  -1  -2    0.55    0.11   1
 -17  -1   2    0.58    0.10   1
 -18  -2  -2   -0.08    0.09   1
 -18  -2   2    0.10    0.09   1
 -19  -3  -2    0.11    0.11   1
 -19  -3   2    0.14    0.10   1
 -20  -4  -2    0.20    0.11   1
 -20  -4   2   -0.02    0.09   1
 -21  -5  -2    2.20    0.19   1
  21   5   2    2.43    0.17   1
 -22  -6  -2    0.28    0.12   1
  22   6   2   -0.10    0.09   1
 -10 -26  -3    9.42    0.42   1
 -10 -26   3    8.88    0.38   1
  10  26   3    9.56    0.38   1
  -9 -25  -3    7.93    0.37   1
  -9 -25   3    7.46    0.33   1
   9  25   3    8.01    0.34   1
  -8 -24  -3   15.43    0.53   1
   8  24   3   16.99    0.52   1
  -8 -24   3   16.88    0.51   1
  -7 -23  -3    2.88    0.23   1
  -7 -23   3    3.01    0.20   1
   7  23   3    2.89    0.21   1
  -6 -22  -3    0.51    0.14   1
  -6 -22   3    0.38    0.12   1
   6  22   3    0.37    0.12   1
  -5 -21  -3    9.63    0.36   1
   5  21   3    9.47    0.34   1
  -5 -21   3    9.64    0.33   1
   5  21   3    9.89    0.26   1
  -4 -20  -3    4.46    0.23   1
  -4 -20   3    4.31    0.20   1
   4  20   3    4.54    0.22   1
   4  20   3    4.50    0.16   1
   3  19  -3    8.54    0.27   1
  -3 -19  -3    8.29    0.30   1
  -3 -19   3    8.67    0.28   1
   3  19   3    8.25    0.30   1
   3  19   3    8.63    0.24   1
   2  18  -3    1.92    0.13   1
  -2 -18  -3    2.06    0.15   1
  -2 -18   3    2.36    0.13   1
   2  18   3    1.93    0.13   1
   2  18   3    1.96    0.11   1
  -1 -17  -3    7.87    0.29   1
   1  17  -3    8.40    0.25   1
   1  17   3    7.99    0.28   1
   1  17   3    8.59    0.24   1
  -1 -17   3    8.33    0.25   1
   0  16  -3   55.09    1.22   1
   0 -16  -3   56.50    1.20   1
   0 -16  -3   53.68    1.26   1
   0 -16   3   54.99    1.23   1
   0  16   3   57.03    1.22   1
   0  16   3   54.42    1.25   1
   1 -15  -3    3.57    0.18   1
  -1  15  -3    3.94    0.15   1
   1 -15  -3    3.98    0.13   1
  -1  15   3    3.89    0.15   1
   1 -15   3    3.77    0.14   1
  -1  15   3    3.85    0.17   1
   2 -14  -3    5.72    0.15   1
  -2  14  -3    5.57    0.17   1
   2 -14  -3    5.22    0.20   1
  -2  14   3    5.32    0.18   1
   2 -14   3    5.23    0.17   1
  -2  14   3    5.59    0.20   1
   3 -13  -3   20.44    0.52   1
   3 -13  -3   20.92    0.46   1
  -3  13  -3   20.91    0.48   1
  -3  13   3   20.76    0.50   1
  -3  13   3   20.81    0.51   1
   3 -13   3   19.88    0.47   1
   4 -12  -3   28.57    0.70   1
  -4  12  -3   29.71    0.65   1
   4 -12  -3   28.85    0.63   1
  -4  12  -3   29.30    0.62   1
  -4  12   3   27.74    0.66   1
  -4  12   3   29.34    0.67   1
   4 -12   3   28.14    0.64   1
   5 -11  -3    0.08    0.03   1
  -5  11  -3    0.03    0.04   1
  -5  11  -3    0.06    0.04   1
   5 -11  -3    0.08    0.06   1
  -5  11   3    0.06    0.05   1
   5 -11   3    0.14    0.03   1
  -5  11   3    0.19    0.06   1
   6 -10  -3   13.59    0.32   1
  -6  10  -3   13.91    0.33   1
   6 -10  -3   13.91    0.39   1
  -6  10  -3   13.94    0.34   1
   6 -10   3   14.04    0.32   1
  -6  10   3   14.30    0.35   1
  -6  10   3   13.47    0.36   1
  -7   9  -3   36.45    0.81   1
   7  -9  -3   35.73    0.79   1
   7  -9  -3   36.74    0.85   1
  -7   9  -3   36.55    0.81   1
  -7   9   3   34.33    0.82   1
  -7   9   3   37.21    0.81   1
   8  -8  -3   49.47    1.14   1
  -8   8  -3   50.62    1.10   1
  -8   8  -3   48.60    1.10   1
   8  -8  -3   50.06    1.08   1
  -8   8   3   49.24    1.11   1
  -8   8   3   52.08    1.09   1
   9  -7  -3    2.35    0.10   1
  -9   7  -3    2.31    0.12   1
  -9   7  -3    2.20    0.11   1
   9  -7  -3    2.21    0.15   1
  -9   7   3    2.20    0.12   1
  -9   7   3    2.33    0.09   1
  10  -6  -3   20.26    0.53   1
  10  -6  -3   20.79    0.48   1
 -10   6  -3   20.14    0.50   1
 -10   6   3   19.97    0.45   1
 -10   6   3   20.11    0.50   1
  11  -5  -3   34.01    0.81   1
 -11   5  -3   33.43    0.79   1
 -11   5   3   33.92    0.79   1
 -12   4  -3   21.79    0.55   1
 -12   4   3   21.85    0.54   1
 -13   3  -3    0.11    0.08   1
 -13   3   3    0.06    0.07   1
 -14   2  -3    1.66    0.13   1
 -14   2   3    1.46    0.12   1
 -15   1  -3    3.39    0.18   1
 -15   1   3    3.54    0.17   1
 -16   0  -3    0.02    0.09   1
 -16   0   3   -0.12    0.07   1
 -17  -1  -3    0.24    0.10   1
 -17  -1   3    0.09    0.08   1
 -18  -2  -3    2.67    0.19   1
 -18  -2   3    2.54    0.17   1
 -19  -3  -3    0.25    0.12   1
 -19  -3   3    0.16    0.10   1
 -20  -4  -3    0.74    0.14   1
 -21  -5  -3    0.17    0.12   1
  21   5   3    0.13    0.09   1
 -22  -6  -3    1.51    0.18   1
  22   6   3    1.51    0.15   1
 -10 -26  -4    2.05    0.22   1
 -10 -26   4    1.91    0.21   1
  10  26   4    2.38    0.21   1
  -9 -25  -4    0.09    0.14   1
  -9 -25   4    0.28    0.13   1
   9  25   4    0.25    0.13   1
  -8 -24  -4    0.93    0.17   1
  -8 -24   4    0.60    0.14   1
   8  24   4    0.50    0.14   1
  -7 -23  -4    1.10    0.17   1
  -7 -23   4    0.76    0.13   1
   7  23   4    1.00    0.15   1
  -6 -22  -4    8.25    0.35   1
  -6 -22   4    8.04    0.31   1
   6  22   4    8.31    0.33   1
  -5 -21  -4    0.31    0.12   1
  -5 -21   4    0.24    0.09   1
   5  21   4    0.65    0.13   1
   5  21   4    0.42    0.08   1
   4  20  -4    7.01    0.25   1
  -4 -20  -4    7.32    0.31   1
   4  20   4    6.71    0.28   1
   4  20   4    7.56    0.23   1
  -4 -20   4    6.77    0.26   1
  -3 -19  -4    2.65    0.20   1
   3  19  -4    2.88    0.15   1
  -3 -19   4    2.83    0.15   1
   3  19   4    2.68    0.18   1
   3  19   4    2.56    0.14   1
  -2 -18  -4   34.41    0.87   1
  -2 -18  -4   35.10    0.81   1
   2  18  -4   36.29    0.83   1
  -2 -18   4   35.01    0.83   1
   2  18   4   34.41    0.86   1
   2  18   4   36.02    0.81   1
  -1 -17  -4    0.67    0.12   1
  -1 -17  -4    0.63    0.08   1
   1  17  -4    0.95    0.10   1
   1  17   4    0.82    0.09   1
   1  17   4    0.74    0.11   1
  -1 -17   4    0.84    0.09   1
   0  16  -4   44.20    0.99   1
   0 -16  -4   43.09    1.03   1
   0 -16  -4   44.98    0.97   1
   0  16   4   43.74    0.99   1
   0 -16   4   43.71    0.98   1
   0  16   4   42.06    1.01   1
   1 -15  -4   12.88    0.32   1
   1 -15  -4   12.33    0.38   1
  -1  15  -4   12.60    0.34   1
  -1  15   4   12.66    0.36   1
   1 -15   4   12.57    0.32   1
  -1  15   4   12.24    0.34   1
   2 -14  -4  109.55    2.43   1
   2 -14  -4  115.79    2.37   1
  -2  14  -4  114.49    2.39   1
   2 -14   4  106.70    2.36   1
  -2  14   4  113.28    2.40   1
  -2  14   4  108.49    2.41   1
   3 -13  -4    0.05    0.08   1
  -3  13  -4   -0.04    0.06   1
   3 -13  -4   -0.05    0.04   1
  -3  13   4   -0.04    0.06   1
   3 -13   4   -0.09    0.03   1
  -3  13   4    0.03    0.07   1
   4 -12  -4   50.88    1.09   1
  -4  12  -4   50.50    1.12   1
   4 -12  -4   50.96    1.17   1
  -4  12   4   50.55    1.14   1
  -4  12   4   48.66    1.13   1
   4 -12   4   51.89    1.08   1
  -5  11  -4   12.88    0.30   1
   5 -11  -4   12.55    0.37   1
   5 -11  -4   12.65    0.30   1
  -5  11  -4   12.66    0.33   1
  -5  11   4   11.91    0.34   1
  -5  11   4   12.92    0.34   1
   6 -10  -4   56.00    1.26   1
   6 -10  -4   55.11    1.19   1
  -6  10  -4   55.08    1.22   1
  -6  10  -4   54.78    1.19   1
  -6  10   4   54.03    1.23   1
  -6  10   4   56.12    1.22   1
  -7   9  -4    4.25    0.16   1
   7  -9  -4    4.12    0.14   1
   7  -9  -4    4.25    0.20   1
  -7   9  -4    4.08    0.15   1
  -7   9   4    4.31    0.15   1
  -7   9   4    4.32    0.17   1
   8  -8  -4   74.22    1.61   1
  -8   8  -4   74.68    1.63   1
   8  -8  -4   74.50    1.67   1
  -8   8  -4   74.74    1.62   1
  -8   8   4   74.04    1.64   1
  -8   8   4   77.22    1.61   1
  -9   7  -4   12.00    0.33   1
  -9   7  -4   12.10    0.32   1
   9  -7  -4   12.06    0.36   1
   9  -7  -4   12.31    0.31   1
  -9   7   4   11.82    0.33   1
  -9   7   4   11.84    0.30   1
 -10   6  -4   23.17    0.58   1
  10  -6  -4   22.97    0.61   1
 -10   6  -4   23.45    0.58   1
  10  -6  -4   24.46    0.56   1
 -10   6   4   24.64    0.53   1
 -10   6   4   24.59    0.59   1
  11  -5  -4    1.72    0.11   1
 -11   5  -4    1.92    0.13   1
  11  -5  -4    1.59    0.14   1
 -11   5  -4    1.89    0.13   1
 -11   5   4    1.65    0.12   1
 -12   4  -4   14.14    0.40   1
  12  -4  -4   15.24    0.39   1
 -12   4   4   14.43    0.40   1
 -13   3  -4    0.32    0.09   1
 -13   3   4    0.37    0.08   1
 -14   2  -4    0.51    0.10   1
 -14   2   4    0.64    0.09   1
 -15   1  -4    1.45    0.14   1
 -15   1   4    1.53    0.13   1
 -16   0  -4    6.07    0.26   1
 -16   0   4    6.14    0.23   1
 -17  -1  -4    0.35    0.11   1
 -17  -1   4    0.35    0.10   1
 -18  -2  -4    9.50    0.35   1
 -18  -2   4    9.76    0.32   1
 -19  -3  -4    0.30    0.13   1
 -20  -4  -4    2.11    0.19   1
  20   4   4    1.72    0.16   1
 -21  -5  -4    0.01    0.11   1
  21   5   4    0.02    0.11   1
 -22  -6  -4    7.09    0.34   1
  22   6   4    7.21    0.29   1
  -9 -25  -5    0.26    0.16   1
  -9 -25   5    0.10    0.10   1
   9  25   5    0.31    0.15   1
  -8 -24  -5   24.33    0.73   1
   8  24   5   24.59    0.70   1
  -7 -23  -5    0.50    0.15   1
   7  23   5    0.53    0.15   1
  -7 -23   5    0.62    0.12   1
  -6 -22  -5    0.11    0.13   1
   6  22   5    0.07    0.08   1
  -6 -22   5    0.01    0.08   1
   6  22   5    0.08    0.12   1
  -5 -21  -5   11.59    0.41   1
  -5 -21  -5   12.26    0.39   1
   5  21  -5   10.99    0.36   1
   5  21   5   11.28    0.34   1
  -5 -21   5   10.84    0.35   1
   5  21   5   11.55    0.40   1
  -4 -20  -5   13.27    0.45   1
   4  20  -5   13.43    0.40   1
  -4 -20  -5   13.19    0.38   1
   4  20   5   13.96    0.38   1
  -4 -20   5   12.99    0.39   1
   4  20   5   12.99    0.43   1
   3  19  -5    4.90    0.22   1
  -3 -19  -5    5.15    0.24   1
  -3 -19  -5    4.83    0.20   1
   3  19   5    4.91    0.24   1
  -3 -19   5    5.05    0.20   1
   3  19   5    5.02    0.21   1
  -2 -18  -5    2.24    0.14   1
  -2 -18  -5    1.97    0.17   1
   2  18  -5    2.32    0.16   1
  -2 -18   5    2.43    0.13   1
   2  18   5    2.23    0.14   1
   2  18   5    2.26    0.18   1
  -1 -17  -5    2.25    0.13   1
  -1 -17  -5    2.20    0.18   1
   1  17  -5    2.20    0.14   1
  -1 -17   5    2.18    0.12   1
   1  17   5    1.90    0.16   1
   1  17   5    1.82    0.13   1
   0  16  -5   20.70    0.52   1
   0 -16  -5   19.95    0.55   1
   0 -16  -5   20.63    0.49   1
   0  16   5   19.88    0.53   1
   0 -16   5   19.84    0.48   1
   0  16   5   19.40    0.51   1
  -1  15  -5    3.54    0.17   1
   1 -15  -5    3.32    0.14   1
   1 -15  -5    3.45    0.20   1
  -1  15   5    3.61    0.18   1
  -1  15   5    3.23    0.16   1
   2 -14  -5   -0.11    0.08   1
  -2  14  -5   -0.02    0.06   1
   2 -14  -5    0.01    0.05   1
  -2  14   5   -0.02    0.07   1
  -2  14   5    0.06    0.07   1
   3 -13  -5    8.06    0.23   1
  -3  13  -5    8.18    0.25   1
   3 -13  -5    7.62    0.28   1
  -3  13   5    7.58    0.26   1
  -3  13   5    7.40    0.25   1
   4 -12  -5    1.24    0.09   1
   4 -12  -5    1.30    0.14   1
  -4  12  -5    1.17    0.10   1
  -4  12   5    1.32    0.11   1
  -4  12   5    1.16    0.10   1
   5 -11  -5    0.28    0.10   1
   5 -11  -5    0.48    0.07   1
  -5  11  -5    0.47    0.08   1
  -5  11   5    0.42    0.08   1
  -5  11   5    0.48    0.09   1
   6 -10  -5    3.31    0.19   1
  -6  10  -5    3.31    0.12   1
   6 -10  -5    3.36    0.13   1
  -6  10  -5    3.24    0.15   1
  -6  10   5    3.28    0.16   1
  -6  10   5    3.11    0.15   1
   7  -9  -5    0.16    0.06   1
   7  -9  -5    0.11    0.09   1
  -7   9  -5    0.15    0.07   1
  -7   9  -5    0.20    0.06   1
  -7   9   5    0.06    0.06   1
  -7   9   5    0.19    0.07   1
   8  -8  -5    1.87    0.11   1
  -8   8  -5    2.00    0.12   1
   8  -8  -5    1.88    0.15   1
  -8   8  -5    1.97    0.13   1
  -8   8   5    2.08    0.13   1
  -8   8   5    1.88    0.11   1
   9  -7  -5    0.21    0.06   1
  -9   7  -5   -0.04    0.07   1
  -9   7  -5    0.01    0.07   1
   9  -7  -5    0.05    0.09   1
  -9   7   5   -0.06    0.06   1
  -9   7   5    0.05    0.05   1
 -10   6  -5    0.83    0.10   1
  10  -6  -5    0.87    0.09   1
 -10   6  -5    0.84    0.09   1
  10  -6  -5    0.79    0.12   1
 -10   6   5    1.09    0.08   1
 -10   6   5    1.00    0.10   1
  11  -5  -5    0.65    0.08   1
 -11   5  -5    0.79    0.10   1
  11  -5  -5    0.55    0.11   1
 -11   5  -5    0.68    0.10   1
 -11   5   5    0.57    0.09   1
 -12   4  -5    4.83    0.21   1
  12  -4  -5    5.19    0.20   1
 -12   4  -5    4.85    0.21   1
 -12   4   5    4.98    0.20   1
 -13   3  -5    5.49    0.23   1
 -13   3  -5    5.77    0.25   1
  13  -3  -5    5.79    0.22   1
 -13   3   5    5.82    0.22   1
 -14   2  -5    3.90    0.20   1
 -14   2   5    4.12    0.19   1
 -15   1  -5    1.59    0.15   1
 -15   1   5    1.34    0.13   1
 -16   0  -5   -0.03    0.09   1
 -16   0   5    0.03    0.08   1
 -17  -1  -5   10.38    0.37   1
 -17  -1   5   11.17    0.35   1
 -18  -2  -5    0.79    0.14   1
 -19  -3  -5    0.03    0.12   1
  19   3   5    0.14    0.10   1
 -20  -4  -5    1.85    0.19   1
  20   4   5    1.52    0.16   1
 -21  -5  -5    1.50    0.18   1
  21   5   5    1.47    0.17   1
  -8 -24  -6    0.16    0.15   1
   8  24   6    0.19    0.14   1
  -7 -23  -6   19.46    0.61   1
   7  23   6   18.93    0.59   1
   6  22  -6   -0.04    0.10   1
  -6 -22  -6   -0.15    0.13   1
   6  22   6    0.04    0.09   1
   6  22   6   -0.02    0.11   1
  -5 -21  -6    1.05    0.17   1
   5  21  -6    1.17    0.15   1
   5  21   6    1.40    0.13   1
   5  21   6    1.42    0.17   1
   4  20  -6    3.19    0.20   1
  -4 -20  -6    3.33    0.24   1
   4  20   6    3.50    0.19   1
   4  20   6    3.23    0.22   1
  -3 -19  -6   48.36    1.09   1
   3  19  -6   47.14    1.11   1
  -3 -19  -6   47.30    1.16   1
   3  19   6   45.53    1.14   1
   3  19   6   47.27    1.10   1
   2  18  -6    0.53    0.11   1
  -2 -18  -6    0.65    0.10   1
  -2 -18  -6    0.44    0.13   1
   2  18   6    0.30    0.12   1
   2  18   6    0.53    0.10   1
   1  17  -6    0.30    0.10   1
  -1 -17  -6    0.23    0.11   1
  -1 -17  -6    0.36    0.08   1
   1  17   6    0.28    0.11   1
   1  17   6    0.38    0.09   1
   0 -16  -6    0.07    0.10   1
   0 -16  -6    0.05    0.07   1
   0  16  -6    0.18    0.08   1
   0  16   6    0.08    0.09   1
   0  16   6    0.06    0.08   1
   1 -15  -6    8.35    0.32   1
  -1  15  -6    8.45    0.28   1
   1 -15  -6    8.30    0.26   1
  -1  15   6    8.32    0.28   1
  -1  15   6    8.52    0.30   1
   2 -14  -6    2.03    0.12   1
  -2  14  -6    1.95    0.14   1
   2 -14  -6    1.96    0.17   1
  -2  14   6    2.14    0.16   1
  -2  14   6    1.90    0.14   1
  -3  13  -6    1.52    0.13   1
   3 -13  -6    1.53    0.11   1
   3 -13  -6    1.43    0.15   1
  -3  13   6    1.62    0.13   1
  -3  13   6    1.57    0.14   1
   4 -12  -6    1.80    0.11   1
  -4  12  -6    1.91    0.14   1
   4 -12  -6    1.80    0.14   1
  -4  12   6    1.81    0.14   1
  -4  12   6    1.39    0.13   1
  -5  11  -6   20.43    0.53   1
   5 -11  -6   20.60    0.50   1
   5 -11  -6   20.76    0.56   1
  -5  11   6   20.36    0.52   1
  -5  11   6   20.19    0.53   1
   6 -10  -6    4.91    0.18   1
  -6  10  -6    5.02    0.21   1
   6 -10  -6    5.03    0.24   1
  -6  10   6    5.35    0.21   1
  -6  10   6    5.50    0.21   1
  -7   9  -6   46.82    1.10   1
   7  -9  -6   47.20    1.08   1
   7  -9  -6   48.88    1.14   1
  -7   9   6   48.92    1.09   1
  -7   9   6   48.74    1.11   1
   8  -8  -6    9.74    0.34   1
  -8   8  -6   10.00    0.28   1
  -8   8  -6   10.08    0.32   1
   8  -8  -6    9.70    0.29   1
  -8   8   6   10.06    0.30   1
  -8   8   6    9.96    0.29   1
  -9   7  -6    6.28    0.21   1
  -9   7  -6    5.99    0.24   1
   9  -7  -6    6.20    0.26   1
   9  -7  -6    6.16    0.22   1
  -9   7   6    6.36    0.23   1
  -9   7   6    6.37    0.20   1
 -10   6  -6    0.86    0.10   1
  10  -6  -6    0.98    0.10   1
  10  -6  -6    0.81    0.12   1
 -10   6  -6    0.96    0.12   1
 -10   6   6    0.72    0.10   1
 -11   5  -6    6.01    0.24   1
 -11   5  -6    5.55    0.22   1
  11  -5  -6    6.11    0.22   1
  11  -5  -6    5.61    0.26   1
 -11   5   6    6.06    0.23   1
 -12   4  -6    0.23    0.09   1
 -12   4  -6    0.48    0.11   1
  12  -4  -6    0.25    0.09   1
 -12   4   6    0.13    0.08   1
 -13   3  -6   10.76    0.35   1
  13  -3  -6   10.95    0.34   1
 -13   3  -6   10.97    0.36   1
 -13   3   6   10.96    0.34   1
 -14   2  -6    3.86    0.21   1
 -14   2  -6    4.01    0.23   1
  14  -2  -6    4.13    0.20   1
 -14   2   6    3.80    0.19   1
 -15   1  -6   28.43    0.76   1
 -15   1  -6   28.98    0.74   1
 -15   1   6   29.24    0.72   1
 -16   0  -6    1.10    0.15   1
 -16   0  -6    1.36    0.17   1
 -16   0   6    1.47    0.14   1
 -17  -1  -6    1.95    0.18   1
 -17  -1  -6    2.20    0.20   1
  17   1   6    2.19    0.18   1
 -18  -2  -6   -0.11    0.11   1
  18   2   6   -0.16    0.11   1
 -19  -3  -6    3.79    0.25   1
  19   3   6    3.95    0.24   1
 -20  -4  -6    0.17    0.13   1
  20   4   6    0.35    0.13   1
  -7 -23  -7    4.14    0.29   1
   7  23   7    3.71    0.27   1
  -6 -22  -7    0.19    0.15   1
   6  22  -7    0.08    0.13   1
   6  22   7    0.14    0.13   1
   6  22   7    0.06    0.10   1
   5  21  -7   12.83    0.42   1
  -5 -21  -7   13.03    0.47   1
   5  21   7   13.22    0.40   1
   5  21   7   12.66    0.45   1
  -4 -20  -7    0.13    0.13   1
   4  20  -7    0.25    0.12   1
   4  20   7    0.27    0.11   1
   4  20   7    0.03    0.12   1
   3  19  -7    0.57    0.13   1
  -3 -19  -7    0.52    0.15   1
   3  19   7    0.49    0.14   1
   3  19   7    0.59    0.12   1
  -2 -18  -7    2.31    0.20   1
   2  18  -7    2.07    0.17   1
   2  18   7    2.17    0.16   1
   2  18   7    1.80    0.18   1
  -1 -17  -7   15.79    0.43   1
   1  17  -7   15.37    0.45   1
  -1 -17  -7   14.58    0.47   1
   1  17   7   14.85    0.44   1
   1  17   7   14.71    0.47   1
   0  16  -7    9.46    0.32   1
   0 -16  -7    9.76    0.30   1
   0 -16  -7    9.59    0.36   1
   0  16   7    9.52    0.35   1
   0  16   7    9.53    0.32   1
   1 -15  -7   -0.23    0.10   1
   1 -15  -7    0.08    0.08   1
  -1  15  -7    0.10    0.09   1
  -1  15   7    0.00    0.10   1
  -1  15   7    0.05    0.08   1
  -2  14  -7    2.50    0.17   1
   2 -14  -7    2.48    0.20   1
   2 -14  -7    2.45    0.15   1
  -2  14   7    2.59    0.17   1
  -2  14   7    2.42    0.18   1
   3 -13  -7    5.57    0.26   1
   3 -13  -7    5.41    0.21   1
  -3  13  -7    5.81    0.24   1
  -3  13   7    5.59    0.24   1
  -3  13   7    5.63    0.23   1
   4 -12  -7    2.77    0.20   1
   4 -12  -7    2.52    0.15   1
  -4  12  -7    2.72    0.17   1
  -4  12   7    2.28    0.16   1
  -4  12   7    2.65    0.17   1
  -5  11  -7    1.20    0.13   1
   5 -11  -7    1.41    0.12   1
   5 -11  -7    1.11    0.14   1
  -5  11   7    1.23    0.13   1
  -5  11   7    1.43    0.13   1
   6 -10  -7   -0.01    0.06   1
   6 -10  -7    0.17    0.11   1
  -6  10  -7    0.12    0.09   1
  -6  10   7    0.13    0.09   1
  -6  10   7    0.10    0.08   1
  -7   9  -7    7.23    0.27   1
   7  -9  -7    7.30    0.25   1
   7  -9  -7    7.35    0.29   1
  -7   9   7    7.76    0.26   1
  -7   9   7    7.10    0.27   1
   8  -8  -7   12.20    0.40   1
   8  -8  -7   11.78    0.35   1
  -8   8  -7   12.36    0.38   1
  -8   8   7   12.88    0.36   1
  -8   8   7   12.75    0.38   1
  -9   7  -7   -0.02    0.09   1
   9  -7  -7   -0.07    0.07   1
   9  -7  -7   -0.12    0.09   1
  -9   7   7    0.06    0.08   1
  -9   7   7   -0.03    0.07   1
  10  -6  -7   -0.07    0.08   1
  10  -6  -7   -0.02    0.09   1
 -10   6  -7   -0.20    0.06   1
 -10   6  -7    0.06    0.10   1
 -10   6   7   -0.03    0.08   1
 -11   5  -7   11.54    0.37   1
 -11   5  -7   11.11    0.35   1
  11  -5  -7   11.17    0.35   1
 -11   5   7   11.61    0.35   1
  12  -4  -7   10.83    0.34   1
 -12   4  -7   11.02    0.37   1
 -12   4  -7   11.21    0.36   1
 -12   4   7   10.95    0.35   1
  13  -3  -7    3.92    0.20   1
 -13   3  -7    4.04    0.21   1
 -13   3  -7    3.98    0.23   1
 -13   3   7    4.23    0.20   1
  14  -2  -7    0.53    0.13   1
 -14   2  -7    0.67    0.12   1
 -14   2  -7    0.39    0.12   1
 -14   2   7    0.84    0.12   1
 -15   1  -7    3.47    0.25   1
  15  -1  -7    3.71    0.21   1
 -15   1  -7    3.70    0.23   1
 -15   1   7    3.70    0.20   1
  15  -1   7    3.40    0.21   1
 -16   0  -7    1.49    0.18   1
 -16   0  -7    1.47    0.16   1
  16   0   7    1.27    0.15   1
 -17  -1  -7    0.46    0.13   1
 -17  -1  -7    0.38    0.14   1
  17   1   7    0.28    0.12   1
 -18  -2  -7   -0.08    0.13   1
 -18  -2  -7   -0.12    0.13   1
  18   2   7   -0.01    0.10   1
 -19  -3  -7    3.94    0.26   1
 -19  -3  -7    4.70    0.29   1
  19   3   7    3.99    0.24   1
   6  22  -8    1.49    0.18   1
  -6 -22  -8    1.52    0.21   1
   6  22   8    2.07    0.23   1
   5  21  -8    0.68    0.14   1
  -5 -21  -8    0.45    0.16   1
   5  21   8    0.54    0.13   1
   5  21   8    0.55    0.15   1
  -4 -20  -8    0.69    0.17   1
   4  20  -8    1.04    0.16   1
   4  20   8    0.74    0.14   1
   4  20   8    0.56    0.16   1
   3  19  -8    7.33    0.31   1
  -3 -19  -8    7.15    0.35   1
   3  19   8    7.96    0.31   1
   3  19   8    7.34    0.34   1
   2  18  -8    8.89    0.33   1
  -2 -18  -8    8.17    0.37   1
   2  18   8    9.35    0.37   1
   2  18   8    8.40    0.32   1
   1  17  -8   -0.02    0.11   1
  -1 -17  -8   -0.08    0.12   1
   1  17   8    0.04    0.10   1
   1  17   8    0.05    0.11   1
   0  16  -8    4.72    0.24   1
   0 -16  -8    5.04    0.27   1
   0 -16  -8    4.31    0.26   1
   0  16   8    4.93    0.26   1
   0  16   8    5.31    0.24   1
   1 -15  -8   23.23    0.60   1
  -1  15  -8   23.11    0.63   1
   1 -15  -8   22.76    0.64   1
  -1  15   8   23.14    0.62   1
  -1  15   8   22.26    0.63   1
  -2  14  -8   28.64    0.76   1
   2 -14  -8   29.75    0.78   1
   2 -14  -8   30.49    0.73   1
  -2  14   8   29.55    0.76   1
  -2  14   8   29.78    0.77   1
   3 -13  -8    0.22    0.09   1
  -3  13  -8    0.11    0.10   1
   3 -13  -8    0.23    0.12   1
  -3  13   8    0.29    0.11   1
  -3  13   8    0.12    0.10   1
  -4  12  -8    3.91    0.22   1
   4 -12  -8    4.06    0.19   1
   4 -12  -8    4.13    0.24   1
  -4  12   8    4.64    0.22   1
  -4  12   8    4.08    0.22   1
   5 -11  -8   13.91    0.44   1
  -5  11  -8   13.26    0.42   1
   5 -11  -8   13.46    0.39   1
  -5  11   8   13.51    0.42   1
  -5  11   8   14.08    0.42   1
   6 -10  -8   21.22    0.56   1
   6 -10  -8   22.05    0.61   1
  -6  10  -8   21.97    0.59   1
  -6  10   8   22.19    0.58   1
  -6  10   8   21.11    0.58   1
  -7   9  -8    4.59    0.23   1
   7  -9  -8    4.56    0.21   1
   7  -9  -8    5.15    0.25   1
  -7   9   8    4.92    0.22   1
  -7   9   8    4.88    0.23   1
   8  -8  -8    6.88    0.30   1
   8  -8  -8    7.46    0.26   1
  -8   8  -8    6.62    0.28   1
  -8   8   8    6.76    0.26   1
  -8   8   8    7.32    0.28   1
   9  -7  -8    9.31    0.35   1
  -9   7  -8    9.37    0.34   1
   9  -7  -8    8.59    0.30   1
  -9   7   8    9.50    0.32   1
  10  -6  -8   11.15    0.36   1
 -10   6  -8   11.57    0.38   1
  10  -6  -8   11.72    0.40   1
 -10   6   8   10.83    0.36   1
  11  -5  -8    1.25    0.14   1
 -11   5  -8    1.16    0.15   1
  11  -5   8    1.33    0.15   1
 -11   5   8    1.21    0.13   1
  12  -4  -8    2.46    0.18   1
 -12   4  -8    2.02    0.16   1
 -12   4  -8    2.36    0.20   1
  12  -4   8    2.53    0.19   1
 -12   4   8    2.29    0.17   1
 -13   3  -8    0.37    0.13   1
 -13   3  -8    0.42    0.12   1
  13  -3  -8    0.34    0.11   1
  13  -3   8    0.35    0.12   1
 -13   3   8    0.41    0.11   1
 -14   2  -8    2.09    0.20   1
  14  -2  -8    1.80    0.17   1
 -14   2  -8    1.76    0.16   1
 -14   2   8    2.13    0.17   1
  14  -2   8    1.44    0.16   1
  15  -1  -8    1.34    0.17   1
 -15   1  -8    1.68    0.19   1
 -15   1  -8    1.39    0.17   1
  15  -1   8    1.44    0.17   1
 -16   0  -8    1.70    0.18   1
  16   0  -8    1.58    0.18   1
 -16   0  -8    1.57    0.19   1
  16   0   8    1.62    0.17   1
 -17  -1  -8    0.68    0.16   1
 -17  -1  -8    0.73    0.14   1
  17   1   8    0.96    0.15   1
  -4 -20  -9    7.41    0.37   1
   4  20  -9    8.41    0.35   1
   4  20   9    8.29    0.38   1
   4  20   9    8.35    0.33   1
  -3 -19  -9    1.06    0.19   1
   3  19  -9    1.20    0.17   1
   3  19   9    1.18    0.19   1
   3  19   9    1.09    0.15   1
  -2 -18  -9    0.91    0.18   1
   2  18  -9    1.04    0.16   1
   2  18   9    1.09    0.18   1
   2  18   9    1.13    0.15   1
   1  17  -9    0.09    0.12   1
  -1 -17  -9   -0.27    0.11   1
   1  17   9   -0.02    0.13   1
   1  17   9    0.04    0.11   1
   0 -16  -9   13.11    0.45   1
   0  16  -9   14.14    0.46   1
   0  16   9   13.96    0.48   1
   0  16   9   12.84    0.43   1
  -1  15  -9    0.15    0.12   1
   1 -15  -9   -0.12    0.13   1
  -1  15   9    0.05    0.11   1
  -1  15   9    0.15    0.13   1
  -2  14  -9    0.27    0.12   1
   2 -14  -9   -0.05    0.12   1
  -2  14   9    0.25    0.12   1
  -2  14   9    0.12    0.12   1
   3 -13  -9    3.82    0.24   1
   3 -13  -9    4.82    0.22   1
  -3  13  -9    4.24    0.24   1
  -3  13   9    4.53    0.26   1
  -3  13   9    4.43    0.24   1
   4 -12  -9    8.89    0.31   1
   4 -12  -9    8.62    0.34   1
  -4  12  -9    8.65    0.34   1
  -4  12   9    8.74    0.33   1
  -4  12   9    8.45    0.34   1
  -5  11  -9    0.63    0.14   1
   5 -11  -9    1.14    0.16   1
   5 -11  -9    1.03    0.13   1
  -5  11   9    0.92    0.14   1
  -5  11   9    0.73    0.13   1
   6 -10  -9    2.52    0.21   1
   6 -10  -9    2.44    0.18   1
  -6  10  -9    2.66    0.21   1
  -6  10   9    2.59    0.20   1
  -6  10   9    2.38    0.19   1
   7  -9  -9    3.24    0.20   1
  -7   9  -9    3.04    0.22   1
   7  -9  -9    3.17    0.23   1
  -7   9   9    2.98    0.20   1
  -7   9   9    3.18    0.21   1
   7  -9   9    2.84    0.18   1
  -8   8  -9    4.89    0.27   1
   8  -8  -9    4.45    0.23   1
   8  -8  -9    4.48    0.26   1
  -8   8   9    4.21    0.23   1
   8  -8   9    4.36    0.22   1
   9  -7  -9    0.54    0.14   1
   9  -7  -9    0.38    0.11   1
  -9   7  -9    0.38    0.13   1
  -9   7   9    0.34    0.12   1
   9  -7   9    0.29    0.11   1
  10  -6  -9    4.19    0.22   1
 -10   6  -9    4.42    0.25   1
  10  -6   9    3.95    0.22   1
 -10   6   9    3.55    0.21   1
 -11   5  -9    3.70    0.24   1
  11  -5  -9    3.30    0.20   1
 -11   5   9    3.37    0.21   1
  11  -5   9    3.37    0.23   1
  12  -4  -9    1.80    0.17   1
 -12   4  -9    2.18    0.20   1
 -12   4   9    1.91    0.17   1
  12  -4   9    2.08    0.18   1
 -13   3  -9    0.71    0.15   1
  13  -3  -9    0.88    0.15   1
  13  -3   9    0.70    0.14   1
 -13   3   9    0.88    0.14   1
 -14   2  -9    0.02    0.13   1
  14  -2  -9    0.34    0.12   1
  14  -2   9    0.01    0.12   1
 -15   1  -9    2.58    0.23   1
  15  -1  -9    2.95    0.22   1
  15  -1   9    2.78    0.22   1
   1  17 -10    2.46    0.23   1
   1  17  10    2.75    0.22   1
   1  17  10    2.69    0.25   1
   0 -16 -10    0.19    0.13   1
   0  16 -10    0.47    0.15   1
   0  16  10    0.46    0.15   1
   0  16  10    0.45    0.14   1
  -1  15 -10    7.83    0.33   1
   1 -15 -10    7.29    0.34   1
  -1  15  10    6.70    0.31   1
  -1  15  10    8.37    0.37   1
  -2  14 -10    0.34    0.13   1
   2 -14 -10    0.46    0.14   1
  -2  14  10    0.31    0.13   1
  -2  14  10    0.47    0.13   1
   3 -13 -10    1.73    0.18   1
  -3  13 -10    1.63    0.19   1
  -3  13  10    1.69    0.18   1
  -3  13  10    1.86    0.19   1
  -4  12 -10    0.90    0.15   1
   4 -12 -10    1.02    0.15   1
  -4  12  10    1.05    0.16   1
  -4  12  10    1.11    0.16   1
   5 -11 -10   15.40    0.50   1
  -5  11 -10   16.06    0.51   1
  -5  11  10   14.89    0.48   1
  -5  11  10   14.91    0.48   1
  -6  10 -10    7.39    0.33   1
   6 -10 -10    6.12    0.33   1
  -6  10  10    7.62    0.31   1
   7  -9 -10   10.75    0.38   1
   7  -9 -10   11.51    0.41   1
  -7   9 -10   11.30    0.41   1
  -7   9  10   11.59    0.40   1
   8  -8 -10    3.88    0.25   1
   8  -8 -10    3.34    0.22   1
  -8   8 -10    4.04    0.25   1
  -8   8  10    3.72    0.23   1
   8  -8  10    3.59    0.24   1
  -9   7 -10    1.38    0.18   1
   9  -7 -10    1.58    0.17   1
   9  -7  10    1.47    0.16   1
  -9   7  10    1.64    0.17   1
  10  -6 -10    0.04    0.11   1
 -10   6 -10   -0.02    0.13   1
 -10   6  10   -0.09    0.11   1
  10  -6  10    0.04    0.11   1
  11  -5 -10    0.51    0.14   1
 -11   5 -10    0.58    0.15   1
 -11   5  10    0.39    0.12   1
  11  -5  10    0.33    0.12   1
  12  -4 -10    1.82    0.18   1
 -12   4 -10    1.76    0.20   1
 -12   4  10    1.56    0.26   1
  12  -4  10    1.33    0.17   1
 -13   3 -10    5.78    0.32   1
  13  -3 -10    5.70    0.30   1
  13  -3  10    5.65    0.30   1
  -5  11 -11    0.17    0.14   1
  -5  11  11   -0.08    0.12   1
  -6  10 -11    0.11    0.13   1
  -6  10  11    0.00    0.13   1
  -7   9 -11    2.13    0.21   1
  -7   9  11    2.66    0.21   1
 -10 -28   0    0.15    0.15   1
  -9 -27   0    0.06    0.13   1
  -8 -26   0   17.22    0.55   1
  -7 -25   0   -0.02    0.12   1
  -6 -24   0    0.07    0.11   1
  -5 -23   0   -0.02    0.10   1
  -4 -22   0    4.06    0.22   1
  -3 -21   0    0.02    0.09   1
  -2 -20   0   18.14    0.50   1
   2  20   0   18.12    0.50   1
  -1 -19   0    0.07    0.08   1
   1  19   0    0.00    0.06   1
   0  18   0   27.22    0.67   1
   0 -18   0   27.54    0.68   1
   1 -17   0    0.10    0.07   1
  -1  17   0    0.13    0.07   1
  -1  17   0    0.02    0.02   1
  -1  17   0    0.04    0.02   1
  -2  16   0   27.53    0.60   1
   2 -16   0   27.24    0.66   1
  -2  16   0   27.82    0.60   1
  -3  15   0    0.00    0.04   1
   3 -15   0    0.08    0.06   1
   3 -15   0    0.01    0.02   1
  -4  14   0   30.41    0.67   1
   4 -14   0   30.20    0.71   1
   5 -13   0    0.01    0.06   1
  -5  13   0   -0.01    0.04   1
  -6  12   0   60.57    1.32   1
   6 -12   0   60.63    1.33   1
  -7  11   0    0.02    0.05   1
  -7  11   0    0.03    0.05   1
   7 -11   0   -0.01    0.06   1
  -7  11   0    0.01    0.01   1
  -8  10   0    1.03    0.08   1
   8 -10   0    0.96    0.09   1
   9  -9   0    0.09    0.06   1
  -9   9   0    0.05    0.06   1
  10  -8   0  447.02    9.43   1
 -10   8   0  434.70    9.47   1
 -11   7   0    0.04    0.06   1
  11  -7   0    0.00    0.06   1
 -12   6   0    5.71    0.20   1
 -13   5   0    0.10    0.07   1
 -14   4   0  101.45    2.21   1
 -15   3   0    0.05    0.06   1
 -16   2   0   36.96    0.88   1
 -17   1   0    0.06    0.08   1
 -18   0   0   53.57    1.24   1
 -19  -1   0    0.00    0.09   1
 -20  -2   0   22.92    0.62   1
 -21  -3   0   -0.02    0.10   1
 -22  -4   0    8.09    0.34   1
 -23  -5   0    0.14    0.13   1
 -10 -28  -1    0.23    0.15   1
 -10 -28   1    0.30    0.15   1
  -9 -27  -1    0.98    0.17   1
  -9 -27   1    1.06    0.18   1
  -8 -26  -1    1.57    0.19   1
  -8 -26   1    1.32    0.18   1
  -7 -25  -1   11.80    0.43   1
  -7 -25   1   11.51    0.42   1
   7  25   1   11.63    0.40   1
  -6 -24  -1    0.05    0.12   1
  -6 -24   1    0.16    0.11   1
   6  24   1    0.08    0.11   1
  -5 -23  -1    1.34    0.15   1
  -5 -23   1    1.15    0.15   1
   5  23   1    1.39    0.15   1
  -4 -22  -1    0.17    0.10   1
   4  22   1    0.13    0.10   1
  -4 -22   1    0.14    0.10   1
  -3 -21  -1    0.03    0.09   1
   3  21   1    0.12    0.09   1
  -3 -21   1   -0.05    0.08   1
  -2 -20  -1    2.71    0.18   1
  -2 -20   1    2.62    0.18   1
   2  20   1    2.84    0.17   1
  -1 -19  -1    0.70    0.11   1
   1  19   1    0.77    0.04   1
  -1 -19   1    0.71    0.10   1
   1  19   1    0.63    0.11   1
   0 -18  -1    6.80    0.26   1
   0  18   1    7.64    0.19   1
   0  18   1    7.05    0.24   1
   0 -18   1    7.54    0.25   1
   1 -17  -1    0.73    0.10   1
   1 -17   1    0.80    0.09   1
  -1  17   1    0.72    0.10   1
  -1  17   1    0.75    0.06   1
   2 -16  -1   18.36    0.48   1
   2 -16   1   18.70    0.47   1
  -2  16   1   18.74    0.43   1
  -2  16   1   18.24    0.48   1
   3 -15  -1    2.94    0.15   1
  -3  15  -1    2.87    0.08   1
  -3  15  -1    2.99    0.09   1
  -3  15   1    3.16    0.12   1
  -3  15   1    2.82    0.14   1
   3 -15   1    2.88    0.13   1
  -4  14  -1    5.76    0.14   1
   4 -14  -1    5.59    0.20   1
  -4  14  -1    5.76    0.15   1
  -4  14   1    5.87    0.17   1
   4 -14   1    5.59    0.18   1
  -4  14   1    5.79    0.20   1
  -5  13  -1    7.37    0.18   1
  -5  13  -1    7.84    0.20   1
   5 -13  -1    7.43    0.24   1
  -5  13   1    7.52    0.23   1
   5 -13   1    7.72    0.22   1
  -5  13   1    7.69    0.22   1
  -6  12  -1    0.33    0.05   1
   6 -12  -1    0.33    0.07   1
  -6  12  -1    0.37    0.03   1
   6 -12   1    0.38    0.06   1
  -6  12   1    0.43    0.07   1
  -6  12   1    0.33    0.06   1
   7 -11  -1   12.87    0.34   1
  -7  11  -1   11.91    0.31   1
  -7  11  -1   11.99    0.28   1
   7 -11   1   12.64    0.32   1
  -7  11   1   11.92    0.32   1
   8 -10  -1    6.96    0.22   1
  -8  10  -1    6.68    0.17   1
  -8  10  -1    6.59    0.20   1
   8 -10   1    6.83    0.20   1
  -8  10   1    6.17    0.17   1
  -8  10   1    6.38    0.20   1
  -9   9  -1    1.22    0.09   1
   9  -9  -1    1.05    0.10   1
   9  -9   1    1.13    0.08   1
  -9   9   1    0.88    0.08   1
 -10   8  -1    0.47    0.07   1
  10  -8  -1    0.46    0.08   1
 -10   8   1    0.45    0.07   1
  10  -8   1    0.53    0.06   1
 -11   7  -1   22.34    0.54   1
  11  -7  -1   22.12    0.55   1
 -11   7   1   21.99    0.54   1
 -12   6  -1    3.96    0.17   1
 -12   6   1    4.02    0.17   1
 -13   5  -1    5.18    0.20   1
 -13   5   1    4.57    0.19   1
 -14   4  -1   16.21    0.44   1
 -14   4   1   16.55    0.44   1
 -15   3  -1   44.76    1.06   1
 -15   3   1   46.85    1.06   1
 -16   2  -1   13.66    0.40   1
 -16   2   1   13.85    0.40   1
 -17   1  -1    0.02    0.09   1
 -17   1   1    0.05    0.08   1
 -18   0  -1   10.12    0.34   1
 -18   0   1    9.44    0.32   1
 -19  -1  -1    4.45    0.23   1
 -19  -1   1    4.65    0.22   1
 -20  -2  -1    4.04    0.23   1
 -20  -2   1    4.51    0.23   1
 -21  -3  -1    3.73    0.23   1
 -21  -3   1    4.37    0.23   1
 -22  -4  -1    4.72    0.26   1
 -22  -4   1    5.04    0.27   1
 -23  -5  -1    5.29    0.29   1
 -10 -28  -2    0.15    0.15   1
 -10 -28   2    0.02    0.13   1
  -9 -27  -2    1.40    0.20   1
  -9 -27   2    1.56    0.19   1
   9  27   2    1.27    0.18   1
  -8 -26  -2    0.04    0.13   1
  -8 -26   2    0.12    0.13   1
   8  26   2    0.17    0.13   1
  -7 -25  -2    0.41    0.14   1
   7  25   2    0.24    0.12   1
  -7 -25   2    0.40    0.13   1
  -6 -24  -2    0.07    0.11   1
  -6 -24   2   -0.03    0.11   1
   6  24   2    0.10    0.11   1
  -5 -23  -2    0.51    0.13   1
  -5 -23   2    0.75    0.13   1
   5  23   2    0.56    0.12   1
  -4 -22  -2    0.44    0.12   1
   4  22   2    0.59    0.12   1
  -4 -22   2    0.40    0.11   1
  -3 -21  -2    0.08    0.10   1
   3  21   2    0.32    0.10   1
  -3 -21   2    0.21    0.09   1
  -2 -20  -2   -0.05    0.09   1
  -2 -20   2   -0.05    0.07   1
   2  20   2    0.01    0.04   1
   2  20   2    0.00    0.08   1
  -1 -19  -2    0.15    0.09   1
  -1 -19   2   -0.06    0.06   1
   1  19   2    0.04    0.05   1
   1  19   2    0.02    0.08   1
   0 -18  -2    0.92    0.12   1
   0  18   2    0.98    0.11   1
   0  18   2    0.95    0.08   1
   0 -18   2    1.01    0.10   1
   1 -17  -2   19.40    0.55   1
  -1  17  -2   22.44    0.50   1
  -1  17   2   20.48    0.55   1
   1 -17   2   23.17    0.54   1
  -1  17   2   22.67    0.51   1
  -2  16  -2    0.41    0.05   1
   2 -16  -2    0.38    0.09   1
   2 -16  -2    0.49    0.04   1
  -2  16   2    0.36    0.08   1
   2 -16   2    0.43    0.07   1
  -2  16   2    0.48    0.06   1
   3 -15  -2   15.29    0.42   1
   3 -15  -2   15.76    0.33   1
  -3  15  -2   15.31    0.36   1
  -3  15   2   15.42    0.41   1
  -3  15   2   15.39    0.38   1
   3 -15   2   15.51    0.39   1
  -4  14  -2    2.70    0.10   1
  -4  14  -2    2.78    0.08   1
   4 -14  -2    2.49    0.15   1
  -4  14   2    2.82    0.14   1
  -4  14   2    2.53    0.12   1
   4 -14   2    2.84    0.12   1
  -5  13  -2  139.07    2.89   1
   5 -13  -2  133.29    2.95   1
  -5  13  -2  139.43    2.89   1
  -5  13   2  139.95    2.93   1
  -5  13   2  132.51    2.92   1
   5 -13   2  137.92    2.91   1
   6 -12  -2    0.07    0.06   1
  -6  12  -2    0.01    0.04   1
  -6  12  -2   -0.01    0.04   1
  -6  12   2    0.05    0.05   1
  -6  12   2   -0.03    0.05   1
   6 -12   2    0.02    0.04   1
  -7  11  -2    1.76    0.10   1
   7 -11  -2    1.73    0.13   1
  -7  11  -2    1.68    0.08   1
  -7  11   2    1.73    0.11   1
  -7  11   2    2.01    0.10   1
   7 -11   2    1.81    0.09   1
  -8  10  -2    0.07    0.04   1
  -8  10  -2    0.05    0.05   1
   8 -10  -2    0.17    0.08   1
   8 -10   2    0.05    0.04   1
  -8  10   2    0.21    0.06   1
  -8  10   2    0.03    0.05   1
  -9   9  -2   19.07    0.44   1
   9  -9  -2   18.60    0.48   1
  -9   9  -2   18.83    0.46   1
   9  -9   2   18.46    0.44   1
  -9   9   2   18.16    0.46   1
  10  -8  -2    0.63    0.10   1
 -10   8  -2    0.66    0.08   1
 -10   8   2    0.59    0.08   1
  11  -7  -2   35.86    0.85   1
 -11   7  -2   35.95    0.83   1
 -11   7   2   35.69    0.83   1
  12  -6  -2    0.59    0.10   1
 -12   6  -2    0.48    0.08   1
 -12   6   2    0.60    0.09   1
 -13   5  -2   25.27    0.61   1
 -13   5   2   24.74    0.61   1
 -14   4  -2    0.12    0.07   1
 -14   4   2   -0.08    0.07   1
 -15   3  -2   -0.06    0.08   1
 -15   3   2    0.08    0.08   1
 -16   2  -2    0.11    0.09   1
 -16   2   2    0.07    0.08   1
 -17   1  -2    0.16    0.09   1
 -17   1   2    0.25    0.09   1
 -18   0  -2    0.32    0.11   1
 -18   0   2    0.44    0.10   1
 -19  -1  -2    6.16    0.27   1
 -19  -1   2    6.44    0.26   1
 -20  -2  -2    0.07    0.11   1
 -20  -2   2   -0.08    0.09   1
 -21  -3  -2   15.59    0.48   1
 -21  -3   2   14.68    0.46   1
 -22  -4  -2    0.03    0.11   1
 -23  -5  -2    2.28    0.21   1
  23   5   2    2.45    0.18   1
  -9 -27  -3    0.35    0.16   1
   9  27   3    0.74    0.16   1
  -9 -27   3    0.72    0.16   1
  -8 -26  -3    3.00    0.26   1
  -8 -26   3    3.03    0.23   1
   8  26   3    3.08    0.24   1
  -7 -25  -3    0.27    0.14   1
  -7 -25   3    0.26    0.12   1
   7  25   3    0.20    0.13   1
  -6 -24  -3    1.48    0.18   1
  -6 -24   3    1.52    0.16   1
   6  24   3    1.58    0.18   1
  -5 -23  -3    3.21    0.24   1
   5  23   3    3.52    0.22   1
  -5 -23   3    3.65    0.21   1
  -4 -22  -3    1.07    0.15   1
   4  22   3    1.02    0.15   1
  -4 -22   3    1.11    0.13   1
  -3 -21  -3    4.36    0.24   1
   3  21   3    4.04    0.22   1
   3  21   3    4.44    0.15   1
  -3 -21   3    4.50    0.20   1
  -2 -20  -3    5.39    0.25   1
   2  20   3    5.79    0.18   1
   2  20   3    5.34    0.24   1
  -2 -20   3    5.36    0.22   1
  -1 -19  -3    6.40    0.27   1
   1  19  -3    7.26    0.23   1
   1  19   3    7.04    0.26   1
   1  19   3    7.26    0.22   1
  -1 -19   3    7.52    0.25   1
   0 -18  -3   22.82    0.52   1
   0 -18  -3   22.42    0.60   1
   0  18  -3   22.78    0.54   1
   0  18   3   23.35    0.54   1
   0  18   3   21.84    0.58   1
   0 -18   3   23.02    0.56   1
   1 -17  -3    6.18    0.25   1
   1 -17  -3    6.04    0.17   1
  -1  17  -3    6.27    0.19   1
   1 -17   3    6.08    0.20   1
  -1  17   3    5.99    0.23   1
  -1  17   3    6.08    0.20   1
   2 -16  -3    0.32    0.05   1
   2 -16  -3    0.31    0.09   1
  -2  16  -3    0.34    0.06   1
  -2  16   3    0.36    0.07   1
   2 -16   3    0.40    0.06   1
  -2  16   3    0.33    0.08   1
   3 -15  -3   11.49    0.26   1
   3 -15  -3   11.00    0.34   1
  -3  15  -3   11.33    0.29   1
  -3  15   3   11.06    0.32   1
  -3  15   3   11.09    0.30   1
   3 -15   3   11.11    0.29   1
   4 -14  -3    2.27    0.13   1
   4 -14  -3    1.95    0.07   1
  -4  14  -3    2.11    0.10   1
  -4  14   3    1.81    0.11   1
   4 -14   3    1.87    0.09   1
  -4  14   3    1.90    0.12   1
  -5  13  -3    0.03    0.03   1
   5 -13  -3    0.03    0.02   1
  -5  13  -3    0.01    0.05   1
   5 -13  -3    0.16    0.09   1
  -5  13   3    0.25    0.07   1
  -5  13   3   -0.01    0.05   1
   5 -13   3    0.12    0.04   1
  -6  12  -3   14.66    0.36   1
   6 -12  -3   14.47    0.33   1
   6 -12  -3   14.90    0.41   1
  -6  12  -3   14.11    0.35   1
   6 -12   3   15.19    0.34   1
  -6  12   3   14.83    0.38   1
  -6  12   3   14.68    0.38   1
  -7  11  -3   17.32    0.42   1
  -7  11  -3   17.80    0.41   1
   7 -11  -3   16.96    0.47   1
   7 -11  -3   16.94    0.39   1
  -7  11   3   17.56    0.43   1
  -7  11   3   16.69    0.43   1
   7 -11   3   17.84    0.39   1
  -8  10  -3    0.15    0.06   1
  -8  10  -3    0.16    0.06   1
   8 -10  -3    0.13    0.08   1
   8 -10  -3    0.08    0.04   1
  -8  10   3    0.11    0.06   1
  -8  10   3    0.14    0.05   1
  -9   9  -3    1.50    0.10   1
  -9   9  -3    1.66    0.10   1
   9  -9  -3    1.77    0.14   1
  -9   9   3    1.76    0.12   1
  -9   9   3    1.62    0.09   1
 -10   8  -3    1.73    0.11   1
 -10   8  -3    1.70    0.11   1
  10  -8  -3    1.77    0.12   1
 -10   8   3    1.67    0.08   1
 -10   8   3    1.59    0.10   1
  11  -7  -3    5.08    0.21   1
 -11   7  -3    5.40    0.20   1
 -11   7   3    5.32    0.20   1
  12  -6  -3    0.99    0.12   1
 -12   6  -3    1.21    0.11   1
 -12   6   3    1.05    0.10   1
 -13   5  -3    8.37    0.27   1
 -13   5   3    8.57    0.27   1
 -14   4  -3    2.15    0.15   1
 -14   4   3    2.10    0.14   1
 -15   3  -3   18.62    0.51   1
 -15   3   3   19.20    0.50   1
 -16   2  -3    1.65    0.15   1
 -16   2   3    1.77    0.14   1
 -17   1  -3    1.53    0.15   1
 -17   1   3    1.52    0.14   1
 -18   0  -3    0.87    0.13   1
 -18   0   3    0.87    0.12   1
 -19  -1  -3    1.78    0.17   1
 -19  -1   3    1.58    0.15   1
 -20  -2  -3    5.84    0.28   1
 -20  -2   3    6.48    0.27   1
 -21  -3  -3    0.01    0.11   1
 -22  -4  -3    0.20    0.12   1
  22   4   3    0.04    0.11   1
  -9 -27  -4    0.02    0.15   1
   9  27   4    0.08    0.14   1
  -9 -27   4    0.13    0.12   1
  -8 -26  -4    7.79    0.38   1
   8  26   4    8.17    0.36   1
  -7 -25  -4   -0.05    0.13   1
  -7 -25   4    0.16    0.12   1
   7  25   4    0.10    0.12   1
  -6 -24  -4    1.49    0.19   1
   6  24   4    1.40    0.17   1
  -6 -24   4    1.51    0.15   1
  -5 -23  -4    0.94    0.16   1
   5  23   4    1.29    0.16   1
  -5 -23   4    0.90    0.12   1
  -4 -22  -4    3.59    0.24   1
  -4 -22   4    3.52    0.20   1
   4  22   4    3.81    0.15   1
   4  22   4    3.70    0.22   1
  -3 -21  -4    1.16    0.16   1
   3  21  -4    0.97    0.12   1
   3  21   4    1.08    0.10   1
  -3 -21   4    1.16    0.12   1
   3  21   4    1.16    0.15   1
  -2 -20  -4    2.42    0.20   1
   2  20  -4    2.37    0.15   1
  -2 -20   4    2.35    0.15   1
   2  20   4    2.28    0.18   1
   2  20   4    2.16    0.13   1
  -1 -19  -4    0.65    0.09   1
  -1 -19  -4    0.56    0.12   1
   1  19  -4    0.63    0.10   1
   1  19   4    0.47    0.08   1
   1  19   4    0.61    0.11   1
  -1 -19   4    0.56    0.09   1
   0  18  -4   43.85    0.99   1
   0 -18  -4   43.14    1.05   1
   0 -18  -4   44.31    0.97   1
   0  18   4   43.94    1.00   1
   0  18   4   43.42    1.04   1
   0 -18   4   44.28    0.99   1
   1 -17  -4    1.86    0.10   1
  -1  17  -4    1.60    0.12   1
   1 -17  -4    1.62    0.15   1
  -1  17   4    1.35    0.13   1
  -1  17   4    1.72    0.13   1
   1 -17   4    1.38    0.10   1
   2 -16  -4   21.36    0.57   1
  -2  16  -4   21.95    0.52   1
   2 -16  -4   21.93    0.50   1
  -2  16   4   21.66    0.53   1
   2 -16   4   21.67    0.51   1
  -2  16   4   21.10    0.56   1
   3 -15  -4   15.16    0.35   1
   3 -15  -4   14.33    0.42   1
  -3  15  -4   15.09    0.38   1
   3 -15   4   14.59    0.35   1
  -3  15   4   14.08    0.40   1
  -3  15   4   14.12    0.38   1
   4 -14  -4    2.22    0.09   1
   4 -14  -4    2.08    0.16   1
  -4  14  -4    2.42    0.12   1
   4 -14   4    2.16    0.09   1
  -4  14   4    2.45    0.14   1
  -4  14   4    2.20    0.13   1
   5 -13  -4    0.20    0.10   1
  -5  13  -4    0.19    0.06   1
   5 -13  -4    0.35    0.05   1
  -5  13   4    0.31    0.07   1
  -5  13   4    0.31    0.07   1
  -6  12  -4   10.79    0.26   1
   6 -12  -4   10.37    0.33   1
   6 -12  -4   10.62    0.26   1
  -6  12  -4   10.60    0.29   1
  -6  12   4    9.11    0.29   1
  -6  12   4   10.78    0.30   1
   7 -11  -4    6.08    0.17   1
  -7  11  -4    6.26    0.20   1
   7 -11  -4    6.17    0.25   1
  -7  11  -4    6.21    0.18   1
  -7  11   4    5.93    0.21   1
  -7  11   4    6.37    0.20   1
   8 -10  -4   22.54    0.59   1
   8 -10  -4   22.56    0.51   1
  -8  10  -4   22.46    0.53   1
[truncated: 196,511 more chars]
