# Supplementary material for: Sodium sulfite hepta­hydrate and its relation to sodium carbonate hepta­hydrate
Source: Acta Crystallogr C Struct Chem. 2020 Apr 20;76(Pt 5):427–32. doi: 10.1107/S2053229620004404 (PMC7199194; doi:10.1107/S2053229620004404)
Supplement: Supplementary file 2 [file c-76-00427-Isup2.hkl]

data_I                                                                          
_shelx_title ' jana_trans'                                                      
_shelx_refln_list_code          4                                               
_shelx_F_calc_maximum      381.17                                               
_exptl_crystal_F_000      1056.00                                               
_reflns_d_resolution_high  0.6044                                               
                                                                                
loop_                                                                           
 _space_group_symop_operation_xyz                                               
 'x, y, z'                                                                      
 '-x+1/2, -y, z+1/2'                                                            
 'x+1/2, y+1/2, z'                                                              
 '-x+1, -y+1/2, z+1/2'                                                          
 '-x, -y, -z'                                                                   
 'x-1/2, y, -z-1/2'                                                             
 '-x+1/2, -y+1/2, -z'                                                           
 'x, y+1/2, -z-1/2'                                                             
                                                                                
_cell_length_a    14.6563                                                       
_cell_length_b    19.7180                                                       
_cell_length_c     7.2197                                                       
_cell_angle_alpha  90.000                                                       
_cell_angle_beta   90.000                                                       
_cell_angle_gamma  94.100                                                       
                                                                                
_shelx_F_squared_multiplier     1.000                                           
                                                                                
loop_                                                                           
 _refln_index_h                                                                 
 _refln_index_k                                                                 
 _refln_index_l                                                                 
 _refln_F_squared_calc                                                          
 _refln_F_squared_meas                                                          
 _refln_F_squared_sigma                                                         
 _refln_observed_status                                                         
   2   0   0       1824.32       1397.03        21.65 o                         
   4   0   0      10656.98      11731.17       255.15 o                         
   6   0   0          4.29          7.29         5.83 o                         
   8   0   0      26976.31      28305.86       596.33 o                         
  10   0   0      17756.36      18056.48       270.09 o                         
  12   0   0          8.82         15.31         2.77 o                         
  14   0   0        587.37        559.88        24.79 o                         
  16   0   0        234.89        236.20        18.95 o                         
  18   0   0       7602.75       7810.57       180.79 o                         
  20   0   0       4717.79       4846.44       122.47 o                         
  22   0   0        946.58        879.18        40.82 o                         
  24   0   0        719.78        711.51        39.37 o                         
 -24   2   0        187.39        225.99        26.24 o                         
 -22   2   0       3527.20       3524.02        97.69 o                         
 -20   2   0       1863.33       1831.26        59.78 o                         
 -18   2   0       1801.37       1783.15        55.40 o                         
 -16   2   0       5258.56       5388.82       128.31 o                         
 -14   2   0        464.95        403.87        21.87 o                         
 -12   2   0      12997.91      13472.59       203.03 o                         
 -10   2   0       3690.89       3868.11        90.40 o                         
  -8   2   0        790.92        663.40        21.87 o                         
  -6   2   0         65.46        167.67         8.75 o                         
  -4   2   0       5443.01       5229.92        80.42 o                         
  -2   2   0       1768.62       1554.93        18.58 o                         
   2   2   0       6401.83       7211.78        76.90 o                         
   4   2   0       8372.17       9326.03       163.10 o                         
   6   2   0      15709.73      14948.86       224.23 o                         
   8   2   0      27053.39      29465.94       706.41 o                         
  10   2   0       9638.62      10130.02       153.57 o                         
  12   2   0        133.64        115.59        18.23 o                         
  14   2   0       3460.67       3567.76        87.48 o                         
  16   2   0        368.44        383.46        23.33 o                         
  18   2   0       5165.86       5152.62       125.39 o                         
  20   2   0       3097.26       3341.77        90.40 o                         
  22   2   0       3306.42       3417.58        94.77 o                         
  24   2   0         40.91         48.11        18.95 o                         
 -24   4   0         28.28         48.11        20.41 o                         
 -22   4   0        264.35        275.56        27.70 o                         
 -20   4   0       1340.24       1151.83        45.20 o                         
 -18   4   0         15.66         24.79        14.58 o                         
 -16   4   0          0.68         -1.46        11.66 o                         
 -14   4   0      14711.58      14791.54       322.22 o                         
 -12   4   0        112.92        151.63        14.58 o                         
 -10   4   0       2180.61       2248.26        56.86 o                         
  -8   4   0      23248.42      23220.75       350.49 o                         
  -6   4   0       4435.77       6094.30       110.08 o                         
  -4   4   0      77736.17      79562.27      1193.35 o                         
   0   4   0      16523.87      17855.46       155.54 o                         
   2   4   0      38310.36      40715.40      1105.17 o                         
   6   4   0       7100.92       8146.04       123.20 o                         
   8   4   0        304.88        535.38        47.39 o                         
  10   4   0       6835.94       6942.09       106.67 o                         
  12   4   0       1402.65       1354.96        31.35 o                         
  14   4   0       1898.36       1781.69        51.03 o                         
  16   4   0          1.09        -10.21        10.21 o                         
  18   4   0       2140.90       2230.76        64.15 o                         
  20   4   0        285.56        278.48        24.79 o                         
  22   4   0       1213.52       1179.53        49.57 o                         
 -24   6   0        114.31        148.72        24.79 o                         
 -22   6   0       2518.82       2522.36        78.73 o                         
 -20   6   0         25.83         -2.92        14.58 o                         
 -18   6   0       7763.07       7559.80       177.88 o                         
 -16   6   0        420.70        425.74        26.24 o                         
 -14   6   0      13938.49      13976.51       306.18 o                         
 -12   6   0        763.18        832.53        29.16 o                         
 -10   6   0       2195.55       1966.91        36.08 o                         
  -8   6   0        651.23        537.90        13.89 o                         
  -6   6   0        354.43        179.46        12.39 o                         
  -4   6   0        103.74         36.57         7.29 o                         
  -2   6   0      39516.48      38192.08       471.11 o                         
   0   6   0      17804.32      19137.54       183.59 o                         
   2   6   0       1110.42       1101.03        15.33 o                         
   4   6   0        460.73        261.03         7.37 o                         
   6   6   0      25924.55      26324.64       358.38 o                         
   8   6   0       2869.86       2631.18        43.30 o                         
  10   6   0       1733.23       1666.57        29.84 o                         
  12   6   0       1523.63       1607.21        29.26 o                         
  14   6   0       1467.45       1517.79        43.74 o                         
  16   6   0       2666.67       2662.33        69.98 o                         
  18   6   0       1357.75       1350.12        45.20 o                         
  20   6   0       4064.71       4014.93        70.48 o                         
  22   6   0       2959.98       3018.09        86.02 o                         
 -22   8   0        253.79        217.24        26.24 o                         
 -20   8   0        271.48        312.01        27.70 o                         
 -18   8   0       6729.32       6736.02       160.38 o                         
 -16   8   0        257.36        271.19        21.87 o                         
 -14   8   0       1439.80       1399.69        43.74 o                         
 -12   8   0       1493.96       1670.88        48.11 o                         
 -10   8   0      62486.28      64294.30       974.26 o                         
  -8   8   0      13354.19      14085.65       213.92 o                         
  -6   8   0      11467.19      11317.01       139.15 o                         
  -4   8   0      10241.00       9855.58       148.97 o                         
  -2   8   0       4126.99       3945.99        43.15 o                         
   2   8   0        311.66        242.41         5.15 o                         
   4   8   0      19315.72      19776.53       242.15 o                         
   6   8   0       5198.41       5514.38        59.59 o                         
   8   8   0      40435.89      42210.80       646.49 o                         
  10   8   0      22811.96      23251.00       283.68 o                         
  12   8   0       3992.08       4072.00        53.58 o                         
  14   8   0         18.68         22.74         5.93 o                         
  16   8   0       1019.00       1126.36        25.53 o                         
  18   8   0        166.38        152.97        13.85 o                         
  20   8   0        595.68        587.58        33.53 o                         
 -22  10   0        241.29        244.95        26.24 o                         
 -20  10   0       3023.40       3038.50        87.48 o                         
 -18  10   0       1056.86        972.49        40.82 o                         
 -16  10   0       2000.25       1907.08        58.32 o                         
 -14  10   0       2469.46       2262.84        62.69 o                         
 -12  10   0       2778.76       2798.86        50.52 o                         
 -10  10   0         23.63         25.52         7.22 o                         
  -8  10   0        222.55        145.85         8.72 o                         
  -6  10   0       3356.11       2992.91        33.17 o                         
  -4  10   0      28439.44      28520.55       434.55 o                         
  -2  10   0      30692.56      32667.42       349.87 o                         
   0  10   0      14048.53      13788.90       170.67 o                         
   2  10   0       3335.01       3337.74        40.57 o                         
   4  10   0       2824.69       2686.67        76.55 o                         
   6  10   0        936.94        933.05        11.37 o                         
   8  10   0       3650.85       3744.56        41.31 o                         
  10  10   0         35.73         26.58         4.04 o                         
  12  10   0         22.03         16.87         4.04 o                         
  14  10   0        688.95        733.53        17.17 o                         
  16  10   0       1088.33        989.99        34.99 o                         
 -22  12   0       1139.23       1224.73        51.03 o                         
 -20  12   0       1519.73       1488.63        55.40 o                         
 -18  12   0         17.39         23.33        16.04 o                         
 -16  12   0       1487.43       1459.47        48.11 o                         
 -14  12   0       1553.15       1666.61        51.03 o                         
 -12  12   0       4923.59       4953.98        83.84 o                         
 -10  12   0       1095.00        974.54        16.44 o                         
  -8  12   0       9584.16       9373.02       145.36 o                         
  -6  12   0       8912.70       8835.53       136.60 o                         
  -4  12   0      24351.06      25664.87       386.60 o                         
  -2  12   0        939.83       1183.34        23.50 o                         
   0  12   0       3167.80       3046.89        56.40 o                         
   2  12   0      23925.29      24113.90       362.39 o                         
   4  12   0      17352.48      17683.38       387.10 o                         
   6  12   0       7581.37       7477.21       115.95 o                         
   8  12   0        124.88        121.97         7.68 o                         
  10  12   0       1474.82       1513.07        29.37 o                         
  12  12   0        537.76        562.94        16.77 o                         
  14  12   0        365.65        361.59        21.87 o                         
 -22  14   0        706.10        654.65        40.82 o                         
 -20  14   0        184.70        185.17        23.33 o                         
 -18  14   0       1236.40       1211.61        46.66 o                         
 -16  14   0       3596.01       3456.95        91.85 o                         
 -14  14   0       1367.54       1279.21        40.10 o                         
 -12  14   0       2164.44       2208.38        59.05 o                         
 -10  14   0       8648.78       8381.38       132.48 o                         
  -8  14   0        350.04        353.92        13.28 o                         
  -6  14   0       5497.12       5455.16        87.08 o                         
  -4  14   0       3883.51       4419.45        71.05 o                         
  -2  14   0      15848.42      15345.68       189.65 o                         
   0  14   0        834.92        629.00        14.23 o                         
   2  14   0        249.24        292.84        11.82 o                         
   4  14   0      11121.95      10943.86       137.44 o                         
   6  14   0       1996.39       1886.27        43.01 o                         
   8  14   0       1546.19       1576.15        45.20 o                         
  10  14   0       1824.68       1825.88        35.01 o                         
  12  14   0       2078.65       2134.53        56.86 o                         
 -20  16   0        338.28        278.48        27.70 o                         
 -18  16   0       5787.79       5926.82       145.80 o                         
 -16  16   0        344.05        341.18        17.53 o                         
 -14  16   0       3193.63       3185.52        59.27 o                         
 -12  16   0       1919.94       1991.45        44.47 o                         
 -10  16   0      14108.07      14463.49       222.68 o                         
  -8  16   0        463.43        428.61        15.36 o                         
  -6  16   0       3549.94       3290.05        56.12 o                         
  -4  16   0       1046.72       1143.74        23.44 o                         
  -2  16   0       4111.16       4016.79        52.03 o                         
   0  16   0      28152.61      27747.20       418.57 o                         
   2  16   0        411.28        439.46        15.96 o                         
   4  16   0      23503.75      22806.18       345.89 o                         
   6  16   0       1777.95       1718.21        27.59 o                         
   8  16   0       1639.94       1659.22        48.11 o                         
  10  16   0          2.48         26.24        11.66 o                         
  12  16   0       1399.96       1383.65        43.74 o                         
 -20  18   0        417.36        438.86        32.08 o                         
 -18  18   0        759.98        631.32        33.53 o                         
 -16  18   0         29.06         32.34        17.50 o                         
 -14  18   0        170.17        190.34        14.43 o                         
 -12  18   0       6672.82       6588.98       108.76 o                         
 -10  18   0        941.51        934.72        24.68 o                         
  -8  18   0       1310.55       1300.58        28.23 o                         
  -6  18   0       1905.28       1873.55        35.91 o                         
  -4  18   0       1338.09       1317.03        46.66 o                         
  -2  18   0         23.61         25.72         6.56 o                         
   0  18   0       4057.74       3991.83        69.58 o                         
   2  18   0       6851.65       6237.83       173.50 o                         
   4  18   0        811.41        731.86        22.15 o                         
   6  18   0       1929.92       1886.18        39.68 o                         
   8  18   0      13386.44      13303.29       209.26 o                         
  10  18   0        170.69        138.51        16.04 o                         
 -20  20   0        508.79        584.66        34.99 o                         
 -18  20   0         59.15         55.40        17.50 o                         
 -16  20   0        100.90        157.66        33.53 o                         
 -14  20   0       3641.10       3993.99        72.90 o                         
 -12  20   0       1604.79       1741.06        37.54 o                         
 -10  20   0       4776.41       4929.58        87.48 o                         
  -8  20   0       4698.36       4753.55       158.92 o                         
  -6  20   0        460.66        455.48        18.95 o                         
  -4  20   0       2889.21       2840.82        58.32 o                         
  -2  20   0          5.20         -1.46        11.66 o                         
   0  20   0        596.92        568.62        29.16 o                         
   2  20   0       2742.95       2643.38        51.55 o                         
   4  20   0       6104.24       5927.40       100.52 o                         
   6  20   0          2.80          6.56         9.28 o                         
   8  20   0       2482.57       2514.89        51.52 o                         
  10  20   0        118.83        115.18        20.41 o                         
  12  20   0        493.43        457.82        33.53 o                         
 -18  22   0        396.84        351.38        29.16 o                         
 -16  22   0         41.41         77.27        16.04 o                         
 -14  22   0        616.36        566.82        28.43 o                         
 -12  22   0        869.47        892.51        26.15 o                         
 -10  22   0       1648.07       1671.82        36.33 o                         
  -8  22   0       1225.37       1249.22        34.26 o                         
  -6  22   0        784.36        750.77        19.41 o                         
  -4  22   0        355.42        358.67        24.79 o                         
  -2  22   0       6374.70       6390.47       151.63 o                         
   0  22   0        338.63        265.36        23.33 o                         
   2  22   0       1063.34       1106.63        42.28 o                         
   4  22   0        556.44        591.95        32.08 o                         
   6  22   0       3367.21       3319.90        91.85 o                         
   8  22   0        215.23        250.78        24.79 o                         
  10  22   0       1075.97       1058.52        48.11 o                         
  12  22   0       4312.42       4435.27       121.02 o                         
  14  22   0        277.65        269.73        30.62 o                         
  16  22   0          7.42         11.66        20.41 o                         
 -16  24   0         17.66         10.21        14.58 o                         
 -14  24   0       3023.06       3149.31        81.65 o                         
 -12  24   0        470.33        539.43        37.91 o                         
 -10  24   0       5946.61       6070.85       101.36 o                         
  -8  24   0         73.99         59.78        18.95 o                         
  -6  24   0       9695.21       9611.22       221.62 o                         
  -4  24   0        414.06        424.28        29.16 o                         
  -2  24   0        507.05        530.72        33.53 o                         
   0  24   0         39.31         48.11        16.04 o                         
   2  24   0        590.24        578.83        33.53 o                         
   4  24   0       1601.95       1627.14        56.86 o                         
   6  24   0          4.54         10.21        16.04 o                         
   8  24   0        689.59        616.74        37.91 o                         
  10  24   0         45.27         16.04        18.95 o                         
  12  24   0       2014.32       2007.68        71.44 o                         
  14  24   0         84.20         84.56        23.33 o                         
 -10  26   0         26.30          0.00        16.04 o                         
  -8  26   0        179.36        131.22        21.87 o                         
  -6  26   0        128.05        100.60        20.41 o                         
  -4  26   0       1469.64       1506.13        53.95 o                         
  -2  26   0        163.58        183.71        21.87 o                         
   0  26   0       3939.59       4008.08       107.89 o                         
   2  26   0        363.14        425.74        34.99 o                         
   4  26   0         86.85         97.69        21.87 o                         
   6  26   0       1167.03       1233.48        51.03 o                         
   8  26   0       2428.47       2510.70        80.19 o                         
  10  26   0       1240.26       1194.11        53.95 o                         
  12  26   0         44.42         61.24        23.33 o                         
  -8  28   0       1707.51       1772.94        61.24 o                         
  -6  28   0       3105.41       3254.28        94.77 o                         
  -4  28   0       1195.39       1290.34        52.49 o                         
  -2  28   0       2002.67       2185.56        71.44 o                         
   0  28   0        474.00        328.05        29.16 o                         
   2  28   0         17.20          8.75        18.95 o                         
   4  28   0        253.49        281.40        30.62 o                         
   6  28   0        291.05        326.59        32.08 o                         
   8  28   0        352.45        396.58        34.99 o                         
  10  28   0          6.30         21.87        21.87 o                         
  -8  30   0        488.81        503.01        43.74 o                         
  -6  30   0         10.91        -17.50        17.50 o                         
  -4  30   0         33.22         10.21        21.87 o                         
  -2  30   0        946.33       1000.20        48.11 o                         
   0  30   0         38.32         37.91        21.87 o                         
   2  30   0         11.85        -20.41        20.41 o                         
   6  30   0        260.72        294.52        33.53 o                         
  -4  32   0        527.89        511.76        39.37 o                         
  -2  32   0        532.79        577.37        43.74 o                         
   0  32   0         86.46         55.40        23.33 o                         
   2  32   0        634.25        696.93        46.66 o                         
   2   0   1        945.93        973.39        10.16 o                         
   4   0   1        385.08        376.79         9.43 o                         
   6   0   1       4958.13       5431.63        84.02 o                         
   8   0   1          1.10          9.56         4.55 o                         
  10   0   1       2304.98       2362.50        41.24 o                         
  12   0   1       1513.67       1510.17        30.40 o                         
  14   0   1       8812.94       9204.75       118.98 o                         
  16   0   1         36.44         38.58        15.31 o                         
  18   0   1       1347.26       1424.66        49.57 o                         
  20   0   1        480.72        482.19        21.65 o                         
  22   0   1        349.13        355.97        20.62 o                         
  24   0   1         60.97         77.60        21.87 o                         
 -23   1   1        231.49        198.30        17.53 o                         
 -21   1   1        116.06        123.72        14.43 o                         
 -19   1   1        434.99        468.81        20.62 o                         
 -17   1   1          5.24          5.23         8.72 o                         
 -15   1   1         80.14         95.26         9.75 o                         
 -13   1   1       1439.27       1547.49        64.88 o                         
 -11   1   1       1772.78       1859.35        34.53 o                         
  -9   1   1       3396.56       3496.92        57.21 o                         
  -7   1   1          6.30          8.75         4.12 o                         
  -5   1   1         47.78         31.23         3.33 o                         
  -3   1   1       6362.45       6814.88        64.94 o                         
  -1   1   1       1354.79       1527.79        10.69 o                         
   1   1   1       8609.97       9112.19        61.78 o                         
   3   1   1       2629.25       2830.50        31.99 o                         
   5   1   1        387.22        418.41         6.21 o                         
   7   1   1      15453.91      16089.94       241.25 o                         
   9   1   1        198.20        185.44         8.72 o                         
  11   1   1         69.01        107.91         8.25 o                         
  13   1   1       3307.75       3329.78        45.60 o                         
  15   1   1       1009.24       1020.71        25.77 o                         
  17   1   1       1359.57       1352.73        31.96 o                         
  19   1   1        652.65        664.36        23.18 o                         
  21   1   1        481.77        453.96        22.15 o                         
  23   1   1        239.67        264.49        19.05 o                         
 -24   2   1         56.99         41.55        13.40 o                         
 -22   2   1        141.39        127.34        15.46 o                         
 -20   2   1         32.33         29.16        11.34 o                         
 -18   2   1        255.38        241.32        15.46 o                         
 -16   2   1       1982.74       2005.59        41.24 o                         
 -14   2   1        200.28        189.82        12.37 o                         
 -12   2   1        196.85        227.13        16.04 o                         
 -10   2   1          1.26          6.56         5.15 o                         
  -8   2   1       8245.72       8537.72       130.93 o                         
  -6   2   1        600.25        611.80        11.90 o                         
  -4   2   1       7707.21       8045.72       110.09 o                         
  -2   2   1       9679.27      10710.89        80.92 o                         
   0   2   1       6448.58       7346.24        58.88 o                         
   2   2   1      13891.46      15156.61       188.40 o                         
   4   2   1          7.39         18.28         1.99 o                         
   6   2   1       5534.53       5721.25        71.25 o                         
   8   2   1       3703.01       3828.51        61.34 o                         
  10   2   1       1482.01       1623.20        26.36 o                         
  12   2   1        518.06        585.32        23.90 o                         
  14   2   1       1149.53       1061.33        18.66 o                         
  16   2   1        126.28        125.41        11.34 o                         
  18   2   1        120.91        124.77        12.37 o                         
  20   2   1        639.16        625.18        34.26 o                         
  22   2   1         21.03         34.32        12.24 o                         
 -23   3   1        125.87        145.33        25.52 o                         
 -21   3   1        681.10        732.64        28.43 o                         
 -19   3   1        714.28        715.62        24.21 o                         
 -17   3   1        449.98        439.69        18.56 o                         
 -15   3   1       6634.52       6681.90       152.36 o                         
 -13   3   1       1105.17       1060.01        24.74 o                         
 -11   3   1       1390.36       1283.16        26.27 o                         
  -9   3   1        639.48        678.03        16.50 o                         
  -7   3   1        368.28        418.70        13.47 o                         
  -5   3   1        108.45        106.32         2.93 o                         
  -3   3   1      11357.77      12102.85        86.23 o                         
  -1   3   1       2142.47       2432.10        16.73 o                         
   1   3   1       5357.42       5841.10        55.68 o                         
   3   3   1        348.50        368.90         5.76 o                         
   5   3   1        227.46        295.99         4.45 o                         
   7   3   1       3390.85       3428.10        49.07 o                         
   9   3   1       1932.99       1978.61        27.75 o                         
  11   3   1       1063.27       1122.00        24.58 o                         
  13   3   1       3383.12       3490.96        47.88 o                         
  15   3   1        207.33        168.09        11.82 o                         
  17   3   1        871.43        901.42        25.24 o                         
  19   3   1          9.16          9.48         9.28 o                         
  21   3   1        597.23        594.18        46.66 o                         
  23   3   1         27.24         38.85        18.95 o                         
 -24   4   1        359.40        322.07        22.15 o                         
 -22   4   1          5.42          7.04        11.82 o                         
 -20   4   1        441.85        487.85        25.52 o                         
 -18   4   1         60.84         62.83        11.34 o                         
 -16   4   1       3226.59       3226.46        65.61 o                         
 -14   4   1       2322.53       2388.48        45.36 o                         
 -12   4   1       2251.55       2227.13        41.24 o                         
 -10   4   1       5522.77       5463.44        87.63 o                         
  -8   4   1       1702.95       1797.68        21.91 o                         
  -6   4   1          0.84          6.40         3.37 o                         
  -4   4   1       2960.09       2919.92        24.47 o                         
  -2   4   1       1171.09       1337.48        10.29 o                         
   0   4   1        364.72        323.05         4.36 o                         
   2   4   1        997.11       1045.74        19.36 o                         
   4   4   1      11155.79      12080.56       115.28 o                         
   6   4   1       6772.05       7518.66        80.37 o                         
   8   4   1       1670.65       1606.27        23.00 o                         
  10   4   1          5.54         -0.73         3.59 o                         
  12   4   1       5679.96       5583.25        72.63 o                         
  14   4   1        991.86        999.68        18.23 o                         
  16   4   1       1325.15       1388.51        35.72 o                         
  18   4   1       1339.22       1405.19        33.49 o                         
  20   4   1        422.27        429.22        29.16 o                         
  22   4   1        684.06        711.39        27.31 o                         
 -23   5   1         68.39         51.76        14.43 o                         
 -21   5   1        212.02        211.50        17.53 o                         
 -19   5   1        185.56        180.74        14.92 o                         
 -17   5   1        204.47        192.93        18.95 o                         
 -15   5   1       1042.05       1147.61        27.84 o                         
 -13   5   1        720.00        711.29        44.47 o                         
 -11   5   1        239.14        252.55         6.13 o                         
  -9   5   1       3003.76       2949.57        40.68 o                         
  -7   5   1        195.19        214.27         9.26 o                         
  -5   5   1       3071.64       2754.75        31.33 o                         
  -3   5   1        135.24        102.68         3.24 o                         
  -1   5   1       5938.47       5997.67        52.58 o                         
   1   5   1       1298.07       1237.65        13.29 o                         
   3   5   1         24.03         34.90         2.05 o                         
   5   5   1      22233.55      23149.55       200.39 o                         
   7   5   1       3110.11       3435.40        38.25 o                         
   9   5   1       1250.89       1371.55        20.72 o                         
  11   5   1         21.85         34.33         4.44 o                         
  13   5   1       1047.01        955.15        17.30 o                         
  15   5   1        329.23        313.04        13.89 o                         
  17   5   1        390.73        400.29        17.53 o                         
  19   5   1        976.33        998.80        28.34 o                         
  21   5   1        376.76        383.39        20.08 o                         
  23   5   1        757.79        771.29        42.28 o                         
 -24   6   1          8.47         -2.92        18.95 o                         
 -22   6   1        338.39        331.74        20.62 o                         
 -20   6   1         93.84         95.47        13.89 o                         
 -18   6   1       1151.62       1095.87        29.90 o                         
 -16   6   1       2205.64       2150.70        75.09 o                         
 -14   6   1         94.95         61.07        10.94 o                         
 -12   6   1        607.65        581.78        17.53 o                         
 -10   6   1        865.36        866.48        22.93 o                         
  -8   6   1         58.04         55.11         4.28 o                         
  -6   6   1         79.04         72.47         4.27 o                         
  -4   6   1      15585.24      16002.37       128.63 o                         
  -2   6   1          0.88         10.05         2.97 o                         
   0   6   1      19389.05      19364.88       194.40 o                         
   2   6   1         15.24         26.32         4.69 o                         
   4   6   1        836.72        742.89         9.04 o                         
   6   6   1       9190.39      10052.21        87.39 o                         
   8   6   1       3624.50       3798.33        42.42 o                         
  10   6   1       1392.97       1536.08        23.25 o                         
  12   6   1        124.05        150.68         7.26 o                         
  14   6   1        119.39         96.07        11.04 o                         
  16   6   1        752.08        779.34        22.68 o                         
  18   6   1        456.40        460.82        19.05 o                         
  20   6   1        215.41        209.52        12.00 o                         
  22   6   1        111.61        144.34        23.33 o                         
 -23   7   1         61.62         59.17        14.43 o                         
 -21   7   1        100.21         86.64        14.43 o                         
 -19   7   1        222.53        227.25        16.50 o                         
 -17   7   1       4265.07       4228.50        75.77 o                         
 -15   7   1       1886.68       1762.74        37.11 o                         
 -13   7   1       1617.76       1521.56        31.96 o                         
 -11   7   1       3343.04       3229.69        45.73 o                         
  -9   7   1         26.02         34.71         4.07 o                         
  -7   7   1       2710.20       2538.91        30.42 o                         
  -5   7   1       2232.10       2343.08        20.36 o                         
  -3   7   1        314.31        379.06         5.19 o                         
  -1   7   1       2534.76       2818.49        25.56 o                         
   1   7   1       1905.67       1969.03        18.17 o                         
   3   7   1          0.86          7.43         2.70 o                         
   5   7   1        105.91        107.33         3.38 o                         
   7   7   1       4030.56       4065.16        33.74 o                         
   9   7   1        484.26        499.11         6.82 o                         
  11   7   1       6199.43       6397.15        71.07 o                         
  13   7   1        395.72        375.35        10.88 o                         
  15   7   1       1585.10       1629.09        74.36 o                         
  17   7   1        452.70        487.49        14.52 o                         
  19   7   1        201.14        218.97        11.59 o                         
  21   7   1         34.13         30.62        17.50 o                         
  23   7   1        150.95        157.47        23.33 o                         
 -22   8   1        198.15        192.14        25.52 o                         
 -20   8   1         23.53         47.39        12.37 o                         
 -18   8   1          0.11         -2.46         8.06 o                         
 -16   8   1       2619.18       2570.48        50.52 o                         
 -14   8   1       1834.17       1789.25        37.11 o                         
 -12   8   1       3998.87       3732.86       170.37 o                         
 -10   8   1         47.01         70.78         5.02 o                         
  -8   8   1       1192.06       1090.35        16.01 o                         
  -6   8   1       4809.31       4674.94        38.94 o                         
  -4   8   1       1009.71       1165.35        12.24 o                         
  -2   8   1        274.94        363.25         4.43 o                         
   0   8   1       3293.52       3371.98        33.89 o                         
   2   8   1          0.66          4.07         2.07 o                         
   4   8   1      17296.00      17866.65       154.46 o                         
   6   8   1         62.28         55.56         3.02 o                         
   8   8   1       4773.57       5185.14        51.37 o                         
  10   8   1       3409.92       3360.54        31.19 o                         
  12   8   1       1063.77       1029.54        13.43 o                         
  14   8   1        412.33        449.15         8.69 o                         
  16   8   1        794.18        826.09        27.35 o                         
  18   8   1       2397.76       2450.17        38.92 o                         
  20   8   1        420.10        422.82        29.16 o                         
  22   8   1        513.32        536.55        36.45 o                         
 -23   9   1        178.04        231.63        28.43 o                         
 -21   9   1        130.25        114.12        14.92 o                         
 -19   9   1        153.11        137.88        14.43 o                         
 -17   9   1         51.15         60.52        11.34 o                         
 -15   9   1         59.72         47.61         9.75 o                         
 -13   9   1        269.85        255.77        26.66 o                         
 -11   9   1       2429.82       2467.06        31.68 o                         
  -9   9   1        143.10        157.28         8.84 o                         
  -7   9   1         31.09         51.41         2.68 o                         
  -5   9   1       9697.72       9744.14        85.50 o                         
  -3   9   1       1084.25       1179.33        12.43 o                         
  -1   9   1       2789.23       2514.38        21.25 o                         
   1   9   1       1579.22       1571.13        19.43 o                         
   3   9   1      18159.90      18772.13       162.40 o                         
   5   9   1       2146.13       2120.60        22.24 o                         
   7   9   1       6311.44       6512.50        63.63 o                         
   9   9   1       1588.50       1735.31        21.83 o                         
  11   9   1        446.46        489.53         7.86 o                         
  13   9   1        531.03        505.61         9.51 o                         
  15   9   1        587.22        597.54        14.76 o                         
  17   9   1       1792.16       1808.40        90.40 o                         
  19   9   1          3.22          2.92        13.12 o                         
  21   9   1       1646.40       1590.69        55.40 o                         
 -22  10   1         46.76         36.74        12.86 o                         
 -20  10   1        429.13        443.72        21.65 o                         
 -18  10   1       3306.28       3232.13        62.37 o                         
 -16  10   1        117.48        105.37        18.95 o                         
 -14  10   1       1755.63       1735.00        30.28 o                         
 -12  10   1        896.74        893.60        19.03 o                         
 -10  10   1         21.51         32.65         6.31 o                         
  -8  10   1       1034.53        959.73        14.62 o                         
  -6  10   1       2176.52       2257.09        24.44 o                         
  -4  10   1        450.12        480.29         6.70 o                         
  -2  10   1       6410.14       6732.60        54.92 o                         
   0  10   1        759.05        699.35         9.39 o                         
   2  10   1        649.33        566.01         7.75 o                         
   4  10   1       7961.40       8167.58        72.09 o                         
   6  10   1       4683.68       4822.51        47.97 o                         
   8  10   1        330.70        303.68         7.02 o                         
  10  10   1       4467.62       4721.64        53.56 o                         
  12  10   1        190.76        180.77         7.03 o                         
  14  10   1       1674.36       1712.28        23.47 o                         
  16  10   1         17.97         14.00         7.28 o                         
  18  10   1        499.48        495.72        29.16 o                         
  20  10   1         44.54         48.11        26.24 o                         
 -23  11   1         78.11         68.62        14.92 o                         
 -21  11   1          0.80          5.10        11.34 o                         
 -19  11   1        861.42        824.35        27.31 o                         
 -17  11   1       1288.66       1289.91        48.84 o                         
 -15  11   1       1717.97       1593.77        35.05 o                         
 -13  11   1       3540.17       3495.53        51.05 o                         
 -11  11   1        759.12        683.11        11.34 o                         
  -9  11   1       2880.41       2771.99        30.17 o                         
  -7  11   1       1912.29       1785.34        28.21 o                         
  -5  11   1        437.26        524.07         9.67 o                         
  -3  11   1         33.29         25.03         2.79 o                         
  -1  11   1       2000.76       2109.41        22.77 o                         
   1  11   1         24.59         13.68         2.69 o                         
   3  11   1       1959.56       1982.95        21.23 o                         
   5  11   1       4634.09       4801.76        47.56 o                         
   7  11   1         30.88         32.28         3.42 o                         
   9  11   1       3055.15       3119.28        36.40 o                         
  11  11   1          0.28         -2.95         4.00 o                         
  13  11   1       1482.76       1539.15        21.24 o                         
  15  11   1        463.79        514.54        21.87 o                         
  17  11   1        267.69        293.06        24.79 o                         
 -22  12   1        186.15        174.43        18.95 o                         
 -20  12   1        269.59        258.31        19.05 o                         
 -18  12   1       1135.07       1169.36        31.96 o                         
 -16  12   1        712.99        620.05        22.15 o                         
 -14  12   1        131.55        111.02         9.52 o                         
 -12  12   1       2041.76       1956.71        26.98 o                         
 -10  12   1        431.50        410.75         8.41 o                         
  -8  12   1       3619.62       3529.39        36.95 o                         
  -6  12   1         26.52         53.08         2.93 o                         
  -4  12   1        405.39        380.30         6.07 o                         
  -2  12   1        995.78        974.88         9.78 o                         
   0  12   1       1352.58       1541.97        18.58 o                         
   2  12   1      10683.70      10522.44       194.45 o                         
   4  12   1       5761.49       5911.86        54.07 o                         
   6  12   1       1276.15       1273.59        20.21 o                         
   8  12   1         39.22         41.67         3.50 o                         
  10  12   1        177.80        165.71         7.37 o                         
  12  12   1        254.46        281.22         9.18 o                         
  14  12   1        938.55        934.04        17.78 o                         
  16  12   1       2281.05       2325.53        65.61 o                         
 -21  13   1         51.14         69.39        13.89 o                         
 -19  13   1       1296.60       1320.97        35.05 o                         
 -17  13   1          5.34         -9.28         9.28 o                         
 -15  13   1         60.03         61.21         8.67 o                         
 -13  13   1        116.74        118.42         7.77 o                         
 -11  13   1        624.75        636.45        11.74 o                         
  -9  13   1        413.20        414.53         9.14 o                         
  -7  13   1       4002.53       4116.56        42.14 o                         
  -5  13   1       1006.03       1107.35        12.62 o                         
  -3  13   1        300.64        296.21         5.21 o                         
  -1  13   1        311.18        289.10         6.14 o                         
   1  13   1         17.33          9.18         3.79 o                         
   3  13   1       3893.06       3802.17        55.00 o                         
   5  13   1       4772.77       4795.08        43.56 o                         
   7  13   1       4824.05       4844.05        54.24 o                         
   9  13   1        841.50        853.07        13.09 o                         
  11  13   1        194.63        213.32         7.59 o                         
  13  13   1       2211.88       2246.51        33.16 o                         
  15  13   1        137.90        177.88        18.95 o                         
 -22  14   1        200.91        209.95        28.43 o                         
 -20  14   1        576.10        603.39        25.71 o                         
 -18  14   1        735.21        766.44        25.77 o                         
 -16  14   1       1578.35       1611.45        30.58 o                         
 -14  14   1       2325.36       2328.91        46.30 o                         
 -12  14   1         54.48         81.52         7.03 o                         
 -10  14   1       5839.37       5735.82        66.14 o                         
  -8  14   1         24.36         19.65         2.45 o                         
  -6  14   1       1146.58       1209.55        13.92 o                         
  -4  14   1        798.93        836.63        10.04 o                         
  -2  14   1          1.81         10.26         3.39 o                         
   0  14   1         21.10         25.06         3.67 o                         
   2  14   1       1067.98       1095.01        24.35 o                         
   4  14   1       2994.37       2873.71        32.93 o                         
   6  14   1         13.72         18.21         2.88 o                         
   8  14   1       7417.01       7392.61        93.91 o                         
  10  14   1         65.02         78.04         5.34 o                         
  12  14   1        825.23        828.67        21.12 o                         
  14  14   1       1002.42        998.45        26.57 o                         
 -21  15   1         31.37         33.65        15.31 o                         
 -19  15   1       1160.32       1145.35        38.64 o                         
 -17  15   1         42.72         37.72        11.82 o                         
 -15  15   1       2339.50       2262.75        38.15 o                         
 -13  15   1       1022.06       1039.21        18.89 o                         
 -11  15   1       3165.50       3104.92        44.61 o                         
  -9  15   1       2090.96       2025.45        27.57 o                         
  -7  15   1       2131.63       1996.08        26.14 o                         
  -5  15   1         11.79         21.67         3.60 o                         
  -3  15   1        467.88        429.43         6.50 o                         
  -1  15   1        743.81        798.56        13.49 o                         
   1  15   1       6181.05       6056.42        81.86 o                         
   3  15   1       3775.08       3835.35        39.71 o                         
   5  15   1        513.97        516.86         9.26 o                         
   7  15   1        978.85        908.69        15.78 o                         
   9  15   1        189.70        178.74        10.50 o                         
  11  15   1        632.96        601.08        18.02 o                         
  13  15   1         59.43         56.86        11.66 o                         
 -20  16   1        112.99        104.52        32.08 o                         
 -18  16   1         22.23         16.61        13.12 o                         
 -16  16   1         48.92         59.58        11.29 o                         
 -14  16   1        802.65        784.92        16.74 o                         
 -12  16   1        318.34        319.37        11.04 o                         
 -10  16   1         55.57         61.17         6.30 o                         
  -8  16   1       4469.24       4413.46        52.27 o                         
  -6  16   1        188.26        222.63         8.08 o                         
  -4  16   1       2230.18       2130.14        24.08 o                         
  -2  16   1       2618.11       2701.35        33.79 o                         
   0  16   1       8725.52       8682.77        95.98 o                         
   2  16   1       2215.88       2153.84        36.20 o                         
   4  16   1       1861.85       1748.02        27.78 o                         
   6  16   1        921.88        904.86        18.23 o                         
   8  16   1       2447.67       2504.23        38.56 o                         
  10  16   1         23.92         20.12         8.75 o                         
  12  16   1        320.70        291.60        20.41 o                         
  14  16   1       1564.36       1583.40        48.11 o                         
 -21  17   1        793.30        853.35        64.15 o                         
 -19  17   1          5.19         -6.15        11.82 o                         
 -17  17   1          9.16          4.33         8.95 o                         
 -15  17   1       1496.03       1530.25        25.11 o                         
 -13  17   1        345.56        352.82        14.31 o                         
 -11  17   1        194.51        199.04         9.47 o                         
  -9  17   1        945.86        964.96        16.98 o                         
  -7  17   1       1078.01       1148.96        17.84 o                         
  -5  17   1       2740.19       2654.52        29.72 o                         
  -3  17   1        573.41        591.69         7.34 o                         
  -1  17   1         95.86        109.78         5.95 o                         
   1  17   1        269.18        282.45        22.31 o                         
   3  17   1       7660.05       7556.18        84.40 o                         
   5  17   1         16.57         30.85         7.26 o                         
   7  17   1       5986.90       5912.63        79.32 o                         
   9  17   1        102.74         99.17        11.34 o                         
  11  17   1       6636.51       6859.95       158.92 o                         
  13  17   1        106.19        121.02        16.04 o                         
 -20  18   1       1247.98       1289.36        36.59 o                         
 -18  18   1        412.99        405.85        20.62 o                         
 -16  18   1        593.00        650.30        19.59 o                         
 -14  18   1        832.16        858.22        20.62 o                         
 -12  18   1       5211.35       5421.01        64.49 o                         
 -10  18   1        495.92        532.74        12.81 o                         
  -8  18   1        230.74        253.15         9.18 o                         
  -6  18   1        942.22        914.58        15.30 o                         
  -4  18   1          0.85         15.30         3.57 o                         
  -2  18   1        928.25        922.92        17.68 o                         
   0  18   1       1065.19       1069.60        27.99 o                         
   2  18   1       1585.03       1589.84        21.74 o                         
   4  18   1         50.03         50.29         9.45 o                         
   6  18   1       3980.99       3826.83        80.52 o                         
   8  18   1        345.95        351.46        17.44 o                         
  10  18   1        893.81        917.41        26.57 o                         
  12  18   1       1796.97       1817.13        41.52 o                         
  14  18   1        454.92        421.37        26.24 o                         
 -19  19   1          2.12         14.20        11.82 o                         
 -17  19   1        276.63        254.47        13.97 o                         
 -15  19   1        882.32        902.73        22.32 o                         
 -13  19   1        219.44        222.42        10.30 o                         
 -11  19   1       4263.09       4304.01        52.62 o                         
  -9  19   1       2541.64       2570.36        33.82 o                         
  -7  19   1         87.85         84.68         5.89 o                         
  -5  19   1       1211.36       1166.53        19.99 o                         
  -3  19   1        182.27        183.07         7.85 o                         
  -1  19   1       1895.72       1867.06        25.67 o                         
   1  19   1        108.43        108.83         4.89 o                         
   3  19   1        549.02        540.73        15.11 o                         
   5  19   1          6.81         -1.23         6.98 o                         
   7  19   1        342.92        311.70        14.26 o                         
   9  19   1          0.16          3.65         9.28 o                         
  11  19   1         31.41         26.45        18.95 o                         
  13  19   1       1891.10       1865.28        45.20 o                         
  15  19   1          9.55         43.74        18.95 o                         
  17  19   1        213.37        218.70        27.70 o                         
 -20  20   1          0.03         -6.36        13.12 o                         
 -18  20   1         88.42        102.72        13.89 o                         
 -16  20   1         95.63         90.39        14.09 o                         
 -14  20   1         41.86         40.74         8.95 o                         
 -12  20   1         39.76         39.53         7.03 o                         
 -10  20   1       2034.68       2054.87        29.16 o                         
  -8  20   1          8.72         12.09         5.37 o                         
  -6  20   1         78.43         77.13         5.28 o                         
  -4  20   1         21.40         31.86        10.26 o                         
  -2  20   1        398.90        416.43        10.66 o                         
   0  20   1       2809.20       2774.57        42.93 o                         
   2  20   1        385.94        398.17        14.86 o                         
   4  20   1       3216.76       3137.03        48.54 o                         
   6  20   1       2069.61       1982.39        35.07 o                         
   8  20   1        145.30        132.21        11.13 o                         
  10  20   1       1843.68       1846.46        61.24 o                         
  12  20   1          9.62         15.91        11.20 o                         
  14  20   1         76.64         62.69        20.41 o                         
  16  20   1        655.86        656.11        43.74 o                         
 -19  21   1        580.72        621.11        34.99 o                         
 -17  21   1        404.47        459.14        18.48 o                         
 -15  21   1         63.64         34.75         9.18 o                         
 -13  21   1        777.27        769.87        20.06 o                         
 -11  21   1        162.70        162.20        10.31 o                         
  -9  21   1        449.09        406.14        11.75 o                         
  -7  21   1          1.42          5.74         4.49 o                         
  -5  21   1        221.67        207.53         9.82 o                         
  -3  21   1        522.74        520.77        16.54 o                         
  -1  21   1        351.92        337.46         8.96 o                         
   1  21   1        461.57        468.00        15.70 o                         
   3  21   1         18.77          4.37         7.26 o                         
   5  21   1       2570.08       2464.25        41.23 o                         
   7  21   1       1053.18       1040.66        24.09 o                         
   9  21   1       1458.99       1498.87        31.08 o                         
  11  21   1       1559.70       1508.22        32.50 o                         
  13  21   1        627.22        648.83        25.91 o                         
  15  21   1        330.93        291.60        30.62 o                         
  17  21   1         65.74         77.27        23.33 o                         
 -18  22   1        478.10        526.88        29.16 o                         
 -16  22   1       1568.68       1677.45        32.74 o                         
 -14  22   1       1304.79       1411.01        28.46 o                         
 -12  22   1        637.61        700.02        26.50 o                         
 -10  22   1       1463.22       1497.17        23.48 o                         
  -8  22   1        714.45        764.70        29.73 o                         
  -6  22   1          1.27          5.02         6.51 o                         
  -4  22   1        197.08        201.37         9.54 o                         
  -2  22   1       4254.34       4283.86        66.96 o                         
   0  22   1       1320.88       1320.41        26.91 o                         
   2  22   1        154.41        123.47        10.64 o                         
   4  22   1          4.37         21.38         8.42 o                         
   6  22   1         10.85          3.75         8.11 o                         
   8  22   1        433.82        394.37        19.75 o                         
  10  22   1        898.44        883.37        23.45 o                         
  12  22   1        116.21        112.85        14.57 o                         
  14  22   1        150.15        139.55        17.53 o                         
  16  22   1        664.07        666.23        31.43 o                         
 -17  23   1        261.05        281.15        17.44 o                         
 -15  23   1        519.10        546.48        18.71 o                         
 -13  23   1        923.08        916.73        21.59 o                         
 -11  23   1       2302.02       2381.31        34.21 o                         
  -9  23   1         47.54         38.29         8.08 o                         
  -7  23   1       5495.62       5504.57        75.89 o                         
  -5  23   1          1.05          9.56         8.74 o                         
  -3  23   1       1238.63       1268.42        31.91 o                         
  -1  23   1        359.66        360.72        15.11 o                         
   1  23   1       1518.10       1556.87        54.57 o                         
   3  23   1        204.95        187.08        12.57 o                         
   5  23   1        180.55        189.77        12.63 o                         
   7  23   1         68.39         89.56        25.58 o                         
   9  23   1        301.70        339.49        16.79 o                         
  11  23   1       1819.31       1795.23        36.65 o                         
  13  23   1        156.53        170.59        19.59 o                         
  15  23   1        187.39        206.62        20.62 o                         
 -16  24   1         12.43         17.70        12.76 o                         
 -14  24   1        600.77        591.76        18.06 o                         
 -12  24   1       1404.79       1443.21        94.77 o                         
 -10  24   1        147.21        136.69        11.09 o                         
  -8  24   1        171.92        167.39        10.43 o                         
  -6  24   1         32.09         17.88         6.79 o                         
  -4  24   1        270.52        273.35        23.33 o                         
  -2  24   1         12.83         38.27        30.62 o                         
   0  24   1       1893.28       1914.91        35.33 o                         
   2  24   1        186.48        194.45        12.89 o                         
   4  24   1       3649.98       3675.24        57.79 o                         
   6  24   1          3.96         14.29         9.52 o                         
   8  24   1       5717.93       5618.78        82.76 o                         
  10  24   1        120.28        137.56        12.78 o                         
  12  24   1         54.40         60.35        14.92 o                         
  14  24   1        104.66         65.50        16.50 o                         
 -15  25   1       1650.23       1729.20        55.40 o                         
 -13  25   1         10.75          9.15        12.39 o                         
 -11  25   1          6.16          6.42         9.71 o                         
  -9  25   1          2.37         -3.86        10.88 o                         
  -7  25   1        878.43        855.75        27.78 o                         
  -5  25   1        306.94        307.56        18.47 o                         
  -3  25   1       1578.11       1576.45        38.57 o                         
  -1  25   1        580.08        570.88        23.65 o                         
   1  25   1       1004.74        998.55        37.91 o                         
   3  25   1       2076.22       2042.46        38.42 o                         
   5  25   1        133.94        120.83        12.05 o                         
   7  25   1       1670.65       1697.85        35.03 o                         
   9  25   1        791.34        799.93        43.74 o                         
  11  25   1       2450.58       2444.21        57.21 o                         
  13  25   1          0.12         15.31        14.43 o                         
 -14  26   1       1613.64       1654.84        52.49 o                         
 -12  26   1       2506.53       2544.51        51.69 o                         
 -10  26   1          0.26        -18.95        18.95 o                         
  -8  26   1        517.57        543.92        43.01 o                         
  -6  26   1        297.68        310.47        19.51 o                         
  -4  26   1       1907.64       1960.65        44.77 o                         
  -2  26   1        663.82        610.27        25.24 o                         
   0  26   1        145.42        148.59        18.23 o                         
   2  26   1        293.10        266.60        19.05 o                         
   4  26   1         15.02         -2.19        12.39 o                         
   6  26   1        146.29        142.48        29.16 o                         
   8  26   1        219.47        211.28        19.05 o                         
  10  26   1        804.46        835.96        37.91 o                         
  12  26   1         42.70         46.66        16.50 o                         
 -13  27   1        116.03        134.14        24.79 o                         
 -11  27   1        610.30        599.24        39.37 o                         
  -9  27   1       1420.03       1392.40        55.40 o                         
  -7  27   1          9.04        -11.35        11.56 o                         
  -5  27   1        543.19        541.14        26.24 o                         
  -3  27   1       2676.90       2751.53        57.71 o                         
  -1  27   1        112.65        152.83        34.99 o                         
   1  27   1          9.72          7.16        11.82 o                         
   3  27   1       1354.11       1434.29        39.14 o                         
   5  27   1         89.83        110.05        15.46 o                         
   7  27   1        146.25        162.20        27.70 o                         
   9  27   1        146.92        148.61        18.02 o                         
  11  27   1        232.55        276.38        32.08 o                         
 -12  28   1          0.03          1.46        18.95 o                         
 -10  28   1        194.92        243.49        29.16 o                         
  -8  28   1        168.68        150.18        24.79 o                         
  -6  28   1        205.08        193.82        18.02 o                         
  -4  28   1          5.88         -0.73        12.24 o                         
  -2  28   1        595.98        609.27        26.15 o                         
   0  28   1         91.26        103.39        15.46 o                         
   2  28   1        320.42        349.93        21.65 o                         
   4  28   1        434.92        455.33        49.57 o                         
   6  28   1       2451.83       2571.78        58.74 o                         
   8  28   1       1159.98       1278.26        39.68 o                         
  10  28   1         21.62         38.64        15.46 o                         
 -11  29   1        116.74        106.43        23.33 o                         
  -9  29   1         48.63         49.57        21.87 o                         
  -7  29   1         30.77         11.66        20.41 o                         
  -5  29   1        660.04        648.98        80.19 o                         
  -3  29   1         21.02         43.01        14.43 o                         
  -1  29   1         65.60         71.09        14.92 o                         
   1  29   1        124.53        131.22        16.40 o                         
   3  29   1          0.19         -1.12        14.58 o                         
   5  29   1          0.40          7.56        13.89 o                         
   7  29   1       1135.62       1229.05        41.55 o                         
   9  29   1        507.60        526.49        29.90 o                         
 -10  30   1       1765.38       1873.55        67.07 o                         
  -8  30   1        337.17        395.12        34.99 o                         
  -6  30   1        180.31        205.58        29.16 o                         
  -4  30   1         98.90         87.52        28.43 o                         
  -2  30   1        355.01        392.43        27.70 o                         
   0  30   1         58.42         56.97        15.46 o                         
   2  30   1          4.25         -4.37        18.95 o                         
   4  30   1        219.43        211.90        20.62 o                         
   6  30   1        479.24        519.75        34.26 o                         
  -7  31   1       1894.94       1837.10        69.98 o                         
  -5  31   1        246.77        217.24        29.16 o                         
  -3  31   1        210.99        263.51        20.62 o                         
  -1  31   1         22.71         12.91        14.32 o                         
   1  31   1       2186.51       2303.74        60.51 o                         
   3  31   1        162.42        128.70        18.02 o                         
   5  31   1        695.67        746.68        33.49 o                         
  -4  32   1       1167.45       1121.21        53.95 o                         
  -2  32   1        737.90        605.08        43.74 o                         
   0  32   1        136.02        112.69        18.02 o                         
   2  32   1         98.32         76.38        17.53 o                         
   0   0   2        251.64        172.01         6.10 o                         
   2   0   2       1610.94       1696.81        15.96 o                         
   4   0   2       1669.51       1698.80        20.39 o                         
   6   0   2        609.03        659.95        11.48 o                         
   8   0   2       1169.04       1249.10        19.63 o                         
  10   0   2       1188.44       1182.21        24.21 o                         
  12   0   2        511.14        508.91        15.46 o                         
  14   0   2        233.52        244.74        34.26 o                         
  16   0   2         11.72         -0.46         9.48 o                         
  18   0   2         56.72         57.46        10.79 o                         
  20   0   2          1.11          4.24        10.79 o                         
  22   0   2         31.80         32.08        12.37 o                         
 -23   1   2       4403.72       4432.32        84.02 o                         
 -21   1   2        930.66        849.76        28.34 o                         
 -19   1   2         71.95         70.55        16.77 o                         
 -17   1   2         19.22         29.89         9.28 o                         
 -15   1   2       3519.98       3509.68        67.80 o                         
 -13   1   2          8.62         12.39        13.85 o                         
 -11   1   2        242.81        258.36        11.34 o                         
  -9   1   2       2238.09       2385.70        41.24 o                         
  -7   1   2      58285.57      60059.23       742.71 o                         
  -5   1   2      34771.38      32494.07       351.36 o                         
  -3   1   2      38008.99      40705.01       436.49 o                         
  -1   1   2        295.94        258.89         6.11 o                         
   1   1   2       3942.28       4316.22        33.18 o                         
   3   1   2     134175.62     128965.62      2717.74 o                         
   5   1   2       2521.09       2957.17        38.70 o                         
   7   1   2       4539.15       5036.45        55.18 o                         
   9   1   2       4041.34       3981.91        64.43 o                         
  11   1   2      34467.94      35287.11       527.34 o                         
  13   1   2       7783.69       7948.15       125.77 o                         
  15   1   2      10889.36      10902.64       274.15 o                         
  17   1   2         66.44         82.64        10.79 o                         
  19   1   2        878.82        919.77        27.31 o                         
  21   1   2        171.31        159.96        17.50 o                         
  23   1   2        751.42        807.51        30.40 o                         
 -22   2   2         26.02         32.08        12.37 o                         
 -20   2   2          5.06          9.48        11.34 o                         
 -18   2   2         27.90         32.81        10.31 o                         
 -16   2   2         15.20         12.95         8.72 o                         
 -14   2   2        151.97        151.33        11.34 o                         
 -12   2   2         45.39         38.65         7.22 o                         
 -10   2   2        247.02        251.27        10.79 o                         
  -8   2   2        104.81        108.71         5.10 o                         
  -6   2   2       1363.98       1467.27        16.24 o                         
  -4   2   2       1629.14       1648.91        17.44 o                         
  -2   2   2       1243.46       1281.89        13.94 o                         
   0   2   2        619.97        634.43         7.68 o                         
   2   2   2          6.10         -2.06         2.06 o                         
   4   2   2       1973.57       2032.39        23.29 o                         
   6   2   2        387.05        404.50         6.78 o                         
   8   2   2         75.29         67.43         2.51 o                         
  10   2   2        436.33        424.13        13.28 o                         
  12   2   2        282.37        283.94        12.24 o                         
  14   2   2        268.28        273.74        18.82 o                         
  16   2   2        259.26        262.14        14.92 o                         
  18   2   2         11.63          1.46        13.12 o                         
  20   2   2          6.74         -1.82        10.94 o                         
  22   2   2         27.01         56.51        12.86 o                         
 -23   3   2        565.25        554.04        28.43 o                         
 -21   3   2        350.47        417.61        22.15 o                         
 -19   3   2         80.40         69.88        11.82 o                         
 -17   3   2          0.36          5.19        12.39 o                         
 -15   3   2          0.26          1.46        10.21 o                         
 -13   3   2       8009.26       8044.05       127.84 o                         
 -11   3   2       4831.73       4824.87       150.18 o                         
  -9   3   2       1138.09       1256.18        20.72 o                         
  -7   3   2      24783.88      25130.70       339.90 o                         
  -5   3   2      17687.25      18087.52       157.41 o                         
  -3   3   2       4056.14       4252.66        37.99 o                         
  -1   3   2      33850.21      34521.14       331.08 o                         
   1   3   2       7225.66       6610.55        81.93 o                         
   3   3   2         71.58        244.90         4.45 o                         
   5   3   2      17368.91      18194.99       193.37 o                         
   7   3   2       1957.67       1973.51        55.16 o                         
   9   3   2        826.43        900.62        19.05 o                         
  11   3   2       4279.43       4223.68        69.58 o                         
  13   3   2         22.69         26.02         5.90 o                         
  15   3   2        695.02        693.28        15.42 o                         
  17   3   2        382.21        375.45        17.44 o                         
  19   3   2         19.35         18.33        10.79 o                         
  21   3   2       2257.49       2205.87        66.34 o                         
  23   3   2        359.25        313.47        29.16 o                         
 -22   4   2          3.30         -2.92        16.04 o                         
 -20   4   2          0.58         -2.71        10.94 o                         
 -18   4   2          0.03         -4.37         9.28 o                         
 -16   4   2          6.03          7.20         8.72 o                         
 -14   4   2          8.00          2.92        14.58 o                         
 -12   4   2         44.18         38.41         7.22 o                         
 -10   4   2         40.73         40.44         5.05 o                         
  -8   4   2         74.59         83.54         8.42 o                         
  -6   4   2        191.10        206.75         5.37 o                         
  -4   4   2        513.52        560.44         6.23 o                         
  -2   4   2       2241.58       2371.99        20.04 o                         
   0   4   2          3.42         -2.92         2.92 o                         
   2   4   2        123.63        134.88         4.89 o                         
   4   4   2         15.07         14.75         2.90 o                         
   6   4   2         32.01         33.05         2.33 o                         
   8   4   2         56.16         65.87         3.61 o                         
  10   4   2          2.19         -0.11         5.82 o                         
  12   4   2         17.04         27.54         5.46 o                         
  14   4   2         82.38         96.14         7.88 o                         
  16   4   2         28.09         33.97         8.72 o                         
  18   4   2        212.48        203.08        28.43 o                         
  20   4   2         22.55         11.52        16.04 o                         
  22   4   2          5.50          4.37        16.04 o                         
 -23   5   2        576.82        529.77        25.24 o                         
 -21   5   2         24.56         33.29        20.41 o                         
 -19   5   2       2398.48       2294.01        48.96 o                         
 -17   5   2       1992.36       1894.64        51.76 o                         
 -15   5   2        943.02       1029.26        26.27 o                         
 -13   5   2       3870.72       3646.17        62.89 o                         
 -11   5   2        176.02        170.29         8.67 o                         
  -9   5   2       1605.45       1576.71        24.94 o                         
  -7   5   2        313.27        342.71         9.05 o                         
  -5   5   2      48550.06      50232.56       405.63 o                         
  -3   5   2      18098.35      20826.57       222.93 o                         
  -1   5   2      78075.40      77906.09       739.93 o                         
   1   5   2        123.29        197.71         5.68 o                         
   3   5   2       4318.02       4286.94        38.85 o                         
   5   5   2      23591.02      23004.02       319.06 o                         
   7   5   2      13507.22      13660.45       145.79 o                         
   9   5   2       3089.86       3139.65        36.19 o                         
  11   5   2        587.53        665.85        23.26 o                         
  13   5   2       8907.19       9075.21       115.59 o                         
  15   5   2       1014.11       1100.81        24.40 o                         
  17   5   2        132.37        134.39        12.24 o                         
  19   5   2       6881.47       6802.99       114.42 o                         
  21   5   2        293.12        340.21        18.47 o                         
  23   5   2        365.44        347.15        19.93 o                         
 -22   6   2         54.18         35.32        13.89 o                         
 -20   6   2          7.38          9.48        11.34 o                         
 -18   6   2          3.93          0.23         9.75 o                         
 -16   6   2         41.71         37.18        10.31 o                         
 -14   6   2        194.77        165.34        12.39 o                         
 -12   6   2         97.72         80.76         7.48 o                         
 -10   6   2         46.97         44.88         5.29 o                         
  -8   6   2         89.19         84.17         4.10 o                         
  -6   6   2        930.93        962.14         9.94 o                         
  -4   6   2       5254.09       5380.76        46.29 o                         
  -2   6   2          3.37         -1.69         1.69 o                         
   0   6   2        278.80        289.87         5.87 o                         
   2   6   2        281.98        293.87         6.48 o                         
   4   6   2        885.13        899.67         9.99 o                         
   6   6   2        243.22        239.45         6.24 o                         
   8   6   2         44.01         39.36         1.76 o                         
  10   6   2         68.30         61.32         6.29 o                         
  12   6   2          0.79          6.51         4.91 o                         
  14   6   2        394.66        395.39        11.93 o                         
  16   6   2         16.86         22.90         8.72 o                         
  18   6   2          0.19          6.87         7.18 o                         
  20   6   2         84.96         69.13        11.82 o                         
  22   6   2          8.05          9.16        27.70 o                         
 -23   7   2        915.34        888.36        31.91 o                         
 -21   7   2       3167.14       3304.52        96.96 o                         
 -19   7   2        115.86        127.58        13.89 o                         
 -17   7   2        365.02        355.47        18.02 o                         
 -15   7   2       2727.26       2639.77        50.52 o                         
 -13   7   2        102.88        120.65         8.42 o                         
 -11   7   2       5451.22       5224.53        70.42 o                         
  -9   7   2        144.73        149.15        10.55 o                         
  -7   7   2      20500.60      20223.62       162.25 o                         
  -5   7   2       1340.22       1654.84        15.27 o                         
  -3   7   2     127980.34     125136.24      1531.74 o                         
  -1   7   2       3314.66       3477.42        48.26 o                         
   1   7   2      13710.90      12864.16       137.23 o                         
   3   7   2       1078.28       1180.86        14.19 o                         
   5   7   2       4685.31       4787.33        91.63 o                         
   7   7   2        441.45        439.37         7.25 o                         
   9   7   2         36.38         38.86         4.06 o                         
  11   7   2       1004.86        931.34        12.21 o                         
  13   7   2       2475.68       2559.96        38.30 o                         
  15   7   2        557.35        546.83        11.95 o                         
  17   7   2       1825.42       1776.60        30.81 o                         
  19   7   2       1074.22       1119.99        29.26 o                         
  21   7   2        424.97        448.29        20.31 o                         
 -22   8   2         22.77         12.48        16.04 o                         
 -20   8   2        128.83        155.43        15.46 o                         
 -18   8   2         83.52         89.46        11.82 o                         
 -16   8   2        268.08        292.55        16.50 o                         
 -14   8   2        170.95        178.07        12.37 o                         
 -12   8   2         10.96         14.83         6.14 o                         
 -10   8   2         94.40         91.52         7.18 o                         
  -8   8   2        345.02        343.66         6.89 o                         
  -6   8   2       1036.52       1097.49        11.02 o                         
  -4   8   2         78.73         91.03         3.35 o                         
  -2   8   2       1842.42       1898.05        16.70 o                         
   0   8   2       1394.97       1368.17        18.01 o                         
   2   8   2       2324.79       2274.42        27.14 o                         
   4   8   2       1973.62       2033.20        19.86 o                         
   6   8   2         10.13          9.59         2.27 o                         
   8   8   2         92.30         97.53         4.58 o                         
  10   8   2          2.06          6.58         3.67 o                         
  12   8   2        350.08        348.53         9.43 o                         
  14   8   2        141.54        140.26         7.24 o                         
  16   8   2          9.32         17.04         9.48 o                         
  18   8   2        199.60        195.59        21.14 o                         
  20   8   2         33.44         29.52        10.16 o                         
  22   8   2        152.14        160.38        24.79 o                         
 -23   9   2       1529.70       1527.27        41.24 o                         
 -21   9   2        776.12        758.51        27.84 o                         
 -19   9   2        971.04        884.17        27.84 o                         
 -17   9   2        410.39        417.94        19.59 o                         
 -15   9   2      14992.92      14774.84       229.91 o                         
 -13   9   2       2842.15       2869.84        43.47 o                         
 -11   9   2        145.33        118.50        10.22 o                         
  -9   9   2       2880.35       2716.98        29.69 o                         
  -7   9   2      34941.98      35858.59       312.93 o                         
  -5   9   2       1384.02       1497.59        14.02 o                         
  -3   9   2       5058.09       5037.98        41.85 o                         
  -1   9   2        895.50       1073.76        11.73 o                         
   1   9   2       8368.19       8189.00        88.93 o                         
   3   9   2      65984.68      64983.93       623.31 o                         
   5   9   2      19020.83      19561.80       170.03 o                         
   7   9   2      15426.10      16061.25       153.22 o                         
   9   9   2       5883.94       5845.36        65.41 o                         
  11   9   2       5650.83       5810.99        65.58 o                         
  13   9   2       1006.07        964.37        16.01 o                         
  15   9   2       5166.53       5251.24        70.94 o                         
  17   9   2       3829.65       3964.69        70.02 o                         
  19   9   2       1380.05       1401.29        33.60 o                         
  21   9   2        353.12        412.62        30.62 o                         
 -22  10   2          0.28         25.31        12.86 o                         
 -20  10   2         41.52         41.55        12.37 o                         
 -18  10   2         47.24         45.89        16.77 o                         
 -16  10   2         16.94         13.12         9.28 o                         
 -14  10   2        147.57        152.13        10.36 o                         
 -12  10   2        343.22        337.45        10.05 o                         
 -10  10   2         61.37         50.04         4.42 o                         
  -8  10   2          3.17         12.92         3.88 o                         
  -6  10   2        285.53        300.36         5.81 o                         
  -4  10   2          0.10         -1.01         1.70 o                         
  -2  10   2          5.42          0.32         2.14 o                         
   0  10   2       1407.33       1444.88        16.79 o                         
   2  10   2        112.83        116.68         5.02 o                         
   4  10   2         64.16         71.30         2.50 o                         
   6  10   2        914.25        925.66        11.00 o                         
   8  10   2        338.64        355.58         7.77 o                         
  10  10   2         36.85         35.29         4.53 o                         
  12  10   2        111.82        121.59         8.00 o                         
  14  10   2          2.87         13.50         6.14 o                         
  16  10   2         87.82        104.86        10.50 o                         
  18  10   2         74.05         91.39        11.20 o                         
  20  10   2          0.25         -1.46        14.58 o                         
 -21  11   2       1121.97       1103.10        69.98 o                         
 -19  11   2         33.51         34.93        11.82 o                         
 -17  11   2        558.71        549.66        29.16 o                         
 -15  11   2        290.35        259.23        12.96 o                         
 -13  11   2        381.25        364.68        10.90 o                         
 -11  11   2        550.33        550.15        11.64 o                         
  -9  11   2       3159.26       3212.01        34.48 o                         
  -7  11   2        258.28        260.96         5.85 o                         
  -5  11   2      17281.79      17614.36       152.86 o                         
  -3  11   2       8564.61       8253.70        67.28 o                         
  -1  11   2       2518.82       2421.89        27.89 o                         
   1  11   2       6498.17       6196.86        68.69 o                         
   3  11   2        468.51        424.47        16.41 o                         
   5  11   2       3292.89       3131.29        29.86 o                         
   7  11   2        576.15        569.37         9.04 o                         
   9  11   2       2145.68       2194.36        27.63 o                         
  11  11   2       2965.09       2947.14        42.04 o                         
  13  11   2          5.83          4.43         6.89 o                         
  15  11   2       1466.93       1451.27        25.47 o                         
  17  11   2        125.32        108.05        10.94 o                         
  19  11   2        111.10        116.64        18.95 o                         
 -22  12   2         10.54         25.54        18.95 o                         
 -20  12   2         32.98         17.50        12.37 o                         
 -18  12   2         25.70         33.53        11.34 o                         
 -16  12   2         14.31         17.34        16.77 o                         
 -14  12   2         43.32         56.36         6.46 o                         
 -12  12   2        153.69        158.32         7.22 o                         
 -10  12   2         32.86         37.11         4.19 o                         
  -8  12   2         94.62         94.46         4.31 o                         
  -6  12   2          4.31          2.29         2.68 o                         
  -4  12   2        323.16        351.82         6.06 o                         
  -2  12   2        443.98        456.84         6.95 o                         
   0  12   2          7.47          8.25         2.89 o                         
   2  12   2         21.92         26.86         3.76 o                         
   4  12   2        110.44        120.14         4.22 o                         
   6  12   2        187.22        178.79         5.02 o                         
   8  12   2        877.68        928.23        17.02 o                         
  10  12   2         64.01         57.70         6.18 o                         
  12  12   2          1.84          1.15         5.57 o                         
  14  12   2          0.01         -4.83         6.29 o                         
  16  12   2          5.92          1.75        16.77 o                         
  18  12   2        131.64        115.18        20.41 o                         
 -21  13   2        580.81        616.67        26.75 o                         
 -19  13   2       1049.52       1016.96        34.26 o                         
 -17  13   2       3163.17       3002.79        58.77 o                         
 -15  13   2        983.85       1003.46        29.64 o                         
 -13  13   2        147.44        137.64         7.97 o                         
 -11  13   2       8379.33       8416.32        83.93 o                         
  -9  13   2        242.23        238.03         7.33 o                         
  -7  13   2       1740.63       1546.40        16.92 o                         
  -5  13   2      20339.04      19992.11       177.49 o                         
  -3  13   2        554.91        479.62         5.78 o                         
  -1  13   2        145.59         90.98         4.22 o                         
   1  13   2        486.04        453.13         8.24 o                         
   3  13   2       4741.28       4659.80        47.22 o                         
   5  13   2       7208.29       7474.49        67.10 o                         
   7  13   2      12040.78      11887.67       129.73 o                         
   9  13   2       2629.30       2740.35        38.92 o                         
  11  13   2       2355.24       2369.60        35.29 o                         
  13  13   2       3131.75       3224.48        45.93 o                         
  15  13   2       1156.21       1204.56        22.24 o                         
  17  13   2        815.45        844.19        37.91 o                         
 -22  14   2         30.65         38.64        13.40 o                         
 -20  14   2         18.48         25.52        12.37 o                         
 -18  14   2          8.39         10.34        11.20 o                         
 -16  14   2        121.44        112.87        10.58 o                         
 -14  14   2        541.81        535.36        16.72 o                         
 -12  14   2          6.10          5.89         5.12 o                         
 -10  14   2         47.72         50.63         5.79 o                         
  -8  14   2         29.63         31.58         3.88 o                         
  -6  14   2         27.05         33.02         3.28 o                         
  -4  14   2        395.96        396.57         7.82 o                         
  -2  14   2          5.87          1.84         2.56 o                         
   0  14   2        505.24        487.98         8.73 o                         
   2  14   2         80.35         72.34         4.61 o                         
   4  14   2       1043.47       1039.91        16.26 o                         
   6  14   2        166.57        174.14         9.26 o                         
   8  14   2          1.35         -3.42         4.53 o                         
  10  14   2          4.70          7.94         4.82 o                         
  12  14   2         97.93         96.63         7.25 o                         
  14  14   2         46.62         53.42         7.25 o                         
  16  14   2         48.08         56.86        14.58 o                         
 -21  15   2       1821.34       1867.03        45.36 o                         
 -19  15   2         10.82         -5.21        10.79 o                         
 -17  15   2       2088.55       2172.76        38.96 o                         
 -15  15   2       1420.33       1350.57        27.46 o                         
 -13  15   2       4067.87       4145.15        82.82 o                         
 -11  15   2       1990.85       1985.35        30.51 o                         
  -9  15   2       2837.98       2814.79        31.12 o                         
  -7  15   2       8607.95       8559.85        76.93 o                         
  -5  15   2       2383.00       2343.53        23.67 o                         
  -3  15   2       2383.73       2255.19        22.49 o                         
  -1  15   2        845.68        801.06        11.90 o                         
   1  15   2      14629.59      13996.07       135.35 o                         
   3  15   2         18.86          6.57         4.03 o                         
   5  15   2       5451.28       5278.60        71.96 o                         
   7  15   2        955.23        979.23        18.36 o                         
   9  15   2       3278.25       3182.91        39.55 o                         
  11  15   2         82.14         84.94         6.23 o                         
  13  15   2       1869.87       1839.02        38.65 o                         
  15  15   2       2348.68       2227.84        75.82 o                         
 -20  16   2         42.15         67.16        22.60 o                         
 -18  16   2          0.10          1.53        10.79 o                         
 -16  16   2        147.51        144.63        11.62 o                         
 -14  16   2         17.46         21.03         7.76 o                         
 -12  16   2        114.74        131.17         8.09 o                         
 -10  16   2        135.42        130.67         7.45 o                         
  -8  16   2        404.87        407.10         9.35 o                         
  -6  16   2       1200.98       1194.07        13.99 o                         
  -4  16   2         19.79         26.50         3.67 o                         
  -2  16   2         67.32         65.54         3.45 o                         
   0  16   2          2.32          0.43         3.18 o                         
   2  16   2        327.23        324.33         8.10 o                         
   4  16   2        216.75        225.39         8.80 o                         
   6  16   2          2.43          2.19         3.99 o                         
   8  16   2        369.59        392.00        10.24 o                         
  10  16   2          9.80         15.99         5.68 o                         
  12  16   2        486.03        482.15        16.01 o                         
  14  16   2        136.80        145.98        14.32 o                         
 -21  17   2        257.49        244.32        19.59 o                         
 -19  17   2        346.90        334.94        29.16 o                         
 -17  17   2          0.59         -5.97         8.95 o                         
 -15  17   2       1574.68       1523.84        29.92 o                         
 -13  17   2         37.86         43.42         8.67 o                         
 -11  17   2        987.30        989.37        17.47 o                         
  -9  17   2       1254.33       1242.35        19.67 o                         
  -7  17   2      20415.30      20601.40       197.42 o                         
  -5  17   2       3544.70       3582.51        34.33 o                         
  -3  17   2      15001.49      14452.44       192.86 o                         
  -1  17   2       3347.53       3178.04        96.27 o                         
   1  17   2       2324.71       2175.82        27.75 o                         
   3  17   2       2123.19       2056.80        35.86 o                         
   5  17   2        328.66        355.24        17.06 o                         
   7  17   2        437.17        432.51        11.15 o                         
   9  17   2        278.22        292.18         8.62 o                         
  11  17   2       1792.72       1788.82        36.73 o                         
  13  17   2        739.57        759.02        25.53 o                         
  15  17   2       6585.26       6501.28       163.30 o                         
  17  17   2        540.38        625.49        39.37 o                         
  19  17   2        333.42        336.80        32.08 o                         
 -20  18   2         10.28         -3.49        13.12 o                         
 -18  18   2          0.01         10.75         9.52 o                         
 -16  18   2          4.57         -7.29         7.80 o                         
 -14  18   2         24.40         37.06         8.52 o                         
 -12  18   2         44.91         48.55         8.08 o                         
 -10  18   2        224.64        236.74         9.37 o                         
  -8  18   2          2.45         -1.09         4.60 o                         
  -6  18   2          0.96          4.89         3.55 o                         
  -4  18   2        101.62        101.42         5.36 o                         
  -2  18   2        347.19        346.66         8.20 o                         
   0  18   2        151.16        140.94         7.22 o                         
   2  18   2        287.22        274.46         9.37 o                         
   4  18   2         99.50         95.95         8.63 o                         
   6  18   2         43.16         46.33         5.08 o                         
   8  18   2         20.49         19.11         7.05 o                         
  10  18   2         30.08         20.26         7.48 o                         
  12  18   2          1.80         21.87        10.79 o                         
  14  18   2         34.49         21.11        16.04 o                         
  16  18   2        179.43        177.88        24.79 o                         
  18  18   2          3.38         -7.29        18.95 o                         
 -19  19   2       1267.45       1272.13        36.04 o                         
 -17  19   2         51.03         39.78        10.28 o                         
 -15  19   2       1249.04       1370.32        28.24 o                         
 -13  19   2       1296.26       1412.92        27.27 o                         
 -11  19   2         69.51         84.69         8.67 o                         
  -9  19   2         48.33         38.82         5.62 o                         
  -7  19   2        489.33        508.67        10.40 o                         
  -5  19   2          4.84          6.64         5.68 o                         
  -3  19   2       2176.93       2085.19        41.04 o                         
  -1  19   2       4936.78       4719.42        59.30 o                         
   1  19   2          5.98          4.15         4.84 o                         
   3  19   2       7778.22       7622.46       102.49 o                         
   5  19   2        505.35        486.28        11.11 o                         
   7  19   2         24.43         23.17         9.75 o                         
   9  19   2        470.87        450.53        20.54 o                         
  11  19   2       1937.48       1912.70        72.17 o                         
  13  19   2       2039.32       2009.23        46.26 o                         
  15  19   2          0.21         -4.37        17.50 o                         
  17  19   2        531.00        475.31        37.91 o                         
 -18  20   2         44.36         43.77        10.64 o                         
 -16  20   2          0.05         -8.03         8.03 o                         
 -14  20   2         77.64         81.33         9.82 o                         
 -12  20   2         70.01         71.72         8.67 o                         
 -10  20   2          0.02          2.27         6.51 o                         
  -8  20   2         46.88         47.35         5.33 o                         
  -6  20   2         76.46         78.37         7.15 o                         
  -4  20   2          0.52          9.10         5.40 o                         
  -2  20   2        520.61        490.00        12.14 o                         
   0  20   2          4.67         -0.33         4.90 o                         
   2  20   2          1.74         -2.36         4.38 o                         
   4  20   2         22.15         22.84         4.60 o                         
   6  20   2         42.93         41.28         8.67 o                         
   8  20   2        330.07        331.55        26.24 o                         
  10  20   2         41.86         47.65        11.82 o                         
  12  20   2         20.44         18.29        11.20 o                         
  14  20   2          6.45         -5.00        10.50 o                         
  16  20   2         52.64         34.99        20.41 o                         
 -19  21   2        704.38        705.76        53.22 o                         
 -17  21   2          9.78          5.55         9.06 o                         
 -15  21   2        401.11        388.30        18.45 o                         
 -13  21   2       1259.58       1282.69        26.52 o                         
 -11  21   2        630.36        695.30        26.42 o                         
  -9  21   2       1664.51       1745.55        39.59 o                         
  -7  21   2        220.37        236.18        11.41 o                         
  -5  21   2       5933.07       5967.87        70.27 o                         
  -3  21   2       5932.55       5906.63        69.35 o                         
  -1  21   2        206.95        205.71         8.37 o                         
   1  21   2       5484.61       5383.28        88.89 o                         
   3  21   2         29.60         30.04         8.38 o                         
   5  21   2        282.01        286.96        31.90 o                         
   7  21   2        135.82        140.07        11.78 o                         
   9  21   2        169.04        171.67        12.89 o                         
  11  21   2        131.12        117.14        16.04 o                         
  13  21   2       1054.04       1066.39        43.01 o                         
  15  21   2        441.71        408.24        34.99 o                         
 -18  22   2          2.13         15.66         9.91 o                         
 -16  22   2          0.46         17.01         9.38 o                         
 -14  22   2        110.51         99.21        10.55 o                         
 -12  22   2          0.49         -3.21         7.20 o                         
 -10  22   2        180.90        173.41        14.00 o                         
  -8  22   2          4.47          6.17         7.66 o                         
  -6  22   2        261.75        256.43        12.12 o                         
  -4  22   2        123.18        119.74         7.89 o                         
  -2  22   2          1.61          4.20         4.90 o                         
   0  22   2        200.64        202.01         8.34 o                         
   2  22   2        260.34        251.42        13.30 o                         
   4  22   2         57.88         70.88         9.80 o                         
   6  22   2         37.87         39.16         9.52 o                         
   8  22   2         76.16         71.79        11.20 o                         
  10  22   2          1.57          6.60        18.72 o                         
  12  22   2          5.75         18.53        12.24 o                         
  14  22   2        103.53        112.98        16.40 o                         
  16  22   2         15.54          7.29        20.41 o                         
 -17  23   2       2467.20       2726.59        64.13 o                         
 -15  23   2        539.39        650.27        25.53 o                         
 -13  23   2        374.85        456.06        22.77 o                         
 -11  23   2        313.58        314.73        25.52 o                         
  -9  23   2       1255.06       1244.48        52.49 o                         
  -7  23   2        929.75        877.90        20.46 o                         
  -5  23   2        512.22        512.35        16.37 o                         
  -3  23   2        954.24        956.01        17.62 o                         
  -1  23   2          8.58          6.58         5.36 o                         
   1  23   2       7443.96       7315.94       190.30 o                         
   3  23   2         59.83         72.97        10.98 o                         
   5  23   2         88.04         90.55        10.64 o                         
   7  23   2       1974.79       1896.98        37.78 o                         
   9  23   2        730.15        710.12        23.04 o                         
  11  23   2        171.39        149.82        13.73 o                         
  13  23   2       1035.56        978.40        26.99 o                         
  15  23   2        699.37        754.40        36.45 o                         
 -16  24   2        236.41        234.00        44.47 o                         
 -14  24   2          7.92          9.37        10.50 o                         
 -12  24   2         33.48         21.41        10.79 o                         
 -10  24   2          3.28         -7.00         9.71 o                         
  -8  24   2          3.93         -0.77         8.82 o                         
  -6  24   2        148.86        148.41         9.97 o                         
  -4  24   2          8.62         11.73        12.21 o                         
  -2  24   2        135.35        142.02        11.72 o                         
   0  24   2          3.97         13.50        10.22 o                         
   2  24   2        374.49        395.40        16.79 o                         
   4  24   2        170.83        193.37        24.19 o                         
   6  24   2         15.68          6.80         9.26 o                         
   8  24   2         53.34         47.83        13.13 o                         
  10  24   2         62.24         75.79        11.72 o                         
  12  24   2         95.15         79.06        12.57 o                         
  14  24   2          0.15         23.13        14.92 o                         
 -15  25   2       1050.74       1069.36        32.80 o                         
 -13  25   2        398.50        322.63        19.26 o                         
 -11  25   2        845.56        867.46        31.35 o                         
  -9  25   2        273.96        292.81        17.50 o                         
  -7  25   2       1123.89       1177.01        29.66 o                         
  -5  25   2       1318.86       1310.51        45.65 o                         
  -3  25   2       4817.54       4801.36       116.53 o                         
  -1  25   2       2151.34       2165.28        38.65 o                         
   1  25   2       1345.88       1393.97        29.97 o                         
   3  25   2        118.77         96.63        11.48 o                         
   5  25   2       3467.80       3460.42        66.46 o                         
   7  25   2         59.74         50.45        10.88 o                         
   9  25   2        118.46        151.01        13.42 o                         
  11  25   2          0.06         12.19        10.50 o                         
  13  25   2         88.57         90.51        13.77 o                         
 -14  26   2          5.71          4.08        16.04 o                         
 -12  26   2         88.71         82.90        15.31 o                         
 -10  26   2         40.96         50.14        11.86 o                         
  -8  26   2         81.21         71.33        16.04 o                         
  -6  26   2        104.85         74.36        21.87 o                         
  -4  26   2          0.23         -9.44        16.04 o                         
  -2  26   2          7.81         11.99         8.78 o                         
   0  26   2        169.00        165.95        13.81 o                         
   2  26   2         15.50         12.08         9.18 o                         
   4  26   2        148.66        146.85        15.37 o                         
   6  26   2        124.65        116.81        12.89 o                         
   8  26   2          8.33         16.04        10.94 o                         
  10  26   2         10.03          7.21        11.13 o                         
  12  26   2          4.31         -0.49        10.94 o                         
 -13  27   2       1352.33       1455.38        37.11 o                         
 -11  27   2        403.51        428.66        30.62 o                         
  -9  27   2         23.27         -5.83        21.87 o                         
  -7  27   2       2418.86       2481.54        80.19 o                         
  -5  27   2         44.84         55.40        21.87 o                         
  -3  27   2        509.79        487.72        23.44 o                         
  -1  27   2        239.15        231.55        14.86 o                         
   1  27   2        192.52        172.80        13.68 o                         
   3  27   2         27.54         15.04        10.28 o                         
   5  27   2        942.29        967.85        27.44 o                         
   7  27   2          0.48         11.51        10.64 o                         
   9  27   2        203.61        206.38        15.95 o                         
  11  27   2       1755.60       1765.04        48.90 o                         
 -12  28   2        122.62        134.14        24.79 o                         
 -10  28   2          4.47         -8.75        18.95 o                         
  -8  28   2          1.34        -17.50        20.41 o                         
  -6  28   2          0.87        -18.95        18.95 o                         
  -4  28   2         58.82         34.99        21.87 o                         
  -2  28   2        136.57        143.42        16.40 o                         
   0  28   2         39.79         52.84        13.85 o                         
   2  28   2         35.72         31.13        10.88 o                         
   4  28   2          6.60          0.04        10.50 o                         
   6  28   2          0.43          8.75        10.94 o                         
   8  28   2        226.13        226.28        15.99 o                         
  10  28   2          2.70         11.72        14.32 o                         
 -11  29   2         55.72         36.45        21.87 o                         
  -9  29   2        110.32         56.86        23.33 o                         
  -7  29   2       1398.98       1474.05        61.24 o                         
  -5  29   2       1755.32       1841.47        68.53 o                         
  -3  29   2        884.38        934.59        48.11 o                         
  -1  29   2       1806.86       1906.93        46.83 o                         
   1  29   2        726.21        813.37        31.33 o                         
   3  29   2        507.87        580.57        27.19 o                         
   5  29   2        625.78        648.67        42.28 o                         
   7  29   2        236.58        238.41        21.12 o                         
 -10  30   2        151.39        150.18        27.70 o                         
  -8  30   2        106.36         64.15        26.24 o                         
  -6  30   2         33.80          5.83        23.33 o                         
  -4  30   2          2.46        -18.95        18.95 o                         
  -2  30   2          2.61        -20.41        20.41 o                         
   0  30   2         72.82         69.51        14.71 o                         
   2  30   2         21.53          6.97        13.89 o                         
   4  30   2        142.18        128.32        23.33 o                         
   6  30   2         31.72         25.52        15.46 o                         
  -7  31   2        135.56        153.09        27.70 o                         
  -5  31   2         44.44         59.78        24.79 o                         
  -3  31   2        273.62        271.19        32.08 o                         
  -1  31   2        244.59        220.16        30.62 o                         
   1  31   2         68.53         53.27        15.36 o                         
   3  31   2         74.18         52.67        16.40 o                         
  -4  32   2          4.79          8.75        24.79 o                         
  -2  32   2         59.54         29.16        23.33 o                         
   0  32   2        104.16        115.18        29.16 o                         
   2   0   3       1476.13       1690.56        18.80 o                         
   4   0   3       3184.62       3383.38        47.03 o                         
   6   0   3        701.38        813.59        12.21 o                         
   8   0   3       3178.32       3356.28        45.17 o                         
  10   0   3       4082.38       4167.17        56.11 o                         
  12   0   3        934.47        959.82        22.61 o                         
  14   0   3       4365.01       4480.36        76.27 o                         
  16   0   3          4.58         -8.57        10.21 o                         
  18   0   3        122.56        126.85        12.86 o                         
  20   0   3          9.90         20.73        11.82 o                         
  22   0   3        182.60        192.64        17.44 o                         
 -23   1   3         32.94         11.66        13.40 o                         
 -21   1   3        861.68        824.88        27.78 o                         
 -19   1   3         91.01         84.91        12.37 o                         
 -17   1   3        254.44        222.30        14.92 o                         
 -15   1   3        515.22        506.06        18.02 o                         
 -13   1   3       4118.73       4217.12        71.65 o                         
 -11   1   3       6013.81       6016.28       115.18 o                         
  -9   1   3      14243.49      14788.33       195.50 o                         
  -7   1   3       4035.56       4193.67        47.92 o                         
  -5   1   3        104.48        168.40         4.45 o                         
  -3   1   3      15822.63      16313.01       141.27 o                         
  -1   1   3       3494.09       3425.77        34.15 o                         
   1   1   3        720.23        543.06        11.41 o                         
   3   1   3       5858.65       6581.85        58.23 o                         
   5   1   3        842.31        944.22        13.06 o                         
   7   1   3       3160.93       3011.81        46.50 o                         
   9   1   3        718.35        751.47        11.17 o                         
  11   1   3        373.95        402.15        11.72 o                         
  13   1   3        879.43        921.10        22.61 o                         
  15   1   3        609.01        599.04        30.62 o                         
  17   1   3         11.23         22.84        10.94 o                         
  19   1   3        225.10        243.99        16.40 o                         
  21   1   3        123.06        111.89        14.32 o                         
  23   1   3        414.69        388.96        48.84 o                         
 -22   2   3        360.71        370.87        21.58 o                         
 -20   2   3         73.93         84.49        16.77 o                         
 -18   2   3        291.08        307.98        17.44 o                         
 -16   2   3        260.06        250.23        14.92 o                         
 -14   2   3        227.92        227.22        14.58 o                         
 -12   2   3       1449.13       1531.22        41.55 o                         
 -10   2   3       1118.77       1085.09        20.35 o                         
  -8   2   3       5978.97       6111.49       102.84 o                         
  -6   2   3        256.09        258.60         6.85 o                         
  -4   2   3        129.80        117.52         3.28 o                         
  -2   2   3        500.91        421.48         6.12 o                         
   0   2   3       2192.79       2256.35        21.32 o                         
   2   2   3       1399.45       1197.32        12.49 o                         
   4   2   3       1036.97       1083.75        12.45 o                         
   6   2   3       3729.15       3766.13        49.35 o                         
   8   2   3       1916.19       1930.83        28.33 o                         
  10   2   3       5876.91       5948.95        77.71 o                         
  12   2   3       1076.60       1100.10        24.68 o                         
  14   2   3        148.35        159.83        11.20 o                         
  16   2   3          7.09          6.39         8.03 o                         
  18   2   3        376.59        379.00        18.47 o                         
  20   2   3        970.67        902.25        46.66 o                         
  22   2   3          4.99        -10.21        16.04 o                         
 -23   3   3         99.55        117.40        27.70 o                         
 -21   3   3        369.44        382.26        21.12 o                         
 -19   3   3        166.74        140.52        13.89 o                         
 -17   3   3          1.48         -7.46        15.31 o                         
 -15   3   3       2775.52       2758.59        52.06 o                         
 -13   3   3          0.09         12.15         7.68 o                         
 -11   3   3       1250.19       1246.10        26.81 o                         
  -9   3   3       1167.51       1163.48        15.02 o                         
  -7   3   3         60.43         72.56         3.54 o                         
  -5   3   3       7975.28       8138.22        67.83 o                         
  -3   3   3          1.44         11.03         2.82 o                         
  -1   3   3        453.21        518.00         7.28 o                         
   1   3   3        815.50        855.53        15.49 o                         
   3   3   3       1025.71        920.43        11.31 o                         
   5   3   3        303.45        245.36         4.84 o                         
   7   3   3      14832.99      15005.38       159.64 o                         
   9   3   3       4608.49       4650.79        61.72 o                         
  11   3   3       9522.75       9623.91       149.48 o                         
  13   3   3       6145.30       6285.58       102.05 o                         
  15   3   3          0.68         -5.77         5.77 o                         
  17   3   3        531.04        561.71        20.54 o                         
  19   3   3         30.68         29.29        11.20 o                         
  21   3   3          0.11          1.46        16.04 o                         
  23   3   3        153.55        179.82        16.40 o                         
 -22   4   3        242.13        262.66        19.05 o                         
 -20   4   3         38.57         43.16        12.37 o                         
 -18   4   3          8.56         -9.75         9.75 o                         
 -16   4   3        757.35        789.15        37.91 o                         
 -14   4   3        321.07        309.62        14.92 o                         
 -12   4   3       3154.32       3181.47        56.18 o                         
 -10   4   3       4698.63       4727.76        54.84 o                         
  -8   4   3        795.44        792.17        11.02 o                         
  -6   4   3       3837.41       3972.20        36.45 o                         
  -4   4   3      10435.66      10999.51        96.23 o                         
  -2   4   3        124.11        168.18         5.59 o                         
   0   4   3        514.03        481.26         8.36 o                         
   2   4   3        416.96        426.60        10.52 o                         
   4   4   3         70.19         91.52         3.85 o                         
   6   4   3         70.76         85.62         3.95 o                         
   8   4   3       4116.18       4182.66        47.31 o                         
  10   4   3        947.72        964.89        17.30 o                         
  12   4   3       4930.88       4887.59        65.65 o                         
  14   4   3        191.69        211.21        15.51 o                         
  16   4   3        561.47        575.06        22.14 o                         
  18   4   3        165.86        195.91        30.62 o                         
  20   4   3        102.04        107.89        20.41 o                         
  22   4   3         16.15         16.99        11.82 o                         
 -23   5   3        362.34        355.21        21.65 o                         
 -21   5   3        155.02        136.87        15.46 o                         
 -19   5   3        344.98        342.43        19.05 o                         
 -17   5   3       1547.71       1512.40        35.56 o                         
 -15   5   3       1817.38       1812.63        58.32 o                         
 -13   5   3       1252.36       1235.11        27.84 o                         
 -11   5   3       4970.65       4925.88        67.05 o                         
  -9   5   3       8205.54       8473.05        82.91 o                         
  -7   5   3       2823.74       2790.22        24.75 o                         
  -5   5   3       9240.44       9608.24        84.42 o                         
  -3   5   3       2185.71       2073.72        20.21 o                         
  -1   5   3        186.70        148.63         3.97 o                         
   1   5   3        726.84        596.91        11.20 o                         
   3   5   3      12743.35      12872.25       122.97 o                         
   5   5   3       5798.21       5506.61        54.49 o                         
   7   5   3        129.13        124.17         6.31 o                         
   9   5   3        257.10        266.08         8.00 o                         
  11   5   3          5.11          9.26         5.38 o                         
  13   5   3        546.20        545.56        16.43 o                         
  15   5   3        176.12        174.23        13.58 o                         
  17   5   3         12.95         32.23         9.75 o                         
  19   5   3        229.06        248.60        17.44 o                         
  21   5   3         16.43         21.45        10.50 o                         
 -22   6   3        559.60        547.40        67.80 o                         
 -20   6   3        579.70        590.02        24.21 o                         
 -18   6   3        261.36        242.11        16.50 o                         
 -16   6   3        826.88        805.88        24.21 o                         
 -14   6   3         68.09         59.49         9.28 o                         
 -12   6   3        170.66        159.42         9.18 o                         
 -10   6   3       2904.09       2953.07        31.94 o                         
  -8   6   3        349.01        359.58         6.55 o                         
  -6   6   3        548.40        517.59         9.01 o                         
  -4   6   3       1836.69       1862.19        18.60 o                         
  -2   6   3        475.14        661.34         8.25 o                         
   0   6   3        313.96        243.89         7.48 o                         
   2   6   3       1137.51       1127.30        17.95 o                         
   4   6   3        115.37        123.37         3.85 o                         
   6   6   3       3144.26       3100.47        29.72 o                         
   8   6   3       4688.95       4716.90        48.22 o                         
  10   6   3       1933.14       1987.29        23.56 o                         
  12   6   3       1768.77       1821.64        29.25 o                         
  14   6   3        397.48        378.48        15.40 o                         
  16   6   3        866.15        890.28        39.98 o                         
  18   6   3         92.66         95.68        12.39 o                         
  20   6   3        100.37         95.45        25.52 o                         
  22   6   3        220.21        220.16        16.80 o                         
 -23   7   3        295.60        263.42        21.14 o                         
 -21   7   3        120.52        122.67        15.36 o                         
 -19   7   3          8.36         23.33        15.31 o                         
 -17   7   3       2153.88       2140.62        45.36 o                         
 -15   7   3        724.92        671.14        21.65 o                         
 -13   7   3         30.70         23.74         7.18 o                         
 -11   7   3        797.15        769.25        17.10 o                         
  -9   7   3        312.31        332.69         6.59 o                         
  -7   7   3       7437.66       7618.23        62.79 o                         
  -5   7   3         71.06         75.26         3.45 o                         
  -3   7   3       2791.23       2969.35        25.52 o                         
  -1   7   3       1415.44       1676.22        18.90 o                         
   1   7   3          0.18          0.57         3.30 o                         
   3   7   3       1768.42       1794.42        18.16 o                         
   5   7   3        234.89        258.16         5.33 o                         
   7   7   3       9634.16       9627.25        85.49 o                         
   9   7   3       4281.97       4464.32        46.38 o                         
  11   7   3      13019.22      13053.88       141.60 o                         
  13   7   3          2.21          9.31         4.82 o                         
  15   7   3       3733.59       3801.28        69.13 o                         
  17   7   3        749.68        836.34        48.84 o                         
  19   7   3         43.76         43.30        10.79 o                         
  21   7   3          3.32         10.08        24.06 o                         
 -22   8   3         40.13         46.87        13.89 o                         
 -20   8   3         35.32         31.48        28.43 o                         
 -18   8   3        394.31        355.54        19.05 o                         
 -16   8   3        698.97        696.24        22.68 o                         
 -14   8   3        756.24        743.21        18.08 o                         
 -12   8   3       1691.88       1648.92        24.14 o                         
 -10   8   3        266.84        245.67         6.58 o                         
  -8   8   3       7285.68       7297.69        65.65 o                         
  -6   8   3       5282.54       5299.26        48.29 o                         
  -4   8   3       2949.73       2826.85        24.74 o                         
  -2   8   3        506.86        556.82         7.45 o                         
   0   8   3       4701.81       4615.09        61.38 o                         
   2   8   3       1234.07       1306.21        17.85 o                         
   4   8   3       4207.73       4138.82        38.23 o                         
   6   8   3       2732.75       2740.08        26.89 o                         
   8   8   3         54.44         58.65         3.62 o                         
  10   8   3       4946.64       4981.37        51.47 o                         
  12   8   3        276.04        296.63        13.49 o                         
  14   8   3       1067.96       1122.73        22.16 o                         
  16   8   3         40.16         60.03        19.68 o                         
  18   8   3        856.07        851.90        50.30 o                         
  20   8   3          1.76          7.00        10.16 o                         
  22   8   3        257.31        247.86        26.24 o                         
 -21   9   3        940.66        929.96        30.40 o                         
 -19   9   3       1246.11       1212.47        33.98 o                         
 -17   9   3        143.45        156.13        13.89 o                         
 -15   9   3          4.39         -2.85         6.41 o                         
 -13   9   3        111.25        119.32         7.52 o                         
 -11   9   3       7986.39       7664.59        86.54 o                         
  -9   9   3        241.30        240.06         6.92 o                         
  -7   9   3       5274.93       5276.11        49.08 o                         
  -5   9   3      12801.66      12965.70       115.45 o                         
  -3   9   3       1389.00       1302.19        14.10 o                         
  -1   9   3        378.82        407.02         6.49 o                         
   1   9   3       3220.00       3363.60        39.35 o                         
   3   9   3       3471.76       3325.94        39.53 o                         
   5   9   3        900.58        865.70        10.65 o                         
   7   9   3         11.32         21.80         2.93 o                         
   9   9   3       1301.91       1226.73        16.17 o                         
  11   9   3          0.03          0.61         5.57 o                         
  13   9   3         14.98         24.30         6.73 o                         
  15   9   3        655.88        668.63        17.10 o                         
  17   9   3        121.12        138.02        12.24 o                         
  19   9   3         64.59         46.88        11.20 o                         
  21   9   3        838.43        915.63        42.28 o                         
 -22  10   3        241.54        253.73        45.93 o                         
 -20  10   3        729.90        772.60        27.84 o                         
 -18  10   3       1968.35       1907.98        43.30 o                         
 -16  10   3         46.81         41.83         8.11 o                         
 -14  10   3         44.96         42.79         6.61 o                         
 -12  10   3         50.00         53.72         6.11 o                         
 -10  10   3       1013.23       1009.25        14.25 o                         
  -8  10   3         13.99         18.21         3.25 o                         
  -6  10   3       1995.76       2024.37        18.85 o                         
  -4  10   3        100.95        115.46         3.36 o                         
  -2  10   3       1644.16       1659.86        17.10 o                         
   0  10   3       2360.45       2376.75        25.90 o                         
   2  10   3        315.52        323.45         8.84 o                         
   4  10   3        197.13        192.58         4.20 o                         
   6  10   3       3644.12       3666.59        34.93 o                         
   8  10   3         63.78         52.43         4.24 o                         
  10  10   3       7020.10       7153.26        93.43 o                         
  12  10   3         67.38         68.13         7.26 o                         
  14  10   3       3172.81       3204.42        47.12 o                         
  16  10   3         20.06         37.87         9.75 o                         
  18  10   3       1076.61       1103.72        45.20 o                         
  20  10   3        276.67        317.22        17.84 o                         
 -21  11   3         16.68          4.43        12.86 o                         
 -19  11   3        960.88        966.27        41.55 o                         
 -17  11   3        557.71        532.24        21.65 o                         
 -15  11   3         57.62         54.94         7.37 o                         
 -13  11   3       1296.41       1263.94        20.79 o                         
 -11  11   3         48.71         48.98         5.96 o                         
  -9  11   3        879.31        834.82        21.79 o                         
  -7  11   3       2595.62       2526.91        23.02 o                         
  -5  11   3         14.28         13.89         2.60 o                         
  -3  11   3       4072.01       3954.59        36.75 o                         
  -1  11   3         85.44        109.67         4.13 o                         
   1  11   3       6789.01       6659.56        74.35 o                         
   3  11   3       3766.65       3689.98        43.53 o                         
   5  11   3       3221.73       3484.03        33.33 o                         
   7  11   3        651.03        635.79        11.23 o                         
   9  11   3       4289.77       4175.80        44.84 o                         
  11  11   3       1986.23       1963.53        65.74 o                         
  13  11   3       2535.49       2642.38        40.08 o                         
  15  11   3       2624.43       2753.07        42.33 o                         
  17  11   3        177.17        163.06        13.28 o                         
  19  11   3        698.38        743.59        39.37 o                         
  21  11   3          8.31         -7.29        17.50 o                         
 -22  12   3        589.19        582.12        26.27 o                         
 -20  12   3        197.85        218.58        29.89 o                         
 -18  12   3         69.20         81.79        12.86 o                         
 -16  12   3         12.36          6.77         8.37 o                         
 -14  12   3         33.15         42.35         6.78 o                         
 -12  12   3       1920.56       1878.90        26.65 o                         
 -10  12   3        975.82        953.36        14.27 o                         
  -8  12   3       3509.37       3463.22        33.43 o                         
  -6  12   3       2223.13       2141.50        19.93 o                         
  -4  12   3       4372.43       4203.61        35.90 o                         
  -2  12   3       2011.99       1873.31        23.33 o                         
   0  12   3         48.85         36.43         3.25 o                         
   2  12   3       4231.71       4064.31        47.73 o                         
   4  12   3        293.21        246.32         8.13 o                         
   6  12   3          1.32         -0.95         3.95 o                         
   8  12   3        431.75        442.67        10.04 o                         
  10  12   3        401.93        405.61        11.36 o                         
  12  12   3        184.77        196.16         9.00 o                         
  14  12   3        231.59        255.58        11.35 o                         
  16  12   3        919.00        999.82        26.15 o                         
  18  12   3          3.10         -8.36         8.36 o                         
  20  12   3        236.88        306.18        29.16 o                         
 -21  13   3        948.32        966.47        34.99 o                         
 -19  13   3       2243.38       2217.45       104.25 o                         
 -17  13   3        411.53        426.66        20.08 o                         
 -15  13   3          4.10         -0.96         7.66 o                         
 -13  13   3        249.94        238.32        15.36 o                         
 -11  13   3          4.97          1.39         4.84 o                         
  -9  13   3       1128.31       1146.86        13.96 o                         
  -7  13   3      15402.32      15503.59       135.99 o                         
  -5  13   3          1.76          9.53         4.55 o                         
  -3  13   3       3119.82       3007.15        29.08 o                         
  -1  13   3        201.44        194.49         5.42 o                         
   1  13   3         45.96         44.00         4.63 o                         
   3  13   3        596.82        498.41        14.31 o                         
   5  13   3        528.63        433.07        10.82 o                         
   7  13   3       2329.68       2319.01        30.40 o                         
   9  13   3          7.86          1.37         5.02 o                         
  11  13   3         80.06         85.13         6.78 o                         
  13  13   3       3415.01       3347.65        43.08 o                         
  15  13   3          2.55          6.57         6.46 o                         
  17  13   3          0.59          3.73         9.11 o                         
  19  13   3         27.63         46.71        12.86 o                         
 -20  14   3        632.57        659.14        26.81 o                         
 -18  14   3        526.51        526.79        44.47 o                         
 -16  14   3        946.87        958.30        26.37 o                         
 -14  14   3        559.14        565.99        17.76 o                         
 -12  14   3        523.15        513.40        14.99 o                         
 -10  14   3        819.86        768.51        14.89 o                         
  -8  14   3        126.18        133.28         5.12 o                         
  -6  14   3        850.90        851.49        11.20 o                         
  -4  14   3        272.27        287.88         8.68 o                         
  -2  14   3        804.83        797.38        12.06 o                         
   0  14   3        154.58        152.11         5.87 o                         
   2  14   3         62.18         62.76         6.94 o                         
   4  14   3        264.43        249.35         8.88 o                         
   6  14   3          3.11          3.45         4.06 o                         
   8  14   3       4580.79       4505.81        53.87 o                         
  10  14   3        128.33        121.81         7.70 o                         
  12  14   3       1857.40       1837.83        27.15 o                         
  14  14   3       1620.94       1614.98        28.41 o                         
  16  14   3        734.72        759.29        26.15 o                         
  18  14   3         51.28         37.42        12.24 o                         
  20  14   3         38.98         51.03        21.87 o                         
 -21  15   3          8.99          9.42        18.23 o                         
 -19  15   3        778.34        760.30        26.75 o                         
 -17  15   3         12.57         19.52         9.06 o                         
 -15  15   3       1271.58       1200.89        27.03 o                         
 -13  15   3         19.64         20.11         7.66 o                         
 -11  15   3        380.01        364.15        12.72 o                         
  -9  15   3       2379.97       2293.30        26.69 o                         
  -7  15   3        787.81        750.17        10.64 o                         
  -5  15   3        157.39        139.56         6.46 o                         
  -3  15   3       1718.96       1634.35        17.67 o                         
  -1  15   3        600.85        562.34         8.96 o                         
   1  15   3      12144.21      11601.65       113.44 o                         
   3  15   3        922.03        943.52        16.06 o                         
   5  15   3       1499.07       1528.93        26.94 o                         
   7  15   3       1090.61       1094.92        18.01 o                         
   9  15   3       1424.36       1408.90        31.78 o                         
  11  15   3       1128.51       1150.55        25.88 o                         
  13  15   3       1182.37       1204.35        20.84 o                         
  15  15   3       2316.81       2324.69        45.90 o                         
  17  15   3        660.49        721.12        28.23 o                         
  19  15   3        350.65        344.09        32.08 o                         
 -20  16   3          8.33          4.18        11.82 o                         
 -18  16   3        706.35        688.42        25.24 o                         
 -16  16   3         38.80         34.38         9.38 o                         
 -14  16   3          0.40          2.92         7.80 o                         
 -12  16   3        257.50        242.14        11.71 o                         
 -10  16   3         54.96         41.04         6.93 o                         
  -8  16   3       7377.84       7364.69        67.78 o                         
  -6  16   3          9.16          6.59         2.93 o                         
  -4  16   3       5939.86       5748.39        58.74 o                         
  -2  16   3         41.32         50.72         3.84 o                         
   0  16   3       8312.95       8068.73        73.18 o                         
   2  16   3         55.04         40.64         4.90 o                         
   4  16   3       2163.25       2028.44        27.72 o                         
   6  16   3        149.09        150.44         7.50 o                         
   8  16   3        704.28        696.43        17.68 o                         
  10  16   3        849.16        873.55        16.43 o                         
  12  16   3        286.05        290.64        10.75 o                         
  14  16   3       1501.70       1488.18        29.92 o                         
  16  16   3        151.91        122.47        21.87 o                         
  18  16   3        986.77       1030.82        49.57 o                         
 -19  17   3         88.49         92.30        14.43 o                         
 -17  17   3        602.67        638.97        20.62 o                         
 -15  17   3       1589.27       1605.50        31.51 o                         
 -13  17   3          6.05         -1.70         7.33 o                         
 -11  17   3         18.83         15.65         6.93 o                         
  -9  17   3       2494.96       2443.76        32.75 o                         
  -7  17   3         58.95         49.85         3.90 o                         
  -5  17   3       3632.72       3565.06        38.60 o                         
  -3  17   3       1431.64       1354.74        18.03 o                         
  -1  17   3        850.06        890.42        12.02 o                         
   1  17   3       1251.92       1207.50        17.18 o                         
   3  17   3       3070.19       3101.23        48.12 o                         
   5  17   3         11.43         21.44         5.59 o                         
   7  17   3        623.57        599.49        15.36 o                         
   9  17   3          3.63          5.41         5.49 o                         
  11  17   3       4438.28       4550.03        55.72 o                         
  13  17   3         25.09         18.05         8.58 o                         
  15  17   3        190.48        183.90        17.50 o                         
  17  17   3        212.05        135.60        24.79 o                         
 -20  18   3       1534.91       1530.91        58.32 o                         
 -18  18   3        487.85        530.47        19.21 o                         
 -16  18   3        248.56        268.66        14.48 o                         
 -14  18   3        164.71        173.85        12.12 o                         
 -12  18   3       2032.87       2106.66        35.67 o                         
 -10  18   3        134.52        114.96         8.56 o                         
  -8  18   3        156.38        151.04         7.55 o                         
  -6  18   3         38.35         49.75         7.02 o                         
  -4  18   3        316.96        297.15         9.45 o                         
  -2  18   3        636.91        605.98        11.09 o                         
   0  18   3       3333.17       3315.82        33.02 o                         
   2  18   3        295.84        299.16         9.65 o                         
   4  18   3        309.09        299.29        10.10 o                         
   6  18   3       2253.21       2188.67        44.38 o                         
   8  18   3        415.13        434.24        23.31 o                         
  10  18   3       2637.83       2612.17        35.20 o                         
  12  18   3        925.84        904.98        29.32 o                         
  14  18   3       1631.86       1640.71        41.08 o                         
  16  18   3          6.92         11.66        17.50 o                         
 -19  19   3         57.53         63.43        13.40 o                         
 -17  19   3         72.06         69.90        10.88 o                         
 -15  19   3        156.69        151.74        11.93 o                         
 -13  19   3         24.37         22.62         8.08 o                         
 -11  19   3       2963.79       3035.75        46.27 o                         
  -9  19   3        432.14        441.41        11.39 o                         
  -7  19   3          3.87          5.73         8.62 o                         
  -5  19   3       1662.85       1691.65        29.04 o                         
  -3  19   3        649.21        621.66        11.55 o                         
  -1  19   3       4184.84       4117.83        44.75 o                         
   1  19   3       1023.88       1042.19        21.17 o                         
   3  19   3       1266.49       1239.49        17.94 o                         
   5  19   3        493.04        488.60        17.68 o                         
   7  19   3        762.13        752.81        17.69 o                         
   9  19   3         93.25        105.17        31.35 o                         
  11  19   3        366.65        392.19        17.64 o                         
  13  19   3       2971.74       2967.44        86.75 o                         
  15  19   3        547.66        626.95        40.82 o                         
  17  19   3        410.88        396.58        34.99 o                         
 -18  20   3        310.82        351.24        16.67 o                         
 -16  20   3        142.15        138.07        12.44 o                         
 -14  20   3        196.70        198.61        12.57 o                         
 -12  20   3        123.80        137.53        12.83 o                         
 -10  20   3        699.53        666.92        17.90 o                         
  -8  20   3        292.83        313.21        13.32 o                         
  -6  20   3       1186.44       1163.62        24.09 o                         
  -4  20   3        971.00        950.61        17.57 o                         
  -2  20   3        914.95        861.10        14.06 o                         
   0  20   3       2468.46       2410.41        28.78 o                         
   2  20   3        824.21        805.64        15.82 o                         
   4  20   3        639.96        649.76        14.32 o                         
   6  20   3        542.13        535.11        12.78 o                         
   8  20   3          2.13          5.83        10.31 o                         
  10  20   3        308.29        286.84        19.59 o                         
  12  20   3         45.48         36.57        21.14 o                         
  14  20   3         13.65         26.71        12.61 o                         
  16  20   3        237.48        231.82        29.16 o                         
 -17  21   3       2251.19       2317.34        40.97 o                         
 -15  21   3          0.25          6.43         8.95 o                         
 -13  21   3       1275.48       1364.14        28.80 o                         
 -11  21   3         90.62        108.61        13.66 o                         
  -9  21   3        719.42        683.23        23.82 o                         
  -7  21   3        980.15        948.69        24.29 o                         
  -5  21   3        146.07        132.21         8.52 o                         
  -3  21   3        182.78        202.15         8.92 o                         
  -1  21   3       1197.95       1174.38        17.34 o                         
   1  21   3       1635.51       1631.13        33.78 o                         
   3  21   3        650.29        637.19        14.06 o                         
   5  21   3       1428.94       1413.69        22.96 o                         
   7  21   3        263.27        224.98        13.42 o                         
   9  21   3        556.77        595.86        23.71 o                         
  11  21   3        487.07        474.28        24.21 o                         
  13  21   3        547.61        533.63        24.87 o                         
  15  21   3        456.66        486.98        39.37 o                         
 -16  22   3       1031.45       1051.18        43.74 o                         
 -14  22   3        493.75        528.85        24.49 o                         
 -12  22   3          0.81         -9.37        10.50 o                         
 -10  22   3        682.64        699.09        29.89 o                         
  -8  22   3         17.49         25.38        10.79 o                         
  -6  22   3         16.28         22.19         7.54 o                         
  -4  22   3         27.03         17.53         6.55 o                         
  -2  22   3       3289.92       3255.31        58.92 o                         
   0  22   3        184.86        172.56        10.25 o                         
   2  22   3         94.62         91.56         7.23 o                         
   4  22   3        149.37        156.34        11.98 o                         
   6  22   3         63.70         61.24        10.58 o                         
   8  22   3        554.62        523.88        19.03 o                         
  10  22   3        499.42        523.96        25.24 o                         
  12  22   3        481.42        535.93        26.27 o                         
  14  22   3        533.33        584.66        40.82 o                         
 -17  23   3         97.02         88.25        18.23 o                         
 -15  23   3         92.56        111.41        16.77 o                         
 -13  23   3        388.81        441.72        37.18 o                         
 -11  23   3        643.74        674.18        34.26 o                         
  -9  23   3        243.98        209.57        20.41 o                         
  -7  23   3       2996.38       3022.77        47.75 o                         
  -5  23   3          9.66          5.71         8.08 o                         
  -3  23   3       1576.62       1568.19        41.70 o                         
  -1  23   3       2204.55       2198.36        31.78 o                         
   1  23   3       1991.32       2031.22        35.93 o                         
   3  23   3        239.39        241.05        15.35 o                         
   5  23   3        481.51        508.72        18.71 o                         
   7  23   3        435.81        427.70        17.87 o                         
   9  23   3        223.10        231.85        19.25 o                         
  11  23   3       2554.65       2625.99        47.94 o                         
  13  23   3          0.98          5.89        12.86 o                         
 -16  24   3         13.47        -11.86        11.86 o                         
 -14  24   3       1309.37       1307.87        36.33 o                         
 -12  24   3        543.16        553.04        41.55 o                         
 -10  24   3        105.07        104.20        16.77 o                         
  -8  24   3       1102.54       1135.84        30.43 o                         
  -6  24   3         80.56         62.82         9.82 o                         
  -4  24   3       2278.10       2244.23        38.32 o                         
  -2  24   3         83.05         94.51         7.62 o                         
   0  24   3       2734.51       2740.46        48.44 o                         
   2  24   3          1.00         -0.13         8.33 o                         
   4  24   3       3259.80       3297.61        53.51 o                         
   6  24   3        233.98        222.66        14.52 o                         
   8  24   3       2430.86       2403.07        67.30 o                         
  10  24   3         44.98         41.71        11.20 o                         
  12  24   3        162.28        147.89        14.52 o                         
 -15  25   3       2373.90       2340.46        52.91 o                         
 -13  25   3        580.62        676.78        26.96 o                         
 -11  25   3        226.60        193.01        30.62 o                         
  -9  25   3         14.61          8.24        11.04 o                         
  -7  25   3        115.82        110.65        13.22 o                         
  -5  25   3        359.84        335.95        14.48 o                         
  -3  25   3          0.22         -5.69         6.89 o                         
  -1  25   3        542.00        541.96        19.83 o                         
   1  25   3        402.99        436.43        17.32 o                         
   3  25   3       1438.50       1402.09        30.77 o                         
   5  25   3         21.95         32.27         9.64 o                         
   7  25   3         34.22         35.45        10.88 o                         
   9  25   3       1110.81       1136.35        29.08 o                         
  11  25   3       1011.07       1038.96        28.28 o                         
 -14  26   3        568.20        635.39        26.93 o                         
 -12  26   3       1284.81       1347.54        48.84 o                         
 -10  26   3        323.98        279.38        25.52 o                         
  -8  26   3        258.80        260.98        16.98 o                         
  -6  26   3         61.95         55.91        12.39 o                         
  -4  26   3       1163.04       1197.82        35.47 o                         
  -2  26   3        379.74        324.33        21.65 o                         
   0  26   3       1342.02       1331.88        32.13 o                         
   2  26   3        149.43        157.40        12.78 o                         
   4  26   3        255.45        279.82        15.85 o                         
   6  26   3        136.17        130.52        21.14 o                         
   8  26   3        438.50        443.04        20.40 o                         
  10  26   3       1339.54       1354.18        33.00 o                         
 -13  27   3         47.80         56.49        13.22 o                         
 -11  27   3         80.90         54.16        21.14 o                         
  -9  27   3        383.82        410.38        26.97 o                         
  -7  27   3         29.68         -1.46        20.41 o                         
  -5  27   3        189.35        158.92        26.24 o                         
  -3  27   3       3412.43       3473.76        70.57 o                         
  -1  27   3        177.99        201.03        23.33 o                         
   1  27   3        292.25        350.77        35.60 o                         
   3  27   3       2075.97       2072.14        40.05 o                         
   5  27   3        733.90        798.34        24.63 o                         
   7  27   3        439.40        475.90        21.53 o                         
   9  27   3         81.69         92.74        16.29 o                         
 -12  28   3          3.28        -20.41        20.41 o                         
 -10  28   3        236.52        202.66        30.62 o                         
  -8  28   3        198.70        172.05        29.16 o                         
  -6  28   3         53.20         33.53        21.87 o                         
  -4  28   3         76.66         77.27        24.79 o                         
  -2  28   3        549.47        551.13        27.19 o                         
   0  28   3        508.63        468.27        25.24 o                         
   2  28   3        286.11        299.35        16.79 o                         
   4  28   3        161.90        182.23        17.87 o                         
   6  28   3        988.80       1046.85        29.08 o                         
   8  28   3        415.46        453.20        31.35 o                         
  -9  29   3        135.34        139.97        27.70 o                         
  -7  29   3        171.19        106.43        26.24 o                         
  -5  29   3        393.71        446.15        39.37 o                         
  -3  29   3         44.72         33.53        23.33 o                         
  -1  29   3         27.62         18.75        26.97 o                         
   1  29   3         11.87         10.75        14.58 o                         
   3  29   3         56.14         34.79        12.05 o                         
   5  29   3         39.42         43.84        11.93 o                         
   7  29   3       1108.10       1129.44        44.55 o                         
  -8  30   3         10.57         -1.46        21.87 o                         
  -6  30   3         33.22          0.00        23.33 o                         
  -4  30   3        102.04         94.77        27.70 o                         
  -2  30   3        591.24        615.28        43.74 o                         
   0  30   3         45.08         46.19        15.96 o                         
   2  30   3        203.01        207.98        20.54 o                         
   4  30   3        423.82        508.15        28.23 o                         
  -5  31   3        348.12        314.93        36.45 o                         
  -3  31   3         58.61         64.15        26.24 o                         
  -1  31   3         97.84        103.52        27.70 o                         
   1  31   3       2663.99       2660.87        88.94 o                         
   0   0   4     145287.55     143410.56      2435.61 o                         
   2   0   4       7989.50       7951.28        70.33 o                         
   4   0   4        804.24        872.42        10.33 o                         
   6   0   4         37.07         22.86         2.71 o                         
   8   0   4      14746.39      14487.14       155.27 o                         
  10   0   4       1699.41       1704.32        35.14 o                         
  12   0   4       2131.92       2177.34        64.39 o                         
  14   0   4        341.20        327.36        18.23 o                         
  16   0   4        850.63        890.77        25.12 o                         
  18   0   4       3493.56       3364.92        63.90 o                         
  20   0   4       2101.24       2069.22        86.02 o                         
  22   0   4       1285.98       1208.73        62.69 o                         
 -21   1   4         27.48         28.46        11.82 o                         
 -19   1   4        369.63        379.13        20.08 o                         
 -17   1   4        720.48        715.36        25.52 o                         
 -15   1   4        233.37        217.83        13.89 o                         
 -13   1   4         80.12        102.48        10.21 o                         
 -11   1   4        346.52        359.17        11.48 o                         
  -9   1   4        937.89        973.37        14.37 o                         
  -7   1   4        869.98        856.03        11.77 o                         
  -5   1   4        202.32        223.16         4.91 o                         
  -3   1   4        361.43        348.21         5.71 o                         
  -1   1   4       1707.43       1674.05        16.94 o                         
   1   1   4      12908.64      13251.34       115.37 o                         
   3   1   4       3730.28       3806.20        32.74 o                         
   5   1   4       1732.27       1803.31        21.46 o                         
   7   1   4        697.40        692.23        11.21 o                         
   9   1   4       1695.76       1693.86        26.34 o                         
  11   1   4        447.70        455.91        19.01 o                         
  13   1   4        141.88        147.76        11.66 o                         
  15   1   4         41.30         34.67         9.11 o                         
  17   1   4         35.18         51.03        10.79 o                         
  19   1   4        234.49        227.75        29.89 o                         
  21   1   4        466.54        473.85        34.99 o                         
 -22   2   4       1297.97       1284.19        36.04 o                         
 -20   2   4        353.40        393.01        20.54 o                         
 -18   2   4        113.47        101.17        12.86 o                         
 -16   2   4       1297.37       1297.09        55.40 o                         
 -14   2   4         82.32         85.88         9.75 o                         
 -12   2   4       8165.55       7951.97       103.25 o                         
 -10   2   4         56.36         60.53         4.22 o                         
  -8   2   4       7626.16       7688.53        71.99 o                         
  -6   2   4       4450.44       4627.17        42.71 o                         
  -4   2   4      13551.13      14273.66       124.40 o                         
  -2   2   4       4290.84       4824.12        47.75 o                         
   0   2   4        740.36        729.47         9.78 o                         
   2   2   4       7228.77       7775.07        81.85 o                         
   4   2   4        176.15        248.36         5.37 o                         
   6   2   4      21752.17      22466.97       286.42 o                         
   8   2   4       2187.72       2181.51        27.30 o                         
  10   2   4      11508.98      11428.67       144.22 o                         
  12   2   4        634.03        608.68        15.11 o                         
  14   2   4       1586.37       1588.75        33.98 o                         
  16   2   4          0.48          5.82         6.63 o                         
  18   2   4       1413.22       1406.01        34.43 o                         
  20   2   4        761.27        790.24        40.82 o                         
  22   2   4       1189.73       1164.95        51.03 o                         
 -21   3   4          9.42          2.92        11.34 o                         
 -19   3   4         11.90         16.94        10.79 o                         
 -17   3   4        160.30        136.29        13.28 o                         
 -15   3   4        345.95        339.08        16.40 o                         
 -13   3   4         35.53         50.99         8.72 o                         
 -11   3   4        871.81        853.77        17.38 o                         
  -9   3   4        581.66        570.23         9.90 o                         
  -7   3   4         57.13         59.59         2.69 o                         
  -5   3   4        671.93        651.30        10.13 o                         
  -3   3   4        427.07        457.26         8.01 o                         
  -1   3   4         96.74         97.09         5.02 o                         
   1   3   4        512.95        558.40         8.56 o                         
   3   3   4       2037.57       1950.52        21.35 o                         
   5   3   4       1052.86       1093.90        13.66 o                         
   7   3   4        396.98        403.01         7.28 o                         
   9   3   4       1994.96       1966.39        25.84 o                         
  11   3   4        118.75        109.55         7.72 o                         
  13   3   4         42.28         44.14         8.06 o                         
  15   3   4         17.74         16.09         6.98 o                         
  17   3   4        203.31        206.89        14.32 o                         
  19   3   4         60.46         43.74        18.95 o                         
  21   3   4        246.58        267.76        19.05 o                         
 -22   4   4        821.00        791.36        29.37 o                         
 -20   4   4       1612.45       1458.44        46.66 o                         
 -18   4   4         34.67         39.89        14.58 o                         
 -16   4   4        159.93        151.28        12.86 o                         
 -14   4   4       3075.24       3028.01        64.88 o                         
 -12   4   4       2054.46       2132.96        44.65 o                         
 -10   4   4       6134.68       6015.30        73.58 o                         
  -8   4   4       3684.77       3724.85        30.25 o                         
  -6   4   4        101.70        122.11         4.34 o                         
  -4   4   4       6569.17       6262.21        62.07 o                         
  -2   4   4      16618.80      16850.91       160.40 o                         
   0   4   4        947.83        931.55        14.02 o                         
   2   4   4       2619.75       2668.61        28.14 o                         
   4   4   4      22451.81      21690.83       205.52 o                         
   6   4   4       2115.01       2162.28        24.09 o                         
   8   4   4       1227.49       1230.03        20.94 o                         
  10   4   4       9094.31       8916.81       167.09 o                         
  12   4   4        145.20        175.71        19.76 o                         
  14   4   4         15.86         11.08         6.00 o                         
  16   4   4        489.18        478.12        15.33 o                         
  18   4   4       2451.38       2477.03        50.49 o                         
  20   4   4        273.00        277.23        28.43 o                         
  22   4   4       1346.05       1382.20        55.40 o                         
 -21   5   4         12.67          6.53        17.50 o                         
 -19   5   4        273.70        279.17        18.02 o                         
 -17   5   4        185.33        189.45        14.92 o                         
 -15   5   4         15.20          6.95         8.72 o                         
 -13   5   4        280.21        274.79        19.68 o                         
 -11   5   4        237.12        256.77         8.91 o                         
  -9   5   4          6.77          6.97         3.42 o                         
  -7   5   4        672.77        633.24         9.39 o                         
  -5   5   4        324.99        322.80         8.28 o                         
  -3   5   4         42.16         38.08         4.15 o                         
  -1   5   4       1331.37       1327.70        20.41 o                         
   1   5   4        582.82        551.72         8.49 o                         
   3   5   4        635.23        643.77         9.38 o                         
   5   5   4        537.69        535.08        10.06 o                         
   7   5   4        197.16        205.81         7.90 o                         
   9   5   4        783.09        801.06        16.12 o                         
  11   5   4          3.82          2.18         4.69 o                         
  13   5   4          0.38         -5.02         5.02 o                         
  15   5   4         59.79         62.48         7.24 o                         
  17   5   4          0.62         -8.59         9.11 o                         
  19   5   4         35.58         39.54        18.95 o                         
  21   5   4          0.21          2.19        11.34 o                         
 -22   6   4        927.79        895.82        25.50 o                         
 -20   6   4        422.83        417.01        24.79 o                         
 -18   6   4       2033.37       1974.67        43.81 o                         
 -16   6   4          9.49          5.91        12.39 o                         
 -14   6   4       5130.08       5076.63        86.60 o                         
 -12   6   4        232.85        266.66        15.99 o                         
 -10   6   4       3637.98       3490.75        44.56 o                         
  -8   6   4       4959.50       4840.06        45.41 o                         
  -6   6   4       6443.11       6494.75        59.01 o                         
  -4   6   4       8541.27       8853.79        78.66 o                         
  -2   6   4      26606.04      27194.66       217.50 o                         
   0   6   4       3177.26       3022.92        35.90 o                         
   2   6   4        291.51        254.48         5.82 o                         
   4   6   4       3733.68       3854.51        39.61 o                         
   6   6   4       1847.30       1722.73        20.01 o                         
   8   6   4       8612.82       8493.55        90.75 o                         
  10   6   4       4012.10       3890.97        56.73 o                         
  12   6   4         94.50        101.98        10.05 o                         
  14   6   4        905.21        914.99        20.17 o                         
  16   6   4        874.50        886.65        20.40 o                         
  18   6   4        188.52        182.07        14.71 o                         
  20   6   4       1279.90       1258.32        33.40 o                         
  22   6   4       1055.53       1043.93        32.17 o                         
 -21   7   4        209.22        170.75        14.01 o                         
 -19   7   4        416.35        440.61        17.68 o                         
 -17   7   4        163.18        132.89        10.94 o                         
 -15   7   4         68.51         69.14         8.42 o                         
 -13   7   4       1556.80       1534.15        24.16 o                         
 -11   7   4       2779.06       2679.20        30.85 o                         
  -9   7   4       1749.52       1753.11        19.25 o                         
  -7   7   4        110.87        124.64         4.69 o                         
  -5   7   4          0.57         -0.13         2.90 o                         
  -3   7   4        308.74        307.12         6.99 o                         
  -1   7   4       3735.98       3781.95        39.24 o                         
   1   7   4       2822.82       2773.96        29.99 o                         
   3   7   4         10.62          4.70         3.12 o                         
   5   7   4        361.79        373.32         7.47 o                         
   7   7   4       4291.46       4187.92        39.83 o                         
   9   7   4       2496.17       2506.49        31.41 o                         
  11   7   4        347.25        350.67         8.16 o                         
  13   7   4        259.00        261.26        11.72 o                         
  15   7   4         21.10         19.99         7.48 o                         
  17   7   4         57.04         50.68        11.34 o                         
  19   7   4         72.72         64.65        11.66 o                         
  21   7   4         84.48         57.75        12.61 o                         
 -22   8   4        907.25        877.73        30.93 o                         
 -20   8   4          6.25          1.55         8.95 o                         
 -18   8   4       4418.48       4372.10        64.81 o                         
 -16   8   4         22.77          8.85        11.71 o                         
 -14   8   4         11.69          6.91         6.11 o                         
 -12   8   4       3787.24       3783.42        47.33 o                         
 -10   8   4      15761.25      15812.66       139.16 o                         
  -8   8   4      11074.63      10924.43        97.00 o                         
  -6   8   4       2528.14       2600.82        25.94 o                         
  -4   8   4       2080.46       1936.32        19.95 o                         
  -2   8   4         25.41         25.36         2.82 o                         
   0   8   4      22528.85      22326.00       270.41 o                         
   2   8   4       1088.96       1117.86        16.67 o                         
   4   8   4       1852.63       1794.74        20.72 o                         
   6   8   4       1166.37       1081.46        13.36 o                         
   8   8   4      20579.48      20265.24       259.36 o                         
  10   8   4       5255.83       5233.47        55.16 o                         
  12   8   4       5968.78       5978.19        69.98 o                         
  14   8   4        993.60       1007.23        21.56 o                         
  16   8   4       2228.20       2264.93        37.83 o                         
  18   8   4         24.51         27.49        10.94 o                         
  20   8   4        374.65        353.11        19.26 o                         
 -21   9   4          8.12         -0.76        17.50 o                         
 -19   9   4         50.99         28.69        10.03 o                         
 -17   9   4        142.18        127.54        14.61 o                         
 -15   9   4          1.54         -6.41         6.41 o                         
 -13   9   4          8.36          5.97         5.87 o                         
 -11   9   4        130.97        130.35         7.63 o                         
  -9   9   4       1883.17       1879.82        20.52 o                         
  -7   9   4        612.19        614.40         9.44 o                         
  -5   9   4       3197.83       3207.48        31.08 o                         
  -3   9   4        765.92        786.51        11.94 o                         
  -1   9   4        376.29        386.97         8.17 o                         
   1   9   4        815.44        821.97        12.07 o                         
   3   9   4         71.32         68.28         4.25 o                         
   5   9   4        503.14        497.30         8.11 o                         
   7   9   4         55.79         59.78         3.82 o                         
   9   9   4        874.60        866.11        14.21 o                         
  11   9   4        648.94        670.64        18.23 o                         
  13   9   4        442.17        453.89        17.47 o                         
  15   9   4        559.63        574.63        14.88 o                         
  17   9   4        224.66        227.65        13.17 o                         
  19   9   4         50.78         44.25         9.80 o                         
  21   9   4          3.08         10.46        11.56 o                         
 -22  10   4        434.08        420.67        24.79 o                         
 -20  10   4        935.61        977.24        30.93 o                         
 -18  10   4          7.43          5.35         8.42 o                         
 -16  10   4        146.54        128.10        10.60 o                         
 -14  10   4        386.93        347.75        11.64 o                         
 -12  10   4       1319.47       1256.26        21.02 o                         
 -10  10   4         93.67         89.67         4.69 o                         
  -8  10   4       3417.18       3256.10        32.15 o                         
  -6  10   4       8378.05       8046.23        72.48 o                         
  -4  10   4      33095.97      33652.62       338.24 o                         
  -2  10   4       3780.78       3858.63        36.55 o                         
   0  10   4      14612.76      14615.16       140.70 o                         
   2  10   4        897.59        810.28        12.35 o                         
   4  10   4         87.05         69.41         4.05 o                         
   6  10   4       3411.97       3409.44        37.29 o                         
   8  10   4          0.75         -0.59         4.27 o                         
  10  10   4        802.84        790.13        14.07 o                         
  12  10   4        458.37        466.75        17.26 o                         
  14  10   4        577.54        663.24        15.82 o                         
  16  10   4       1023.62       1018.75        25.67 o                         
  18  10   4       5079.61       5111.43        74.01 o                         
  20  10   4        375.59        456.75        23.71 o                         
 -21  11   4         98.98         81.46        15.36 o                         
 -19  11   4         88.16         94.93        13.89 o                         
 -17  11   4         15.98         15.78         8.11 o                         
 -15  11   4         10.60          9.15         8.21 o                         
 -13  11   4         59.47         70.38         6.71 o                         
 -11  11   4         53.76         55.14         5.02 o                         
  -9  11   4          1.16          3.45         3.24 o                         
  -7  11   4        920.52        899.96        11.74 o                         
  -5  11   4       1810.76       1840.02        19.48 o                         
  -3  11   4         10.79         11.77         3.49 o                         
  -1  11   4       2287.08       2292.22        25.54 o                         
   1  11   4        215.94        222.18         9.24 o                         
   3  11   4         99.78         97.07         4.21 o                         
   5  11   4         42.54         44.14         5.43 o                         
   7  11   4         18.94         24.63         4.92 o                         
   9  11   4        149.60        133.07         6.91 o                         
  11  11   4        325.04        321.78        10.90 o                         
  13  11   4        149.25        157.73        10.73 o                         
  15  11   4        496.76        499.13        14.15 o                         
  17  11   4        118.94        133.16        11.13 o                         
  19  11   4        241.43        246.53        13.73 o                         
 -20  12   4       2320.38       2230.97        49.99 o                         
 -18  12   4        125.35        125.82        20.41 o                         
 -16  12   4        748.24        712.54        23.13 o                         
 -14  12   4         95.47        113.92         8.47 o                         
 -12  12   4        680.32        698.62        18.10 o                         
 -10  12   4         83.38         84.51         5.57 o                         
  -8  12   4       1482.52       1440.48        16.69 o                         
  -6  12   4       1524.81       1521.08        26.57 o                         
  -4  12   4       7540.07       7379.28        66.69 o                         
  -2  12   4          0.47         -0.11         2.84 o                         
   0  12   4        187.27        200.55         6.96 o                         
   2  12   4       4214.16       4087.30        48.63 o                         
   4  12   4       1986.15       1782.08        25.11 o                         
   6  12   4       2800.99       2613.25        30.49 o                         
   8  12   4         78.88         54.45         5.68 o                         
  10  12   4       2292.13       2274.39        28.38 o                         
  12  12   4       1768.11       1790.91        29.25 o                         
  14  12   4        256.94        256.31        10.90 o                         
  16  12   4       4437.84       4459.25        56.26 o                         
  18  12   4        598.99        600.45        22.40 o                         
  20  12   4          9.10         25.52        13.40 o                         
 -21  13   4          1.83         19.89        13.12 o                         
 -19  13   4          8.86          2.31        24.79 o                         
 -17  13   4          8.76          5.83        10.31 o                         
 -15  13   4         14.24         20.28         8.20 o                         
 -13  13   4        101.05         91.79         7.39 o                         
 -11  13   4        353.20        341.83         9.29 o                         
  -9  13   4          5.53          5.12         4.15 o                         
  -7  13   4       1066.48       1015.44        14.79 o                         
  -5  13   4         40.31         43.51         4.23 o                         
  -3  13   4          0.96         -2.83         2.83 o                         
  -1  13   4        331.00        323.34         7.16 o                         
   1  13   4        182.34        195.65         6.91 o                         
   3  13   4         32.65         26.70         5.60 o                         
   5  13   4        129.69        131.57         7.27 o                         
   7  13   4        626.43        610.05        12.13 o                         
   9  13   4          6.34          8.05         5.12 o                         
  11  13   4          0.16          6.54         5.99 o                         
  13  13   4          8.18         14.13         6.35 o                         
  15  13   4          5.00          9.56         6.96 o                         
  17  13   4         54.87         49.63         9.64 o                         
  19  13   4        213.77        206.16        18.02 o                         
 -20  14   4        508.48        512.32        25.24 o                         
 -18  14   4         55.97         75.26        13.40 o                         
 -16  14   4        704.46        627.01        49.16 o                         
 -14  14   4         34.31         34.17         8.52 o                         
 -12  14   4       1779.54       1789.48        30.87 o                         
 -10  14   4       5581.80       5355.10        56.13 o                         
  -8  14   4       1896.95       1853.78        22.98 o                         
  -6  14   4       8119.00       7871.18       104.02 o                         
  -4  14   4        382.77        328.20         7.74 o                         
  -2  14   4      17063.56      16255.61       204.52 o                         
   0  14   4       3220.02       3049.73        30.51 o                         
   2  14   4          6.37         15.26         5.17 o                         
   4  14   4       4050.77       3921.02        47.70 o                         
   6  14   4         61.03         67.76         6.94 o                         
   8  14   4       3320.29       3364.00        38.29 o                         
  10  14   4         30.10         38.44         6.66 o                         
  12  14   4        422.84        417.71        13.00 o                         
  14  14   4          1.05         10.17         6.96 o                         
  16  14   4       1753.96       1774.62        32.54 o                         
  18  14   4         91.58        124.24        15.36 o                         
 -19  15   4        442.61        483.73        23.71 o                         
 -17  15   4        181.18        181.69        22.55 o                         
 -15  15   4         64.74         59.22         9.73 o                         
 -13  15   4         87.35         77.51         9.06 o                         
 -11  15   4        628.76        640.50        12.32 o                         
  -9  15   4        801.18        827.63        13.50 o                         
  -7  15   4         73.12         72.53         4.77 o                         
  -5  15   4        235.54        216.45         8.73 o                         
  -3  15   4       2165.72       2129.81        25.49 o                         
  -1  15   4       1882.05       1831.73        20.32 o                         
   1  15   4       1411.17       1383.02        18.56 o                         
   3  15   4          1.10          1.21         5.12 o                         
   5  15   4         80.22         69.61         6.35 o                         
   7  15   4         77.66         72.25         7.24 o                         
   9  15   4        261.68        280.95        10.65 o                         
  11  15   4        473.57        467.56        13.44 o                         
  13  15   4        180.29        184.32        10.05 o                         
  15  15   4        234.35        241.59        11.27 o                         
  17  15   4        193.93        181.55        16.40 o                         
  19  15   4        176.05        173.07        26.97 o                         
 -20  16   4         12.15         17.62        11.82 o                         
 -18  16   4       4633.58       4647.54        84.52 o                         
 -16  16   4        143.40        151.83        13.45 o                         
 -14  16   4       1081.13       1114.51        25.00 o                         
 -12  16   4        187.61        197.39        11.09 o                         
 -10  16   4       3518.46       3559.56        39.45 o                         
  -8  16   4         32.52         28.99         4.45 o                         
  -6  16   4        721.50        739.27        14.89 o                         
  -4  16   4        538.76        487.29        13.26 o                         
  -2  16   4       3196.86       3155.11        31.54 o                         
   0  16   4       6666.07       6367.98        59.19 o                         
   2  16   4       1579.86       1598.93        23.67 o                         
   4  16   4       6059.89       5927.47        69.37 o                         
   6  16   4        324.11        313.82        10.95 o                         
   8  16   4        653.21        603.59        14.68 o                         
  10  16   4        153.67        139.18         9.89 o                         
  12  16   4       1966.66       1947.86        29.71 o                         
  14  16   4       1876.29       1877.30        29.29 o                         
  16  16   4       1994.67       1965.67        46.26 o                         
  18  16   4         65.20         67.07        21.87 o                         
 -19  17   4         31.53         37.38        12.86 o                         
 -17  17   4         63.09         65.35        10.43 o                         
 -15  17   4        345.59        340.96        25.83 o                         
 -13  17   4        193.97        199.64        11.85 o                         
 -11  17   4          5.92         -1.12         5.62 o                         
  -9  17   4        335.72        324.32        14.73 o                         
  -7  17   4        139.88        140.43        10.94 o                         
  -5  17   4        236.80        244.13        11.36 o                         
  -3  17   4         14.69         16.16         5.70 o                         
  -1  17   4        248.81        235.76         9.45 o                         
   1  17   4        110.97        114.90         6.19 o                         
   3  17   4        148.61        151.56        10.31 o                         
   5  17   4       2019.65       1933.10        28.14 o                         
   7  17   4         80.19         78.90         7.22 o                         
   9  17   4        139.45        149.19        12.14 o                         
  11  17   4          0.55          0.23         6.35 o                         
  13  17   4          9.98         13.39         6.83 o                         
  15  17   4         27.74         32.14        11.70 o                         
  17  17   4          1.89         -5.83        17.50 o                         
 -18  18   4          9.81         13.00         9.54 o                         
 -16  18   4        217.88        254.58        14.37 o                         
 -14  18   4        981.74        991.99        23.26 o                         
 -12  18   4       2679.22       2616.26        41.67 o                         
 -10  18   4        673.76        684.01        23.84 o                         
  -8  18   4       2182.80       2055.18        41.09 o                         
  -6  18   4       3630.66       3502.04        44.32 o                         
  -4  18   4       4753.78       4598.98        55.67 o                         
  -2  18   4        882.90        845.29        13.96 o                         
   0  18   4       6577.61       6393.39        59.85 o                         
   2  18   4       5232.77       5139.29        49.65 o                         
   4  18   4        430.58        409.28        12.07 o                         
   6  18   4       2372.44       2376.51        33.19 o                         
   8  18   4       4688.04       4709.93        67.13 o                         
  10  18   4         75.84         52.65        16.77 o                         
  12  18   4          1.96          4.79         6.91 o                         
  14  18   4          0.06          5.53        12.79 o                         
  16  18   4         61.58         64.15        21.87 o                         
 -17  19   4        212.92        192.56        19.27 o                         
 -15  19   4        163.09        162.37        12.12 o                         
 -13  19   4         64.43         63.05        10.23 o                         
 -11  19   4        179.95        163.10        14.71 o                         
  -9  19   4         59.44         63.40        17.69 o                         
  -7  19   4          4.28          6.01         7.66 o                         
  -5  19   4         28.14         21.58         5.66 o                         
  -3  19   4        127.55        129.74         7.86 o                         
  -1  19   4        130.32        130.42         6.94 o                         
   1  19   4         82.15         84.58         5.70 o                         
   3  19   4        400.41        398.08        10.42 o                         
   5  19   4        636.59        637.80        14.49 o                         
   7  19   4          1.37          0.00         6.67 o                         
   9  19   4        270.03        266.40        12.55 o                         
  11  19   4         45.98         45.05        12.39 o                         
  13  19   4         59.71         57.66        10.03 o                         
  15  19   4        196.72        180.79        17.44 o                         
 -18  20   4        328.54        347.90        23.04 o                         
 -16  20   4        158.30        171.13        14.73 o                         
 -14  20   4       1524.61       1604.10        41.52 o                         
 -12  20   4        408.11        430.31        21.72 o                         
 -10  20   4       1126.29       1188.07        25.76 o                         
  -8  20   4        983.81        994.37        22.72 o                         
  -6  20   4          0.26          5.20         7.41 o                         
  -4  20   4       1655.42       1686.05        25.53 o                         
  -2  20   4         73.49         90.85         7.18 o                         
   0  20   4          2.04          8.84         7.86 o                         
   2  20   4        348.81        335.52        10.21 o                         
   4  20   4       1046.09       1036.87        21.89 o                         
   6  20   4        133.86        147.21        10.43 o                         
   8  20   4        834.65        815.95        20.32 o                         
  10  20   4        210.27        200.60        20.41 o                         
  12  20   4        786.44        743.94        28.23 o                         
  14  20   4       1991.95       2002.70        47.87 o                         
  16  20   4        481.66        549.67        39.37 o                         
 -17  21   4        154.09        171.88        18.47 o                         
 -15  21   4          1.99         20.12        14.58 o                         
 -13  21   4          6.59         26.85        12.24 o                         
 -11  21   4         14.97         14.05        10.79 o                         
  -9  21   4        312.57        303.18        15.14 o                         
  -7  21   4         51.38         54.66         9.06 o                         
  -5  21   4         25.40         37.65         8.21 o                         
  -3  21   4        685.68        704.21        16.43 o                         
  -1  21   4          8.02         10.28         5.33 o                         
   1  21   4          7.55          7.12         4.95 o                         
   3  21   4        161.21        160.27         8.12 o                         
   5  21   4         70.30         61.32        10.97 o                         
   7  21   4         23.22         16.16         6.31 o                         
   9  21   4        274.24        299.52        23.33 o                         
  11  21   4        105.61        115.13        21.87 o                         
  13  21   4         82.24         68.88        16.77 o                         
  15  21   4          0.86          5.83        18.95 o                         
 -16  22   4        419.69        486.48        26.15 o                         
 -14  22   4          4.13         10.73        12.61 o                         
 -12  22   4       1153.74       1149.07        58.32 o                         
 -10  22   4        630.68        593.16        23.43 o                         
  -8  22   4       1314.97       1291.62        27.50 o                         
  -6  22   4         32.89         23.26         8.67 o                         
  -4  22   4       2006.85       1993.52        35.39 o                         
  -2  22   4       7595.02       7521.03       140.41 o                         
   0  22   4       1673.43       1682.33        29.58 o                         
   2  22   4       1230.16       1178.79        18.51 o                         
   4  22   4        535.89        537.97        14.06 o                         
   6  22   4       1259.84       1194.53        27.68 o                         
   8  22   4          0.85         -4.37        16.50 o                         
  10  22   4        110.28         97.39        15.36 o                         
  12  22   4       1791.97       1749.32        44.77 o                         
  14  22   4        411.52        401.40        24.21 o                         
 -15  23   4         14.73         23.33        12.93 o                         
 -13  23   4        264.08        248.71        18.56 o                         
 -11  23   4        290.41        273.38        18.89 o                         
  -9  23   4        733.70        747.36        21.01 o                         
  -7  23   4         58.95         55.00         9.64 o                         
  -5  23   4         67.11         72.40         9.34 o                         
  -3  23   4         70.39         75.84        11.00 o                         
  -1  23   4         44.02         47.59         8.76 o                         
   1  23   4        304.04        315.80        12.21 o                         
   3  23   4          0.17          7.74         6.09 o                         
   5  23   4        153.83        151.80        16.88 o                         
   7  23   4        155.00        137.81        13.57 o                         
   9  23   4        126.97        118.56        13.12 o                         
  11  23   4        512.23        518.43        26.15 o                         
  13  23   4         80.41         77.70        15.96 o                         
 -14  24   4       1874.06       1939.11        92.58 o                         
 -12  24   4         63.37         78.89        27.70 o                         
 -10  24   4       1931.90       2103.89        47.53 o                         
  -8  24   4         29.52         10.96         8.21 o                         
  -6  24   4       4016.76       4031.24        77.79 o                         
  -4  24   4        123.80        141.96        11.24 o                         
  -2  24   4        406.10        431.94        16.39 o                         
   0  24   4        104.38        136.94        18.53 o                         
   2  24   4         33.45         27.50         6.83 o                         
   4  24   4        153.67        118.56        11.79 o                         
   6  24   4        210.15        214.44        14.11 o                         
   8  24   4        127.32        100.80        17.92 o                         
  10  24   4         85.05         84.79        14.49 o                         
  12  24   4       1552.80       1617.52        45.36 o                         
 -13  25   4          4.29         12.95        12.61 o                         
 -11  25   4         11.36         18.28        14.58 o                         
  -9  25   4         39.14         21.62        18.95 o                         
  -7  25   4          6.26          5.57         8.80 o                         
  -5  25   4        783.02        766.17        29.05 o                         
  -3  25   4          0.46         -0.82         7.99 o                         
  -1  25   4        195.17        188.62        11.80 o                         
   1  25   4          7.01         18.95        12.86 o                         
   3  25   4         95.56         98.52        11.35 o                         
   5  25   4         69.85         52.80        10.28 o                         
   7  25   4          6.57         10.67        10.36 o                         
   9  25   4         32.78         30.55        11.20 o                         
  11  25   4         40.90         42.67        11.62 o                         
 -12  26   4          0.03          7.79        12.93 o                         
 -10  26   4        202.90        198.29        16.98 o                         
  -8  26   4         35.63         40.39        12.39 o                         
  -6  26   4        277.61        272.81        14.63 o                         
  -4  26   4       2544.27       2559.84        43.50 o                         
  -2  26   4         76.07         77.73        12.61 o                         
   0  26   4       4887.20       4909.93        92.23 o                         
   2  26   4        601.33        607.84        27.31 o                         
   4  26   4        192.57        210.51        14.76 o                         
   6  26   4        488.96        464.58        24.87 o                         
   8  26   4       1118.92       1165.65        38.10 o                         
  10  26   4        289.96        311.16        19.04 o                         
 -11  27   4         31.52         11.89        20.41 o                         
  -9  27   4         39.36         42.91        13.22 o                         
  -7  27   4        109.21        120.97        14.56 o                         
  -5  27   4        103.94         88.80        10.90 o                         
  -3  27   4        175.25        170.38        26.24 o                         
  -1  27   4         36.68         14.09        13.66 o                         
   1  27   4          0.76        -12.24        12.24 o                         
   3  27   4         88.13         96.68        20.41 o                         
   5  27   4        180.49        197.17        20.08 o                         
   7  27   4         48.00         41.95        11.59 o                         
   9  27   4          5.84         11.77        11.35 o                         
 -10  28   4        451.82        485.60        24.06 o                         
  -8  28   4        429.36        476.77        40.82 o                         
  -6  28   4       1121.88       1223.27        58.32 o                         
  -4  28   4        649.55        698.13        30.47 o                         
  -2  28   4       1124.33       1172.91        37.54 o                         
   0  28   4         94.75         72.80        15.36 o                         
   2  28   4         52.69         53.65        14.92 o                         
   4  28   4        795.86        802.58        32.94 o                         
   6  28   4         29.01         32.83        15.96 o                         
  -9  29   4          0.00        -16.04        21.87 o                         
  -7  29   4        145.44         88.94        27.70 o                         
  -5  29   4         82.51         40.82        24.79 o                         
  -3  29   4        208.74        207.50        20.08 o                         
  -1  29   4        129.64        101.37        17.44 o                         
   1  29   4         80.13         73.88        24.79 o                         
   3  29   4         14.52         -1.67        14.00 o                         
   5  29   4          5.47         11.56        24.06 o                         
  -6  30   4         35.22        -23.33        23.33 o                         
  -4  30   4        349.48        310.56        36.45 o                         
  -2  30   4       1257.63       1295.97        41.08 o                         
   0  30   4        438.95        494.71        37.18 o                         
   2  30   4         30.55         48.11        16.40 o                         
   2   0   5        958.95        989.62        11.94 o                         
   4   0   5       1481.34       1610.38        17.19 o                         
   6   0   5       1501.02       1345.42        15.46 o                         
   8   0   5          4.46         15.48         3.75 o                         
  10   0   5       1292.05       1304.78        18.95 o                         
  12   0   5       1427.91       1461.33        22.19 o                         
  14   0   5       5204.57       5247.70       138.51 o                         
  16   0   5          1.33          0.26         8.72 o                         
  18   0   5       1335.56       1376.75        43.74 o                         
  20   0   5        493.45        567.17        34.99 o                         
 -21   1   5         59.25         72.53        15.46 o                         
 -19   1   5        213.80        210.11        16.99 o                         
 -17   1   5          9.77         25.62        10.50 o                         
 -15   1   5        203.76        212.55        18.23 o                         
 -13   1   5        371.54        386.18        13.42 o                         
 -11   1   5       1380.15       1394.26        25.52 o                         
  -9   1   5        777.19        796.79        14.36 o                         
  -7   1   5        550.32        549.76         8.72 o                         
  -5   1   5        414.43        435.62         7.24 o                         
  -3   1   5       1068.36       1164.85        13.26 o                         
  -1   1   5       1050.70       1071.42        12.62 o                         
   1   1   5       2095.21       2188.12        21.99 o                         
   3   1   5       1042.38        999.19        12.05 o                         
   5   1   5         76.39         62.73         3.74 o                         
   7   1   5       2862.47       2686.17        29.54 o                         
   9   1   5        135.51        139.49         6.26 o                         
  11   1   5         47.11         44.60         5.28 o                         
  13   1   5       1239.20       1258.06        21.57 o                         
  15   1   5        196.11        189.38        13.28 o                         
  17   1   5       1529.86       1576.31        57.59 o                         
  19   1   5        141.07        121.02        21.87 o                         
  21   1   5        248.50        220.16        27.70 o                         
 -22   2   5        290.60        287.23        29.16 o                         
 -20   2   5         37.24         55.85        13.28 o                         
 -18   2   5        262.06        248.06        16.40 o                         
 -16   2   5       1897.69       1842.54        60.51 o                         
 -14   2   5        577.22        585.92        20.08 o                         
 -12   2   5        541.79        521.72        12.68 o                         
 -10   2   5         44.96         45.31         5.76 o                         
  -8   2   5       5828.30       5732.92        53.11 o                         
  -6   2   5        551.71        531.07         7.82 o                         
  -4   2   5       7553.70       7683.43        75.33 o                         
  -2   2   5       1240.57       1315.90        14.56 o                         
   0   2   5       4493.90       4637.08        42.84 o                         
   2   2   5       6151.07       6517.69        65.28 o                         
   4   2   5        295.79        293.15         6.99 o                         
   6   2   5       1726.82       1655.11        18.00 o                         
   8   2   5       6562.76       6206.99        57.42 o                         
  10   2   5        238.11        216.82         8.13 o                         
  12   2   5       1025.67        996.28        17.38 o                         
  14   2   5       1864.16       1812.86        38.57 o                         
  16   2   5          2.69         10.21         9.11 o                         
  18   2   5        106.10        115.18        20.41 o                         
  20   2   5        313.68        289.07        33.53 o                         
 -21   3   5        379.12        372.52        17.95 o                         
 -19   3   5        562.75        515.95        39.37 o                         
 -17   3   5        154.24        137.68        17.50 o                         
 -15   3   5       2785.76       2748.85        53.09 o                         
 -13   3   5        825.41        834.37        16.70 o                         
 -11   3   5        320.32        335.83        12.42 o                         
  -9   3   5         38.68         29.62         5.00 o                         
  -7   3   5         11.18         23.33         4.41 o                         
  -5   3   5        203.51        191.21         7.27 o                         
  -3   3   5       1937.99       1899.85        29.25 o                         
  -1   3   5        272.19        270.23         7.09 o                         
   1   3   5        958.18        992.95        13.38 o                         
   3   3   5        236.01        250.49         6.34 o                         
   5   3   5        260.51        290.51         7.44 o                         
   7   3   5        393.66        412.47         7.85 o                         
   9   3   5       1560.88       1560.39        19.89 o                         
  11   3   5        406.16        409.76         9.73 o                         
  13   3   5       1742.06       1762.40        25.81 o                         
  15   3   5         12.77         17.98         9.11 o                         
  17   3   5        590.69        582.43        18.19 o                         
  19   3   5         15.70         13.12        11.20 o                         
  21   3   5        399.34        416.16        22.40 o                         
 -20   4   5        229.74        239.65        19.37 o                         
 -18   4   5         55.96         68.04        17.07 o                         
 -16   4   5       2341.71       2323.91        59.49 o                         
 -14   4   5       2757.66       2766.91        43.76 o                         
 -12   4   5        684.90        725.02        14.93 o                         
 -10   4   5       4653.82       4502.51        43.83 o                         
  -8   4   5        387.39        346.99         7.73 o                         
  -6   4   5        117.14        126.49         5.58 o                         
  -4   4   5        886.82        906.81        14.75 o                         
  -2   4   5        103.05        103.47         4.10 o                         
   0   4   5        191.93        201.69         6.15 o                         
   2   4   5       1901.52       2026.02        22.90 o                         
   4   4   5       3929.34       3649.19        38.32 o                         
   6   4   5       2364.66       2235.70        23.37 o                         
   8   4   5       1489.81       1498.81        22.32 o                         
  10   4   5          2.11         -1.20         3.95 o                         
  12   4   5       2132.56       2126.50        26.15 o                         
  14   4   5       1018.16       1048.96        19.27 o                         
  16   4   5        483.87        503.35        17.45 o                         
  18   4   5       1115.95       1084.97        35.72 o                         
  20   4   5        238.97        243.91        24.06 o                         
 -21   5   5        100.18         83.23        22.02 o                         
 -19   5   5        174.89        161.24        12.89 o                         
 -17   5   5          3.64         -0.49         8.42 o                         
 -15   5   5        183.85        178.97        11.20 o                         
 -13   5   5        416.04        412.79        11.83 o                         
 -11   5   5         81.47         95.94         6.15 o                         
  -9   5   5       1312.92       1311.01        16.05 o                         
  -7   5   5        236.27        246.96         6.74 o                         
  -5   5   5        949.91        941.35        13.46 o                         
  -3   5   5       1404.66       1473.75        20.77 o                         
  -1   5   5       1849.30       1869.41        24.60 o                         
   1   5   5       1088.93       1162.66        14.94 o                         
   3   5   5        702.27        631.92        10.15 o                         
   5   5   5       4366.50       4206.84        39.95 o                         
   7   5   5        274.00        263.68         7.14 o                         
   9   5   5        321.42        290.85         8.02 o                         
  11   5   5         34.12         42.92         5.02 o                         
  13   5   5        316.57        325.72        10.21 o                         
  15   5   5        656.68        662.92        15.99 o                         
  17   5   5         49.61         52.54         9.26 o                         
  19   5   5        508.92        489.08        23.18 o                         
  21   5   5        199.86        216.41        18.02 o                         
 -20   6   5          6.13          2.96         9.80 o                         
 -18   6   5       2067.51       2003.65        36.75 o                         
 -16   6   5       1103.50       1063.96        24.49 o                         
 -14   6   5        232.16        210.60        11.72 o                         
 -12   6   5        374.39        376.73        10.45 o                         
 -10   6   5        148.26        136.18         6.83 o                         
  -8   6   5        144.40        140.02         5.54 o                         
  -6   6   5        228.92        201.54         6.52 o                         
  -4   6   5       8894.63       8873.45        87.63 o                         
  -2   6   5         34.05         35.73         2.49 o                         
   0   6   5      11049.62      11075.33       107.58 o                         
   2   6   5         57.73         69.11         4.43 o                         
   4   6   5       2563.18       2502.47        27.86 o                         
   6   6   5       6813.89       6761.39        67.91 o                         
   8   6   5       2943.34       2772.94        31.24 o                         
  10   6   5       1500.59       1446.74        27.74 o                         
  12   6   5        400.45        391.75        13.60 o                         
  14   6   5        351.92        335.43        11.83 o                         
  16   6   5        478.20        499.97        20.24 o                         
  18   6   5        679.01        714.45        38.64 o                         
  20   6   5         54.87         39.24        12.24 o                         
 -21   7   5         44.66         35.60        10.88 o                         
 -19   7   5        414.21        399.47        17.10 o                         
 -17   7   5       1897.77       1908.89        34.79 o                         
 -15   7   5        841.33        796.64        20.20 o                         
 -13   7   5        645.85        615.83        12.86 o                         
 -11   7   5       1701.02       1705.93        22.46 o                         
  -9   7   5          5.09          6.41         4.35 o                         
  -7   7   5        104.25        103.31         5.08 o                         
  -5   7   5        362.50        361.39         7.54 o                         
  -3   7   5          0.17          4.10         3.85 o                         
  -1   7   5       1270.77       1285.85        19.13 o                         
   1   7   5          4.13          1.57         3.58 o                         
   3   7   5        178.41        182.38         6.11 o                         
   5   7   5        126.39        103.58         5.11 o                         
   7   7   5       1678.28       1650.90        35.47 o                         
   9   7   5         78.31         80.12         5.94 o                         
  11   7   5       2388.10       2414.02        35.68 o                         
  13   7   5          2.71         -5.17         5.17 o                         
  15   7   5       1431.02       1452.75        24.23 o                         
  17   7   5        225.62        230.59        14.48 o                         
  19   7   5        433.66        445.96        22.61 o                         
 -20   8   5         12.93         -7.78         9.26 o                         
 -18   8   5         83.17         82.87        10.88 o                         
 -16   8   5       1534.17       1515.23        34.11 o                         
 -14   8   5       1675.31       1653.89        26.69 o                         
 -12   8   5       3592.69       3545.87        40.21 o                         
 -10   8   5         57.13         72.42         7.93 o                         
  -8   8   5        265.98        283.59         7.31 o                         
  -6   8   5       6111.80       5972.83        55.52 o                         
  -4   8   5        790.12        782.43        12.60 o                         
  -2   8   5          0.59         -1.26         2.89 o                         
   0   8   5        282.97        285.41         7.47 o                         
   2   8   5         53.65         48.88         4.01 o                         
   4   8   5       3766.03       3453.28        33.87 o                         
   6   8   5         43.35         67.58         4.37 o                         
   8   8   5       2429.07       2334.90        28.29 o                         
  10   8   5       1288.26       1297.29        25.04 o                         
  12   8   5       1096.58       1154.10        18.37 o                         
  14   8   5         15.32          0.46         6.50 o                         
  16   8   5        561.93        590.76        15.82 o                         
  18   8   5       1660.60       1762.29        41.67 o                         
  20   8   5        465.31        553.25        33.53 o                         
 -21   9   5        167.20        171.16        16.99 o                         
 -19   9   5         12.86         -2.40         8.95 o                         
 -17   9   5          1.68         -4.10         8.67 o                         
 -15   9   5        150.80        138.16        10.10 o                         
 -13   9   5        155.09        158.50         9.89 o                         
 -11   9   5        360.62        355.26         9.69 o                         
  -9   9   5         52.46         50.34         4.47 o                         
  -7   9   5         23.41         21.42         3.95 o                         
  -5   9   5       4331.80       4273.92        45.21 o                         
  -3   9   5          7.32          5.21         4.06 o                         
  -1   9   5       2750.42       2679.70        30.23 o                         
   1   9   5        165.53        156.34         6.48 o                         
   3   9   5       6353.67       6224.49        57.59 o                         
   5   9   5        175.54        151.88        10.17 o                         
   7   9   5       3664.13       3466.41        38.46 o                         
   9   9   5          0.04          4.69         5.12 o                         
  11   9   5        265.58        253.19         9.45 o                         
  13   9   5        631.96        636.42        15.63 o                         
  15   9   5        217.16        190.50        10.55 o                         
  17   9   5       1266.76       1292.93        42.54 o                         
  19   9   5          8.40         -8.09        24.79 o                         
 -20  10   5        164.26        169.42        16.77 o                         
 -18  10   5       2797.61       2747.39        55.10 o                         
 -16  10   5         64.75         70.96         9.52 o                         
 -14  10   5       2163.73       2174.59        36.62 o                         
 -12  10   5         95.39        102.06         7.79 o                         
 -10  10   5        158.99        153.27         5.99 o                         
  -8  10   5        669.55        652.06        10.52 o                         
  -6  10   5        469.29        477.65         8.65 o                         
  -4  10   5        708.17        679.86        11.91 o                         
  -2  10   5        645.99        629.41         9.23 o                         
   0  10   5       2250.33       2280.06        26.85 o                         
   2  10   5        664.22        638.80        15.21 o                         
   4  10   5       9051.19       8731.11        87.24 o                         
   6  10   5       2189.83       2062.32        28.42 o                         
   8  10   5       3241.23       3174.91        36.51 o                         
  10  10   5       2069.65       1998.08        28.35 o                         
  12  10   5         44.72         53.56         6.76 o                         
  14  10   5        631.15        620.31        17.26 o                         
  16  10   5         19.36         25.11         7.82 o                         
  18  10   5          3.01         14.85        21.14 o                         
  20  10   5          3.13         -5.07        16.04 o                         
 -19  11   5        439.87        447.41        22.15 o                         
 -17  11   5        513.24        491.86        17.06 o                         
 -15  11   5       1728.58       1710.23        27.88 o                         
 -13  11   5       1122.94       1128.56        20.63 o                         
 -11  11   5        340.36        368.33        11.71 o                         
  -9  11   5        720.75        673.96        12.71 o                         
  -7  11   5        369.48        353.92         7.71 o                         
  -5  11   5         67.92         65.22         5.36 o                         
  -3  11   5        130.96        132.26         6.81 o                         
  -1  11   5          2.77          7.38         3.04 o                         
   1  11   5         25.49         40.11         4.88 o                         
   3  11   5        513.07        492.40        10.50 o                         
   5  11   5        493.29        488.60        12.53 o                         
   7  11   5         19.98         20.46         5.43 o                         
   9  11   5       1035.65       1015.16        16.78 o                         
  11  11   5         15.19         14.51         8.74 o                         
  13  11   5       1343.09       1385.99        23.83 o                         
  15  11   5        202.24        197.03        12.42 o                         
  17  11   5        787.12        783.55        32.44 o                         
  19  11   5        141.90        124.60        14.00 o                         
 -20  12   5        604.94        591.95        25.24 o                         
 -18  12   5       1161.87       1200.12        34.02 o                         
 -16  12   5        768.31        737.20        18.20 o                         
 -14  12   5        404.56        396.61        19.36 o                         
 -12  12   5       1047.52       1050.25        19.46 o                         
 -10  12   5        979.87        976.97        15.67 o                         
  -8  12   5       3756.11       3756.89        37.08 o                         
  -6  12   5          0.59          0.36         4.06 o                         
  -4  12   5        198.90        179.56         6.82 o                         
  -2  12   5       1305.90       1224.00        16.98 o                         
   0  12   5       1839.84       1936.12        35.88 o                         
   2  12   5       3619.86       3392.40        37.81 o                         
   4  12   5       2925.53       2774.11        36.69 o                         
   6  12   5        344.64        304.72        10.66 o                         
   8  12   5          7.41          1.66         5.45 o                         
  10  12   5         91.22         95.05         7.25 o                         
  12  12   5       1081.67       1092.79        20.51 o                         
  14  12   5        702.83        702.82        19.17 o                         
  16  12   5       1003.57       1047.41        24.79 o                         
  18  12   5         37.64         44.22        10.06 o                         
 -19  13   5        771.39        809.87        28.65 o                         
 -17  13   5         36.94         57.03        11.82 o                         
 -15  13   5          8.03         11.55         8.00 o                         
 -13  13   5         75.36         85.35         7.98 o                         
 -11  13   5        202.51        213.76         9.37 o                         
  -9  13   5        290.82        289.02        12.65 o                         
  -7  13   5        917.54        897.91        14.11 o                         
  -5  13   5          3.90          1.96         4.19 o                         
  -3  13   5       1184.30       1137.21        20.99 o                         
  -1  13   5       1125.59       1078.47        13.90 o                         
   1  13   5        885.78        878.92        14.31 o                         
   3  13   5       1655.61       1556.58        21.07 o                         
   5  13   5       3111.19       2980.70        38.81 o                         
   7  13   5        742.46        674.50        15.28 o                         
   9  13   5        396.12        372.07        10.78 o                         
  11  13   5         42.00         32.75         6.38 o                         
  13  13   5        209.40        212.21        11.04 o                         
  15  13   5        178.23        180.29        10.79 o                         
  17  13   5         14.32         17.21         9.18 o                         
  19  13   5        118.58        122.47        21.87 o                         
 -20  14   5        428.74        448.21        22.61 o                         
 -18  14   5        770.45        768.01        32.08 o                         
 -16  14   5        579.29        587.29        33.06 o                         
 -14  14   5       1938.74       1923.72        35.31 o                         
 -12  14   5         14.48          9.11         6.49 o                         
 -10  14   5       4821.58       4716.31        50.72 o                         
  -8  14   5          0.96          2.84         4.36 o                         
  -6  14   5         66.12         68.17         6.78 o                         
  -4  14   5        110.07        111.03         5.94 o                         
  -2  14   5          0.07         -1.76         4.14 o                         
   0  14   5         16.95         28.59         4.06 o                         
   2  14   5        649.29        642.40        12.17 o                         
   4  14   5       3900.92       3793.07        42.10 o                         
   6  14   5        180.00        162.85         8.87 o                         
   8  14   5       7237.19       7116.72        83.07 o                         
  10  14   5         32.33         24.07         6.23 o                         
  12  14   5       1292.57       1268.90        26.60 o                         
  14  14   5        627.12        636.61        16.69 o                         
  16  14   5        241.12        252.54        18.73 o                         
  18  14   5         14.37         -4.80        12.24 o                         
 -19  15   5        998.43       1051.95        34.26 o                         
 -17  15   5        175.16        168.69        13.43 o                         
 -15  15   5       1039.68       1014.72        24.53 o                         
 -13  15   5        461.02        466.61        16.62 o                         
 -11  15   5       2147.97       2109.52        35.51 o                         
  -9  15   5         41.38         38.85         7.68 o                         
  -7  15   5        842.13        808.12        16.43 o                         
  -5  15   5        107.65        112.17         7.69 o                         
  -3  15   5        424.79        407.70        12.59 o                         
  -1  15   5        492.84        498.06        10.85 o                         
   1  15   5       2351.66       2290.02        25.14 o                         
   3  15   5        431.95        449.27        15.18 o                         
   5  15   5        756.88        743.11        29.04 o                         
   7  15   5        343.01        368.72        12.45 o                         
   9  15   5         85.60         75.62         8.00 o                         
  11  15   5        738.77        749.96        17.32 o                         
  13  15   5         10.28         14.38         7.52 o                         
  15  15   5       1212.22       1223.94        41.74 o                         
  17  15   5        160.25        197.61        18.02 o                         
 -18  16   5         33.07         45.61        12.86 o                         
 -16  16   5         46.75         53.54        10.43 o                         
 -14  16   5       1644.22       1548.52        30.69 o                         
 -12  16   5        325.31        306.46        13.38 o                         
 -10  16   5        516.56        531.42        11.57 o                         
  -8  16   5       2303.16       2190.72        31.32 o                         
  -6  16   5        346.55        332.83        15.57 o                         
  -4  16   5        665.46        655.43        17.26 o                         
  -2  16   5       1384.82       1376.54        19.12 o                         
   0  16   5       3004.09       2927.88        30.46 o                         
   2  16   5       2358.45       2238.33        26.08 o                         
   4  16   5          0.26          0.24         5.52 o                         
   6  16   5       1041.94       1042.61        19.53 o                         
   8  16   5       1049.42       1086.72        20.58 o                         
  10  16   5         75.95         71.59         9.64 o                         
  12  16   5        157.50        146.27        10.08 o                         
  14  16   5        205.30        232.36        11.40 o                         
  16  16   5         63.93         53.69        11.20 o                         
 -17  17   5         64.54         78.74        11.41 o                         
 -15  17   5       1418.30       1437.53        29.72 o                         
 -13  17   5         71.29         77.96         9.46 o                         
 -11  17   5        289.88        268.39        13.13 o                         
  -9  17   5         62.45         78.78         9.48 o                         
  -7  17   5        297.28        295.03        11.57 o                         
  -5  17   5       2435.60       2343.82        32.51 o                         
  -3  17   5        195.98        217.00         9.64 o                         
  -1  17   5       1158.76       1136.80        17.05 o                         
   1  17   5        311.29        307.33         9.72 o                         
   3  17   5       5245.94       5138.51        55.37 o                         
   5  17   5         15.27         13.21         6.66 o                         
   7  17   5       3630.52       3510.54        46.20 o                         
   9  17   5          0.76         -6.49         6.49 o                         
  11  17   5       1760.44       1778.43        33.40 o                         
  13  17   5        306.54        329.20        13.44 o                         
  15  17   5        414.67        388.89        17.87 o                         
  17  17   5        397.76        415.48        23.65 o                         
 -18  18   5        255.78        263.75        19.21 o                         
 -16  18   5        295.77        281.41        15.13 o                         
 -14  18   5        716.78        779.32        23.09 o                         
 -12  18   5       2458.88       2467.07       114.45 o                         
 -10  18   5       1346.47       1301.82        26.97 o                         
  -8  18   5        293.36        277.96        11.16 o                         
  -6  18   5       1853.17       1842.40        27.83 o                         
  -4  18   5          6.66          7.50         6.13 o                         
  -2  18   5         52.48         64.02         7.33 o                         
   0  18   5        203.91        207.41         9.97 o                         
   2  18   5        342.22        330.58         8.94 o                         
   4  18   5        519.84        504.76        12.80 o                         
   6  18   5       2639.59       2637.59        36.85 o                         
   8  18   5        251.33        238.88        13.05 o                         
  10  18   5        333.69        307.38        14.59 o                         
  12  18   5       3753.03       3780.00        58.08 o                         
  14  18   5        159.67        180.52        17.53 o                         
  16  18   5         24.15         44.71        13.89 o                         
 -17  19   5        323.86        370.88        23.04 o                         
 -15  19   5        837.73        837.27        30.09 o                         
 -13  19   5        226.16        226.19        20.41 o                         
 -11  19   5        884.00        936.20        29.26 o                         
  -9  19   5       1039.26       1046.60        24.34 o                         
  -7  19   5          1.57         -6.61         7.40 o                         
  -5  19   5         95.70         92.04         7.72 o                         
  -3  19   5         39.43         36.59         6.77 o                         
  -1  19   5        725.34        729.40        16.16 o                         
   1  19   5          9.60          9.35         6.26 o                         
   3  19   5        742.96        725.27        12.88 o                         
   5  19   5         44.06         50.64         7.50 o                         
   7  19   5        128.18        113.75         9.02 o                         
   9  19   5         11.81         19.93         8.30 o                         
  11  19   5         77.29         76.39        10.22 o                         
  13  19   5        929.54        904.49        42.28 o                         
  15  19   5         34.37         44.47        14.43 o                         
 -16  20   5        187.64        167.34        18.47 o                         
 -14  20   5          2.39         10.50        24.06 o                         
 -12  20   5         10.64         13.85        13.12 o                         
 -10  20   5       3653.78       3536.77        55.10 o                         
  -8  20   5        129.61        133.74        11.62 o                         
  -6  20   5         64.99         72.45         9.43 o                         
  -4  20   5         34.46         44.30         7.02 o                         
  -2  20   5        416.24        400.32        13.09 o                         
   0  20   5       1063.79       1071.24        20.05 o                         
   2  20   5          0.25          6.57         8.63 o                         
   4  20   5       2022.87       1943.43        23.96 o                         
   6  20   5        795.80        761.89        19.78 o                         
   8  20   5         14.47          0.04         8.30 o                         
  10  20   5       1930.84       1894.42        35.18 o                         
  12  20   5        174.34        171.28        18.02 o                         
  14  20   5         23.37         13.91        13.28 o                         
 -15  21   5         27.38         61.18        33.53 o                         
 -13  21   5        955.48        972.65        32.17 o                         
 -11  21   5        281.93        271.72        17.84 o                         
  -9  21   5         41.58         31.23         9.38 o                         
  -7  21   5          4.84         -7.84         8.52 o                         
  -5  21   5        134.81        131.22        11.26 o                         
  -3  21   5        161.40        155.20         9.12 o                         
  -1  21   5        498.34        499.20        14.08 o                         
   1  21   5        538.09        520.31        14.44 o                         
   3  21   5        327.09        313.78        12.57 o                         
   5  21   5       1656.39       1661.31        24.89 o                         
   7  21   5        425.69        418.06        16.26 o                         
   9  21   5        472.44        476.83        19.09 o                         
  11  21   5        364.96        340.99        22.15 o                         
  13  21   5         95.04         75.54        15.36 o                         
 -14  22   5        906.81        941.33        33.21 o                         
 -12  22   5        567.98        603.55        26.27 o                         
 -10  22   5        736.89        789.24        22.72 o                         
  -8  22   5        808.09        820.96        22.04 o                         
  -6  22   5        200.94        203.01        12.83 o                         
  -4  22   5         11.68         -0.88         8.78 o                         
  -2  22   5       4400.49       4429.87        66.92 o                         
   0  22   5        314.51        309.41        14.10 o                         
   2  22   5         61.80         47.08         7.63 o                         
   4  22   5         95.99        101.15         8.96 o                         
   6  22   5          1.70          8.93         6.94 o                         
   8  22   5        728.91        712.06        28.81 o                         
  10  22   5       1830.91       1889.55        47.39 o                         
  12  22   5        382.34        369.62        32.81 o                         
 -15  23   5        652.55        663.05        28.00 o                         
 -13  23   5        325.52        289.33        29.89 o                         
 -11  23   5       1256.31       1280.89        56.13 o                         
  -9  23   5        211.17        176.09        13.14 o                         
  -7  23   5       1678.18       1629.08        34.60 o                         
  -5  23   5         65.34         67.71         9.97 o                         
  -3  23   5        418.41        446.62        17.13 o                         
  -1  23   5          3.96         10.44         8.67 o                         
   1  23   5       1656.11       1619.93        26.46 o                         
   3  23   5         52.27         40.22         7.97 o                         
   5  23   5        890.39        951.79        23.32 o                         
   7  23   5         71.89         82.54        11.59 o                         
   9  23   5        563.99        622.48        21.97 o                         
  11  23   5        508.15        503.43        26.15 o                         
 -14  24   5         45.01         60.95        15.76 o                         
 -12  24   5       1345.18       1258.88        71.44 o                         
 -10  24   5          9.78        -11.25        11.25 o                         
  -8  24   5         58.62         60.80        10.93 o                         
  -6  24   5        480.91        458.66        21.11 o                         
  -4  24   5          0.28          6.68         9.34 o                         
  -2  24   5         96.30         98.92        10.76 o                         
   0  24   5        519.16        535.26        18.57 o                         
   2  24   5        213.82        202.32        10.87 o                         
   4  24   5        581.49        604.85        21.64 o                         
   6  24   5          0.46          5.27        13.28 o                         
   8  24   5       3467.26       3567.20        73.67 o                         
  10  24   5        281.42        301.44        30.67 o                         
 -13  25   5          4.70          0.49        11.86 o                         
 -11  25   5        630.76        658.17        26.61 o                         
  -9  25   5         38.08         32.92        10.55 o                         
  -7  25   5        690.51        702.67        22.23 o                         
  -5  25   5        534.72        511.85        18.15 o                         
  -3  25   5        809.36        819.95        22.48 o                         
  -1  25   5       1076.27       1053.61        27.62 o                         
   1  25   5         23.90         14.98         8.76 o                         
   3  25   5       1847.29       1840.78        46.83 o                         
   5  25   5         53.68         65.61        14.92 o                         
   7  25   5       1919.69       1877.43        64.15 o                         
   9  25   5         22.23         29.85        10.76 o                         
 -10  26   5         84.57         74.04        15.06 o                         
  -8  26   5        165.22        192.32        20.93 o                         
  -6  26   5        687.13        697.80        30.09 o                         
  -4  26   5       2152.98       2165.23        39.84 o                         
  -2  26   5          0.07          7.38         8.76 o                         
   0  26   5          6.80          6.80        13.89 o                         
   2  26   5       1166.99       1257.98        56.86 o                         
   4  26   5        130.30         87.80        21.87 o                         
   6  26   5         70.99         63.64        16.50 o                         
   8  26   5         65.01         58.64        16.77 o                         
  -9  27   5        465.06        472.31        23.73 o                         
  -7  27   5         42.11         16.83        12.18 o                         
  -5  27   5         66.19         78.35        11.37 o                         
  -3  27   5        399.68        419.32        17.69 o                         
  -1  27   5        103.48         84.27        16.40 o                         
   1  27   5          9.84          6.61        14.32 o                         
   3  27   5       1144.89       1179.80        73.63 o                         
   5  27   5        248.33        292.33        39.37 o                         
   7  27   5        358.79        381.02        28.43 o                         
  -8  28   5        352.18        327.08        40.10 o                         
  -6  28   5        103.94         97.49        26.07 o                         
  -4  28   5         15.88          3.97        30.62 o                         
  -2  28   5        696.22        661.05        31.13 o                         
   0  28   5         28.44          9.48        37.18 o                         
   2  28   5         52.43         73.08        16.99 o                         
   4  28   5        111.50        169.11        20.62 o                         
  -5  29   5        228.04        232.45        41.55 o                         
  -3  29   5         30.92         -1.51        27.70 o                         
  -1  29   5          4.07         -4.84        24.06 o                         
   1  29   5          2.89        -14.18        14.92 o                         
   0   0   6        105.11        111.97         6.80 o                         
   2   0   6       2252.68       2293.45        23.75 o                         
   4   0   6       1236.36       1199.77        15.21 o                         
   6   0   6       1505.19       1492.47        22.96 o                         
   8   0   6       2150.26       2100.17        25.79 o                         
  10   0   6       2553.86       2494.72        36.83 o                         
  12   0   6       2023.74       1931.06        28.55 o                         
  14   0   6        308.06        307.96        11.95 o                         
  16   0   6        199.97        194.48        13.61 o                         
  18   0   6         39.33         56.93        13.89 o                         
  20   0   6         23.45         18.13        10.68 o                         
 -19   1   6        505.90        483.91        27.70 o                         
 -17   1   6        717.76        689.97        20.94 o                         
 -15   1   6       4313.77       4213.91        62.25 o                         
 -13   1   6        775.07        749.20        16.55 o                         
 -11   1   6        616.22        631.98        17.26 o                         
  -9   1   6        494.66        477.67        11.77 o                         
  -7   1   6       5380.95       5325.84        62.96 o                         
  -5   1   6      12548.08      12093.66       107.31 o                         
  -3   1   6         81.71        109.21         4.70 o                         
  -1   1   6       5517.18       5654.80        52.35 o                         
   1   1   6       5984.25       6165.48        59.88 o                         
   3   1   6      16791.05      17070.11       149.49 o                         
   5   1   6        224.54        204.37         7.75 o                         
   7   1   6        209.36        190.64         6.16 o                         
   9   1   6         76.66         72.91         8.31 o                         
  11   1   6       4397.65       4343.26        47.71 o                         
  13   1   6       3161.68       2997.14        44.25 o                         
  15   1   6       2957.31       2927.97        46.80 o                         
  17   1   6        302.43        308.22        15.66 o                         
  19   1   6       1042.71        987.41        26.01 o                         
 -20   2   6        131.56        151.04        16.99 o                         
 -18   2   6         24.00          5.83         9.52 o                         
 -16   2   6         24.02          6.35         8.88 o                         
 -14   2   6        570.97        575.71        15.02 o                         
 -12   2   6         96.03         89.92         7.63 o                         
 -10   2   6       1046.23       1026.44        18.10 o                         
  -8   2   6          5.12          8.32         4.61 o                         
  -6   2   6       1992.92       1972.14        24.10 o                         
  -4   2   6       3811.99       3776.64        40.81 o                         
  -2   2   6       1907.75       1930.53        26.69 o                         
   0   2   6          1.34          8.86         3.84 o                         
   2   2   6         12.84         14.35         4.14 o                         
   4   2   6       2131.04       2117.64        24.81 o                         
   6   2   6       1169.74       1139.66        15.99 o                         
   8   2   6        450.18        416.14         9.35 o                         
  10   2   6        439.76        421.02        10.45 o                         
  12   2   6        375.07        373.99        10.99 o                         
  14   2   6       1386.86       1328.64        22.73 o                         
  16   2   6        890.04        867.25        27.31 o                         
  18   2   6          4.82        -11.34        11.34 o                         
  20   2   6        155.31        184.55        17.44 o                         
 -19   3   6        393.43        367.03        17.30 o                         
 -17   3   6        189.38        198.08        12.89 o                         
 -15   3   6          5.14          5.86         7.92 o                         
 -13   3   6       1574.42       1590.87        25.31 o                         
 -11   3   6        120.77        123.09         7.97 o                         
  -9   3   6       1255.49       1259.51        16.16 o                         
  -7   3   6        917.46        898.06        14.42 o                         
  -5   3   6       3477.70       3414.94        41.91 o                         
  -3   3   6        875.85        887.70        15.62 o                         
  -1   3   6      15569.65      16091.12       155.05 o                         
   1   3   6       3239.43       3119.18        34.01 o                         
   3   3   6       7286.20       7152.20        71.45 o                         
   5   3   6         20.06         34.57         4.36 o                         
   7   3   6       3214.10       2885.01        34.94 o                         
   9   3   6        406.09        375.16         8.80 o                         
  11   3   6       1399.15       1320.33        23.68 o                         
  13   3   6        838.28        778.95        19.91 o                         
  15   3   6         67.42         57.14        13.12 o                         
  17   3   6       1386.06       1273.11        31.55 o                         
  19   3   6        513.27        564.97        25.24 o                         
 -20   4   6          0.26         -3.71         9.87 o                         
 -18   4   6         15.62         25.76        12.94 o                         
 -16   4   6          0.79          5.01         8.52 o                         
 -14   4   6        230.33        222.43        10.55 o                         
 -12   4   6         45.38         40.46         8.94 o                         
 -10   4   6          4.23          6.08         5.02 o                         
  -8   4   6        259.66        255.02         7.70 o                         
  -6   4   6         69.06         77.15         6.50 o                         
  -4   4   6        352.82        326.18         9.82 o                         
  -2   4   6       2367.52       2348.73        27.23 o                         
   0   4   6        449.24        483.09         9.73 o                         
   2   4   6         98.88        108.84         5.68 o                         
   4   4   6        764.63        762.68        12.29 o                         
   6   4   6          0.92          1.61         3.45 o                         
   8   4   6         12.09          6.34         3.72 o                         
  10   4   6          0.00         -4.12         4.12 o                         
  12   4   6         66.41         74.84        15.92 o                         
  14   4   6         31.57         32.08         8.58 o                         
  16   4   6        388.99        384.74        16.50 o                         
  18   4   6        321.76        282.04        18.47 o                         
  20   4   6         11.63         37.91        13.40 o                         
 -19   5   6       2376.10       2419.21        42.91 o                         
 -17   5   6       2977.20       2822.33        46.56 o                         
 -15   5   6        220.53        209.16        12.57 o                         
 -13   5   6       4773.67       4669.92        57.21 o                         
 -11   5   6        913.95        858.11        16.54 o                         
  -9   5   6       1034.60       1024.29        15.21 o                         
  -7   5   6        504.96        461.49         9.78 o                         
  -5   5   6       2937.72       3014.27        38.27 o                         
  -3   5   6        137.20        122.03         6.90 o                         
  -1   5   6      18570.26      18762.77       179.96 o                         
   1   5   6       2398.80       2444.40        37.69 o                         
   3   5   6          1.11         -1.12         4.05 o                         
   5   5   6       5708.84       5618.27        63.04 o                         
   7   5   6        731.60        703.24        10.97 o                         
   9   5   6        108.30         99.08         6.09 o                         
  11   5   6         77.97         65.18         6.96 o                         
  13   5   6       1681.79       1686.33        31.12 o                         
  15   5   6        144.18        163.37        12.33 o                         
  17   5   6          8.45          1.94         9.26 o                         
  19   5   6       3963.34       3869.33        74.70 o                         
 -20   6   6          0.79         -4.85         9.80 o                         
 -18   6   6        136.09        132.39        11.93 o                         
 -16   6   6        377.21        366.70        15.70 o                         
 -14   6   6        441.45        419.40        12.86 o                         
 -12   6   6        456.77        466.28        11.82 o                         
 -10   6   6        125.17        127.52         6.96 o                         
  -8   6   6        255.58        238.80         8.69 o                         
  -6   6   6       2686.90       2677.42        31.00 o                         
  -4   6   6       5907.22       5893.85        68.15 o                         
  -2   6   6        192.84        191.06         8.46 o                         
   0   6   6       1184.08       1185.89        16.49 o                         
   2   6   6        124.86        136.17         6.25 o                         
   4   6   6        913.94        838.94        13.32 o                         
   6   6   6        326.19        325.56         8.91 o                         
   8   6   6         14.22         19.96         5.02 o                         
  10   6   6          0.10          1.71         5.62 o                         
  12   6   6        291.39        295.89        10.21 o                         
  14   6   6        675.27        657.37        16.34 o                         
  16   6   6        206.13        218.20        15.69 o                         
  18   6   6          0.11         13.85        12.37 o                         
  20   6   6        640.23        601.87        26.97 o                         
 -19   7   6        396.00        388.66        17.68 o                         
 -17   7   6          3.06          5.64         8.95 o                         
 -15   7   6        916.71        898.75        26.32 o                         
 -13   7   6        105.82        106.18         7.58 o                         
 -11   7   6        119.44        120.11         7.35 o                         
  -9   7   6        925.65        909.99        13.34 o                         
  -7   7   6       1429.27       1364.79        16.96 o                         
  -5   7   6        451.12        487.90        10.34 o                         
  -3   7   6      19692.21      19693.44       189.48 o                         
  -1   7   6        515.45        513.66        10.24 o                         
   1   7   6       8805.21       8963.45        88.92 o                         
   3   7   6       2545.04       2478.38        28.35 o                         
   5   7   6       6044.65       5553.41        57.33 o                         
   7   7   6       1355.06       1215.61        23.15 o                         
   9   7   6        311.34        307.34         9.83 o                         
  11   7   6        243.34        235.02         9.58 o                         
  13   7   6        161.76        153.86         8.54 o                         
  15   7   6        852.70        818.00        21.59 o                         
  17   7   6          0.05         -2.43         9.26 o                         
  19   7   6       1278.96       1318.60        52.49 o                         
 -20   8   6        356.29        368.04        17.68 o                         
 -18   8   6        350.58        346.74        16.54 o                         
 -16   8   6        998.80        983.07        31.53 o                         
 -14   8   6        357.98        375.90        17.59 o                         
 -12   8   6        110.99        117.15         7.42 o                         
 -10   8   6          3.38         -4.81         4.81 o                         
  -8   8   6       1453.19       1447.64        17.94 o                         
  -6   8   6        836.42        831.20        13.86 o                         
  -4   8   6        510.32        552.67        12.11 o                         
  -2   8   6       2888.48       2880.19        32.97 o                         
   0   8   6       1757.35       1739.59        19.86 o                         
   2   8   6       6037.91       6022.50        79.52 o                         
   4   8   6       1673.57       1664.67        24.41 o                         
   6   8   6        698.70        672.57        19.06 o                         
   8   8   6         29.19         33.48         5.13 o                         
  10   8   6        105.37        112.91         7.25 o                         
  12   8   6       1019.19        983.46        17.44 o                         
  14   8   6        233.48        212.67        17.26 o                         
  16   8   6          6.77         -0.49         9.26 o                         
  18   8   6        210.51        180.42        18.95 o                         
 -19   9   6       1146.67       1062.27        26.37 o                         
 -17   9   6        219.57        221.57        13.47 o                         
 -15   9   6      10530.01      10269.32       134.96 o                         
 -13   9   6         17.55         15.47         7.24 o                         
 -11   9   6       1317.03       1288.80        19.25 o                         
  -9   9   6       2060.98       2016.80        23.01 o                         
  -7   9   6       7040.83       7014.87        71.95 o                         
  -5   9   6       1223.10       1167.44        23.08 o                         
  -3   9   6         30.16         35.11         5.99 o                         
  -1   9   6       1140.98       1147.87        25.62 o                         
   1   9   6          0.03          1.43         3.65 o                         
   3   9   6      16457.38      16049.16       156.23 o                         
   5   9   6       2724.00       2645.43        31.55 o                         
   7   9   6       2456.65       2389.73        29.59 o                         
   9   9   6        566.03        558.68        15.43 o                         
  11   9   6        388.17        411.93        11.71 o                         
  13   9   6        974.19        961.00        18.79 o                         
  15   9   6       1266.63       1263.77        27.16 o                         
  17   9   6       2050.14       2085.45        46.83 o                         
  19   9   6       1092.64       1077.96        46.66 o                         
 -20  10   6        253.03        226.74        18.56 o                         
 -18  10   6         52.48         49.68        10.28 o                         
 -16  10   6          0.89          4.54         8.33 o                         
 -14  10   6       1114.61       1063.91        21.14 o                         
 -12  10   6        592.99        582.91        15.14 o                         
 -10  10   6         20.18         17.40         5.06 o                         
  -8  10   6         10.11         16.82         4.29 o                         
  -6  10   6        764.64        752.40        15.32 o                         
  -4  10   6        201.44        208.34         9.64 o                         
  -2  10   6         87.45         75.63         5.94 o                         
   0  10   6        598.00        576.89        10.15 o                         
   2  10   6          1.92          7.05         4.92 o                         
   4  10   6        614.70        608.93        14.78 o                         
   6  10   6       2110.11       2018.94        25.94 o                         
   8  10   6        512.44        507.04        14.03 o                         
  10  10   6         19.14          5.70         6.06 o                         
  12  10   6          4.62          5.18         6.34 o                         
  14  10   6        385.43        382.34        14.31 o                         
  16  10   6         75.32         74.05        10.28 o                         
  18  10   6        226.34        235.92        18.95 o                         
 -19  11   6         66.91         69.07        23.33 o                         
 -17  11   6         18.60         40.91        13.04 o                         
 -15  11   6         76.83         74.60         9.12 o                         
 -13  11   6         21.51         28.88         7.30 o                         
 -11  11   6       1244.23       1222.19        21.52 o                         
  -9  11   6         70.96         63.69         5.05 o                         
  -7  11   6        808.51        833.88        14.26 o                         
  -5  11   6       3116.42       2984.00        34.36 o                         
  -3  11   6       1338.65       1253.58        18.20 o                         
  -1  11   6       3015.16       2986.37        34.52 o                         
   1  11   6       4233.30       4045.24        44.46 o                         
   3  11   6       5387.21       5080.96        54.23 o                         
   5  11   6       4803.40       4529.23        49.55 o                         
   7  11   6       2744.88       2566.67        31.67 o                         
   9  11   6         31.59         41.64         7.63 o                         
  11  11   6       1720.24       1652.45        27.65 o                         
  13  11   6         64.00         71.96         7.58 o                         
  15  11   6        165.29        171.99        12.83 o                         
  17  11   6        137.26        141.53        14.32 o                         
 -18  12   6         33.13         51.73        13.89 o                         
 -16  12   6          1.23          6.55         7.45 o                         
 -14  12   6        123.68        105.58         9.12 o                         
 -12  12   6        611.01        604.97        24.62 o                         
 -10  12   6         13.23          9.26         5.76 o                         
  -8  12   6          6.45         10.36         6.52 o                         
  -6  12   6        682.81        693.44        13.18 o                         
  -4  12   6        241.46        256.16         9.61 o                         
  -2  12   6        236.97        236.83         8.96 o                         
   0  12   6         24.25         31.34         5.28 o                         
   2  12   6          0.07          5.47         5.28 o                         
   4  12   6         47.32         47.35         5.94 o                         
   6  12   6       1908.56       1836.66        24.77 o                         
   8  12   6        781.53        761.14        16.90 o                         
  10  12   6          4.44          3.97         7.18 o                         
  12  12   6        120.12        117.26         8.85 o                         
  14  12   6         20.87          8.66         8.00 o                         
  16  12   6          8.95         10.89         9.18 o                         
  18  12   6         93.40         81.49        13.66 o                         
 -19  13   6       1092.20       1052.64        31.91 o                         
 -17  13   6       2845.59       2702.53       129.76 o                         
 -15  13   6        106.40        104.97        13.47 o                         
 -13  13   6       1505.60       1479.52        28.83 o                         
 -11  13   6       6194.93       5979.34        71.45 o                         
  -9  13   6        905.25        918.44        18.67 o                         
  -7  13   6        954.47        952.26        24.67 o                         
  -5  13   6       3724.92       3686.46        41.26 o                         
  -3  13   6        223.67        224.54         8.47 o                         
  -1  13   6        465.90        470.00        11.11 o                         
   1  13   6        415.13        399.95        10.63 o                         
   3  13   6        274.77        256.07         9.22 o                         
   5  13   6       2552.06       2584.11        31.80 o                         
   7  13   6       2441.23       2407.35        33.66 o                         
   9  13   6       1532.90       1537.12        25.64 o                         
  11  13   6         38.02         34.10         8.21 o                         
  13  13   6        450.70        464.10        15.06 o                         
  15  13   6        196.56        217.15        12.13 o                         
  17  13   6        422.19        452.33        36.45 o                         
 -18  14   6          1.96          6.72        11.56 o                         
 -16  14   6        878.95        891.56        26.97 o                         
 -14  14   6       1140.46       1126.92        25.66 o                         
 -12  14   6        268.93        281.14        11.74 o                         
 -10  14   6          1.37          6.17         5.82 o                         
  -8  14   6          0.48          4.42         8.21 o                         
  -6  14   6         10.03         13.83         6.95 o                         
  -4  14   6        462.90        447.51        10.92 o                         
  -2  14   6        294.30        291.17         9.31 o                         
   0  14   6        166.74        166.57         7.76 o                         
   2  14   6         58.67         68.12         6.44 o                         
   4  14   6       1437.04       1412.62        20.80 o                         
   6  14   6        878.95        893.39        16.40 o                         
   8  14   6         34.77         36.56         7.82 o                         
  10  14   6        278.72        272.16        12.10 o                         
  12  14   6          0.68         -4.94         7.82 o                         
  14  14   6         20.18         13.60         7.97 o                         
  16  14   6          3.35         16.58         9.18 o                         
 -17  15   6        235.38        251.75        15.19 o                         
 -15  15   6        601.83        561.33        19.21 o                         
 -13  15   6       1360.09       1337.27        27.39 o                         
 -11  15   6          0.83          9.80         6.10 o                         
  -9  15   6       2444.26       2397.27        39.90 o                         
  -7  15   6        483.12        456.59        13.27 o                         
  -5  15   6        173.73        172.05        14.31 o                         
  -3  15   6         96.39         85.61         9.66 o                         
  -1  15   6       1298.95       1222.43        18.64 o                         
   1  15   6       7331.15       7077.44        73.52 o                         
   3  15   6       2043.67       1959.32        26.18 o                         
   5  15   6       5039.23       4863.61        56.83 o                         
   7  15   6        557.68        494.19        13.10 o                         
   9  15   6       2307.62       2291.47        34.02 o                         
  11  15   6         73.71         71.64         9.04 o                         
  13  15   6        564.19        546.90        19.48 o                         
  15  15   6        687.86        723.82        22.27 o                         
 -18  16   6         58.46         36.92        20.41 o                         
 -16  16   6        231.60        227.44        25.78 o                         
 -14  16   6        158.19        164.39        13.49 o                         
 -12  16   6        395.94        349.72        27.70 o                         
 -10  16   6        127.88        114.49        10.84 o                         
  -8  16   6       2532.11       2527.52        47.34 o                         
  -6  16   6       1652.57       1638.63        26.06 o                         
  -4  16   6        216.63        212.86        11.15 o                         
  -2  16   6         19.95         16.85         5.58 o                         
   0  16   6          6.69         12.80         5.36 o                         
   2  16   6       1190.75       1157.68        18.56 o                         
   4  16   6         78.59         75.61         6.89 o                         
   6  16   6        267.38        251.86        10.27 o                         
   8  16   6        120.04        114.31         9.60 o                         
  10  16   6        474.69        472.96        15.55 o                         
  12  16   6       1064.04       1043.37        25.89 o                         
  14  16   6        554.53        525.26        25.71 o                         
  16  16   6          6.75          6.74         9.43 o                         
 -17  17   6        186.19        171.16        42.28 o                         
 -15  17   6       2217.51       2198.14        58.32 o                         
 -13  17   6        439.99        429.87        22.77 o                         
 -11  17   6       2396.39       2506.32        53.94 o                         
  -9  17   6       1628.20       1615.87        27.99 o                         
  -7  17   6       7866.51       7738.53       104.17 o                         
  -5  17   6       1139.40       1135.60        21.32 o                         
  -3  17   6       2810.32       2762.43        38.01 o                         
  -1  17   6        115.43        129.47         8.78 o                         
   1  17   6         29.91         47.37         6.25 o                         
   3  17   6       1591.76       1576.73        22.94 o                         
   5  17   6          5.58         -0.07         5.89 o                         
   7  17   6         33.12         34.54         6.94 o                         
   9  17   6          8.84         16.24         8.13 o                         
  11  17   6         98.40        113.03        14.96 o                         
  13  17   6        736.40        750.80        21.85 o                         
  15  17   6       1654.41       1635.20        33.25 o                         
 -16  18   6          0.05         20.20        26.97 o                         
 -14  18   6          2.75        -11.86        11.86 o                         
 -12  18   6          0.42         10.08        11.86 o                         
 -10  18   6        114.00        125.84        15.06 o                         
  -8  18   6        210.02        216.16        12.21 o                         
  -6  18   6         47.66         41.26         7.45 o                         
  -4  18   6        526.29        507.43        14.51 o                         
  -2  18   6        522.74        516.64        15.99 o                         
   0  18   6          0.42          6.83         6.78 o                         
   2  18   6         90.69         77.07         7.19 o                         
   4  18   6          3.85          4.94         6.15 o                         
   6  18   6          0.71          1.69         6.53 o                         
   8  18   6         63.20         76.09         8.11 o                         
  10  18   6          0.04         -8.95         8.95 o                         
  12  18   6        159.66        168.19        12.65 o                         
  14  18   6         36.40         33.33        10.22 o                         
 -15  19   6        458.91        564.76       113.72 o                         
 -13  19   6        628.80        667.90        27.61 o                         
 -11  19   6        432.00        460.81        23.82 o                         
  -9  19   6        107.44        131.40        18.60 o                         
  -7  19   6        404.18        410.35        14.19 o                         
  -5  19   6        196.69        218.21        10.86 o                         
  -3  19   6        172.70        155.29        10.52 o                         
  -1  19   6       2325.11       2262.47        39.46 o                         
   1  19   6        123.83        108.39         9.15 o                         
   3  19   6       6901.44       6876.14        72.97 o                         
   5  19   6       1405.92       1368.03        21.63 o                         
   7  19   6        670.23        651.04        15.63 o                         
   9  19   6        778.28        758.41        19.24 o                         
  11  19   6       2043.32       2074.22        45.58 o                         
  13  19   6        660.34        696.60        32.81 o                         
 -14  20   6        114.14        138.66        16.80 o                         
 -12  20   6        149.49        164.62        17.17 o                         
 -10  20   6         28.68         10.73        12.61 o                         
  -8  20   6          1.33         -4.09         8.03 o                         
  -6  20   6         18.58         20.31         9.38 o                         
  -4  20   6        520.28        511.19        14.79 o                         
  -2  20   6        504.70        494.33        14.92 o                         
   0  20   6         51.91         45.18         9.26 o                         
   2  20   6          0.09         -7.10         7.10 o                         
   4  20   6        503.81        484.86        15.31 o                         
   6  20   6         14.13         16.65         6.86 o                         
   8  20   6        181.94        187.78        11.26 o                         
  10  20   6         17.69         15.12         9.18 o                         
  12  20   6         28.41         42.75        14.32 o                         
 -15  21   6         43.76         44.82        18.95 o                         
 -13  21   6       1739.44       1701.65        44.63 o                         
 -11  21   6       1495.44       1579.77        43.74 o                         
  -9  21   6       1767.11       1713.29        34.15 o                         
  -7  21   6        553.84        566.35        19.61 o                         
  -5  21   6       1884.25       1829.60        35.11 o                         
  -3  21   6       1503.74       1535.51        27.63 o                         
  -1  21   6          7.51          2.48         7.15 o                         
   1  21   6        694.46        710.52        17.54 o                         
   3  21   6         79.19         89.85        12.42 o                         
   5  21   6        199.80        188.44        12.63 o                         
   7  21   6        109.22         95.56         8.69 o                         
   9  21   6        266.11        230.63        12.09 o                         
  11  21   6         40.30         36.45        14.43 o                         
 -14  22   6        125.35        123.54        29.89 o                         
 -12  22   6        142.80        142.27        17.17 o                         
 -10  22   6         75.47         71.78        24.06 o                         
  -8  22   6        133.61        127.22        12.65 o                         
  -6  22   6        412.35        424.24        17.76 o                         
  -4  22   6        430.50        420.11        17.57 o                         
  -2  22   6         93.94        108.87        10.94 o                         
   0  22   6         91.57         91.08         9.36 o                         
   2  22   6        106.24         97.16         9.14 o                         
   4  22   6         53.50         60.78         8.82 o                         
   6  22   6          0.72         -4.97         7.63 o                         
   8  22   6        167.61        159.13        12.55 o                         
  10  22   6         12.10         -4.62        14.03 o                         
 -13  23   6         85.99        112.54        17.50 o                         
 -11  23   6        689.96        704.23        28.72 o                         
  -9  23   6       1256.22       1238.74        29.17 o                         
  -7  23   6         14.52         21.94        10.07 o                         
  -5  23   6        764.21        787.49        32.69 o                         
  -3  23   6          2.79          4.86         9.64 o                         
  -1  23   6         73.32         60.47        10.22 o                         
   1  23   6       3164.34       3141.59        44.09 o                         
   3  23   6        602.67        601.77        17.08 o                         
   5  23   6         66.98         69.82         9.07 o                         
   7  23   6       2809.87       2797.90        61.83 o                         
   9  23   6        861.22        885.99        33.49 o                         
 -12  24   6         17.72         29.91        14.29 o                         
 -10  24   6         25.82         12.15        13.22 o                         
  -8  24   6        151.36        158.25        13.66 o                         
  -6  24   6         53.23         49.86        11.26 o                         
  -4  24   6        253.84        231.79        14.79 o                         
  -2  24   6          1.70         -8.84         8.95 o                         
   0  24   6         81.46         67.48        10.58 o                         
   2  24   6       1100.54       1074.14        22.36 o                         
   4  24   6        384.29        396.98        15.07 o                         
   6  24   6         19.19          0.49        26.24 o                         
   8  24   6         33.03         25.59        14.92 o                         
  -9  25   6        496.34        480.41        25.22 o                         
  -7  25   6       1036.61       1102.82        27.47 o                         
  -5  25   6        716.86        725.58        22.81 o                         
  -3  25   6       1738.33       1796.54        36.36 o                         
  -1  25   6        269.94        295.30        16.06 o                         
   1  25   6        182.61        200.70        14.32 o                         
   3  25   6        219.45        183.93        19.51 o                         
   5  25   6        922.24        998.66        35.01 o                         
   7  25   6          4.13          0.54        13.89 o                         
  -8  26   6         11.48         15.37        10.36 o                         
  -6  26   6         53.01         55.47        13.73 o                         
  -4  26   6         31.38         20.55        10.58 o                         
  -2  26   6          4.49         -9.82         9.82 o                         
   0  26   6        115.65        104.28        22.86 o                         
   2  26   6        104.78        107.08        34.99 o                         
   4  26   6         15.25          3.02        14.92 o                         
   6  26   6         70.54         75.20        16.99 o                         
  -7  27   6       2847.71       2852.30        50.16 o                         
  -5  27   6        256.08        255.06        41.55 o                         
  -3  27   6          0.01          1.17        15.19 o                         
  -1  27   6         85.06         79.64        16.80 o                         
   1  27   6         29.60         15.79        14.92 o                         
   3  27   6        349.98        331.52        23.65 o                         
  -2  28   6         12.30          5.83        21.14 o                         
   0  28   6          3.81         -1.96        27.70 o                         
   2   0   7        114.44        121.24         5.25 o                         
   4   0   7         71.60         66.51         8.47 o                         
   6   0   7         63.00         60.47         6.50 o                         
   8   0   7        105.13        106.94         7.58 o                         
  10   0   7        643.02        629.14        13.08 o                         
  12   0   7        210.20        224.33         9.58 o                         
  14   0   7       1577.67       1519.24        23.39 o                         
  16   0   7        202.32        204.87        13.63 o                         
  18   0   7        366.20        388.32        18.48 o                         
 -19   1   7        361.13        374.55        18.19 o                         
 -17   1   7         86.50         83.60        11.48 o                         
 -15   1   7        517.45        525.98        14.21 o                         
 -13   1   7        769.85        784.19        15.71 o                         
 -11   1   7        967.36        975.48        17.18 o                         
  -9   1   7       2173.79       2143.66        27.10 o                         
  -7   1   7        500.89        538.79        12.86 o                         
  -5   1   7        237.67        206.29         7.97 o                         
  -3   1   7       5942.57       6017.49        62.19 o                         
  -1   1   7         13.22         18.58         3.83 o                         
   1   1   7       3322.39       3278.40        36.33 o                         
   3   1   7          0.08          3.46         4.22 o                         
   5   1   7       1342.73       1299.45        22.62 o                         
   7   1   7       1679.88       1528.09        23.43 o                         
   9   1   7         68.80         69.61         6.34 o                         
  11   1   7         23.28         27.97         5.58 o                         
  13   1   7       1083.05       1065.71        18.45 o                         
  15   1   7       2517.75       2406.60        36.25 o                         
  17   1   7         71.25         54.77        10.88 o                         
  19   1   7        598.93        594.68        25.48 o                         
 -18   2   7        426.78        410.19        18.19 o                         
 -16   2   7         71.56         64.79        11.19 o                         
 -14   2   7        109.28         95.85        12.42 o                         
 -12   2   7        102.76         92.32        10.10 o                         
 -10   2   7         11.20         19.68         6.05 o                         
  -8   2   7        491.62        503.89        12.30 o                         
  -6   2   7        424.07        420.24        10.48 o                         
  -4   2   7        857.68        843.20        14.06 o                         
  -2   2   7        548.24        538.99        11.04 o                         
   0   2   7       1154.23       1201.57        17.15 o                         
   2   2   7       1368.66       1357.36        27.41 o                         
   4   2   7        797.06        786.53        12.87 o                         
   6   2   7        808.69        785.46        15.37 o                         
   8   2   7        465.27        438.19        12.01 o                         
  10   2   7        950.66        922.54        18.12 o                         
  12   2   7         16.75         27.66         7.39 o                         
  14   2   7          1.38          4.48         7.45 o                         
  16   2   7         56.63         49.20        10.58 o                         
  18   2   7          4.29         -9.41         9.87 o                         
 -19   3   7        455.58        445.28        71.44 o                         
 -17   3   7        421.31        380.70        17.02 o                         
 -15   3   7       3194.22       3074.85        58.29 o                         
 -13   3   7        648.94        590.54        15.24 o                         
 -11   3   7       1939.59       1890.52        28.39 o                         
  -9   3   7        661.34        625.25        14.28 o                         
  -7   3   7         52.87         50.13         7.05 o                         
  -5   3   7        307.03        306.47         9.05 o                         
  -3   3   7       1914.67       1924.51        24.36 o                         
  -1   3   7       1473.55       1529.67        20.30 o                         
   1   3   7         53.86         68.85         5.64 o                         
   3   3   7       1221.63       1232.82        17.22 o                         
   5   3   7        266.22        234.74         7.92 o                         
   7   3   7       3266.24       3229.34        41.32 o                         
   9   3   7         21.05         31.42         5.61 o                         
  11   3   7       3517.44       3370.36        44.82 o                         
  13   3   7       1011.57        972.56        20.39 o                         
  15   3   7          4.03          5.00         8.30 o                         
  17   3   7        270.13        260.07        13.24 o                         
  19   3   7        640.69        610.97        33.01 o                         
 -18   4   7        377.75        383.43        17.02 o                         
 -16   4   7        626.77        639.59        20.17 o                         
 -14   4   7        256.61        262.57        11.83 o                         
 -12   4   7       1608.85       1603.56        25.84 o                         
 -10   4   7        610.27        604.23        14.36 o                         
  -8   4   7        142.66        149.31        11.29 o                         
  -6   4   7        125.52        131.90         7.14 o                         
  -4   4   7        306.11        320.63         9.32 o                         
  -2   4   7          0.74         -2.69         4.69 o                         
   0   4   7         15.07         13.43         4.69 o                         
   2   4   7        239.33        238.15         8.30 o                         
   4   4   7          0.19         -3.31         4.45 o                         
   6   4   7         27.07         26.72         4.71 o                         
   8   4   7         49.69         63.64         6.52 o                         
  10   4   7         94.94         85.14         8.36 o                         
  12   4   7        776.03        734.94        20.41 o                         
  14   4   7        118.42        120.45        10.10 o                         
  16   4   7        618.79        622.80        18.16 o                         
  18   4   7        249.34        257.01        15.95 o                         
 -19   5   7         63.74         68.18        11.20 o                         
 -17   5   7        736.19        743.24        22.37 o                         
 -15   5   7       1170.69       1168.46        22.39 o                         
 -13   5   7         99.71        102.18         8.70 o                         
 -11   5   7       1618.99       1655.85        25.86 o                         
  -9   5   7        250.82        263.78        10.98 o                         
  -7   5   7        177.24        203.65        19.64 o                         
  -5   5   7       1963.93       1932.70        24.76 o                         
  -3   5   7        835.92        806.47        14.85 o                         
  -1   5   7        503.88        491.44        10.57 o                         
   1   5   7       4009.71       4028.01        43.66 o                         
   3   5   7        140.85        150.79         6.69 o                         
   5   5   7       5984.33       5769.40        59.94 o                         
   7   5   7        787.97        685.89        14.97 o                         
   9   5   7        536.98        484.52        16.26 o                         
  11   5   7        203.61        208.01        10.74 o                         
  13   5   7       1044.14        996.71        20.93 o                         
  15   5   7         47.66         38.36         7.80 o                         
  17   5   7        501.08        507.66        19.84 o                         
 -18   6   7         61.49         59.15        10.64 o                         
 -16   6   7        210.83        200.63        20.14 o                         
 -14   6   7        308.75        290.64        12.17 o                         
 -12   6   7         12.41         11.74         8.86 o                         
 -10   6   7          0.04         -5.11         5.11 o                         
  -8   6   7         54.14         66.30         6.20 o                         
  -6   6   7          3.04          2.24         5.17 o                         
  -4   6   7        745.96        750.75        13.66 o                         
  -2   6   7        272.69        275.87         9.88 o                         
   0   6   7       1395.99       1393.17        19.22 o                         
   2   6   7        199.38        197.54        10.42 o                         
   4   6   7       1936.32       1904.93        24.04 o                         
   6   6   7        679.05        652.47        17.68 o                         
   8   6   7       1969.07       1902.25        33.38 o                         
  10   6   7         41.95         38.64         7.63 o                         
  12   6   7        739.07        712.10        17.65 o                         
  14   6   7          1.12         -3.27         6.99 o                         
  16   6   7         13.73         16.63         8.63 o                         
  18   6   7        122.44        122.41        13.30 o                         
 -19   7   7          6.88          8.83         9.73 o                         
 -17   7   7       2496.19       2484.46        45.70 o                         
 -15   7   7       2406.66       2233.26        43.40 o                         
 -13   7   7        507.40        481.21        14.18 o                         
 -11   7   7       1245.84       1218.33        19.92 o                         
  -9   7   7          0.74         -5.12         5.12 o                         
  -7   7   7       1869.08       1910.23        24.87 o                         
  -5   7   7       1442.95       1447.03        24.72 o                         
  -3   7   7          7.65          4.30         4.24 o                         
  -1   7   7         70.19         82.60         6.06 o                         
   1   7   7       1480.77       1543.60        20.66 o                         
   3   7   7        122.18        108.18         6.60 o                         
   5   7   7        198.01        193.16         9.34 o                         
   7   7   7       2009.84       1993.26        28.94 o                         
   9   7   7        567.32        548.37        14.49 o                         
  11   7   7       2785.16       2844.37        35.86 o                         
  13   7   7        122.33        109.13         8.79 o                         
  15   7   7       1942.93       1930.30        28.66 o                         
  17   7   7        488.76        508.61        17.22 o                         
 -18   8   7          4.13         15.12        10.36 o                         
 -16   8   7        604.80        620.90        19.91 o                         
 -14   8   7       1153.16       1104.53        25.58 o                         
 -12   8   7        507.63        493.92        20.23 o                         
 -10   8   7        272.34        266.11         9.51 o                         
  -8   8   7       1762.30       1808.04        24.65 o                         
  -6   8   7         54.35         57.02         6.20 o                         
  -4   8   7        220.41        204.65         8.56 o                         
  -2   8   7          5.74         11.35         4.55 o                         
   0   8   7        821.71        795.36        12.76 o                         
   2   8   7        220.29        215.46         9.80 o                         
   4   8   7        970.04        917.30        17.65 o                         
   6   8   7         34.74         54.95         6.50 o                         
   8   8   7        276.19        255.71        11.72 o                         
  10   8   7        636.39        627.28        16.34 o                         
  12   8   7         69.60         67.60        10.07 o                         
  14   8   7        873.06        857.27        18.32 o                         
  16   8   7          2.41         -4.94         8.56 o                         
  18   8   7        769.05        781.01        24.85 o                         
 -17   9   7         22.84         27.12         9.52 o                         
 -15   9   7        223.07        237.67        13.73 o                         
 -13   9   7         95.69         87.63         9.00 o                         
 -11   9   7       2243.40       2260.10        29.19 o                         
  -9   9   7        271.55        252.57         9.45 o                         
  -7   9   7       1057.15       1073.05        17.41 o                         
  -5   9   7       1064.29       1073.28        17.12 o                         
  -3   9   7       1176.94       1145.55        17.96 o                         
  -1   9   7        743.55        733.08        12.48 o                         
   1   9   7         56.66         54.54         6.10 o                         
   3   9   7       3313.79       3248.42        37.93 o                         
   5   9   7       5219.25       5054.15        54.89 o                         
   7   9   7         45.72         32.45         6.25 o                         
   9   9   7       1983.04       1903.80        29.69 o                         
  11   9   7        134.83        145.81        15.36 o                         
  13   9   7         31.91         34.73         7.79 o                         
  15   9   7         81.02         87.05        10.08 o                         
  17   9   7        182.86        208.90        24.41 o                         
 -18  10   7        512.61        512.19        19.91 o                         
 -16  10   7        117.56        109.12        15.07 o                         
 -14  10   7        154.12        154.49        10.42 o                         
 -12  10   7        269.16        262.43        11.64 o                         
 -10  10   7        127.41        124.71        11.08 o                         
  -8  10   7          6.20         12.59         5.55 o                         
  -6  10   7          9.40         13.03         5.28 o                         
  -4  10   7          2.54          4.93         5.58 o                         
  -2  10   7        510.11        511.05        10.67 o                         
   0  10   7         35.37         41.26         5.71 o                         
   2  10   7       1133.68       1147.32        17.97 o                         
   4  10   7        379.51        372.98        16.59 o                         
   6  10   7       2158.70       2093.83        27.61 o                         
   8  10   7        334.62        318.84        10.87 o                         
  10  10   7       1764.36       1677.84        24.85 o                         
  12  10   7         11.28         12.71         8.50 o                         
  14  10   7        427.89        396.55        13.74 o                         
  16  10   7          2.93          0.53        11.15 o                         
 -17  11   7       1000.95        983.14        48.84 o                         
 -15  11   7        458.68        422.67        16.70 o                         
 -13  11   7       2536.21       2509.42        36.68 o                         
 -11  11   7        794.22        748.89        19.15 o                         
  -9  11   7        343.09        349.68        12.38 o                         
  -7  11   7       1208.41       1211.19        18.77 o                         
  -5  11   7        169.82        189.09         8.70 o                         
  -3  11   7        147.74        147.57         7.79 o                         
  -1  11   7       2064.37       2093.40        27.22 o                         
   1  11   7       1387.55       1344.07        20.20 o                         
   3  11   7        322.30        274.72        12.89 o                         
   5  11   7        795.07        847.38        15.73 o                         
   7  11   7        103.62        117.18         8.03 o                         
   9  11   7        211.05        214.65        10.17 o                         
  11  11   7        731.39        719.45        16.24 o                         
  13  11   7        186.21        180.98        12.63 o                         
  15  11   7       1506.86       1516.77        28.39 o                         
  17  11   7         50.01         51.15        10.46 o                         
 -18  12   7        195.35        181.94        21.87 o                         
 -16  12   7        171.80        166.06        13.44 o                         
 -14  12   7        113.97        120.37         9.67 o                         
 -12  12   7       1328.55       1305.01        44.35 o                         
 -10  12   7        839.64        825.78        22.01 o                         
  -8  12   7        178.93        178.25        10.42 o                         
  -6  12   7        611.32        584.22        12.80 o                         
  -4  12   7        391.75        375.95        11.10 o                         
  -2  12   7         33.26         34.65         6.12 o                         
   0  12   7          5.57         10.92         5.68 o                         
   2  12   7        658.77        632.52        13.78 o                         
   4  12   7        102.47         92.78         8.55 o                         
   6  12   7        132.55        110.53         8.01 o                         
   8  12   7          5.59          9.00         6.34 o                         
  10  12   7        110.17        104.64         9.30 o                         
  12  12   7         86.90        103.15        10.51 o                         
  14  12   7          3.28         30.21        17.77 o                         
  16  12   7        236.90        267.75        14.08 o                         
 -17  13   7        133.70        156.34        15.36 o                         
 -15  13   7         12.05         20.03         9.89 o                         
 -13  13   7         20.78         31.63         7.76 o                         
 -11  13   7         70.44         74.61        10.58 o                         
  -9  13   7         76.49         77.24         8.20 o                         
  -7  13   7       4124.75       4128.53        52.79 o                         
  -5  13   7        151.47        163.58         8.35 o                         
  -3  13   7        834.30        815.81        15.28 o                         
  -1  13   7        243.85        234.65         9.34 o                         
   1  13   7       1240.47       1153.32        18.73 o                         
   3  13   7       1901.60       1794.43        34.81 o                         
   5  13   7       1778.36       1710.14        24.62 o                         
   7  13   7       3079.17       2915.23        36.24 o                         
   9  13   7        244.29        205.26        10.10 o                         
  11  13   7        125.74        144.95         9.73 o                         
  13  13   7       1353.15       1379.90        50.30 o                         
  15  13   7        156.17        180.09        22.50 o                         
 -16  14   7        216.82        222.28        13.86 o                         
 -14  14   7        581.63        556.88        28.16 o                         
 -12  14   7          6.97         17.00        10.23 o                         
 -10  14   7        726.38        709.58        20.82 o                         
  -8  14   7         66.02         68.25        11.07 o                         
  -6  14   7        133.12        130.33         9.24 o                         
  -4  14   7        155.49        155.41         8.09 o                         
  -2  14   7        354.07        362.91        11.20 o                         
   0  14   7        530.72        511.08        12.71 o                         
   2  14   7         18.79         14.08         6.37 o                         
   4  14   7       1260.75       1250.50        21.82 o                         
   6  14   7        277.20        278.67        10.90 o                         
   8  14   7       1817.50       1817.53        26.46 o                         
  10  14   7        149.86        141.56         9.61 o                         
  12  14   7        965.47       1004.41        19.62 o                         
  14  14   7         89.40         90.21        16.88 o                         
 -15  15   7       2020.16       1929.24        48.16 o                         
 -13  15   7        400.19        376.66        22.40 o                         
 -11  15   7        708.26        680.09        20.64 o                         
  -9  15   7       2912.11       2868.38        47.57 o                         
  -7  15   7        160.63        165.84        13.47 o                         
  -5  15   7         43.17         53.17         9.88 o                         
  -3  15   7         60.27         55.53         8.42 o                         
  -1  15   7          3.34          1.13         6.59 o                         
   1  15   7       1764.52       1756.83        24.73 o                         
   3  15   7        486.20        464.83        12.69 o                         
   5  15   7        654.12        644.43        17.64 o                         
   7  15   7        134.06        143.44         9.20 o                         
   9  15   7        223.44        213.98        10.65 o                         
  11  15   7          7.18          4.34         7.91 o                         
  13  15   7        293.14        303.18        16.67 o                         
  15  15   7       1057.08       1052.93        96.23 o                         
 -16  16   7        518.30        535.09        26.96 o                         
 -14  16   7         95.36        105.76        16.04 o                         
 -12  16   7        523.62        507.26        25.53 o                         
 -10  16   7         91.09        115.27        14.41 o                         
  -8  16   7       2488.40       2444.52        35.94 o                         
  -6  16   7         20.06         25.02         7.69 o                         
  -4  16   7        655.01        649.19        16.48 o                         
  -2  16   7          7.93          6.01         7.03 o                         
   0  16   7       1388.60       1396.73        21.38 o                         
   2  16   7        225.45        224.54        10.06 o                         
   4  16   7       1465.34       1406.52        22.23 o                         
   6  16   7         35.19         27.53         6.94 o                         
   8  16   7        981.27        981.73        26.34 o                         
  10  16   7        172.37        185.29        10.33 o                         
  12  16   7        558.07        524.98        15.85 o                         
  14  16   7        290.34        281.49        21.58 o                         
 -15  17   7        265.95        288.24        26.97 o                         
 -13  17   7        354.94        354.64        22.40 o                         
 -11  17   7          1.60         16.83        12.24 o                         
  -9  17   7        156.97        145.28        12.12 o                         
  -7  17   7         13.56          9.21         7.24 o                         
  -5  17   7         86.68         79.41         8.83 o                         
  -3  17   7       1303.76       1241.32        23.21 o                         
  -1  17   7        752.49        757.39        17.74 o                         
   1  17   7       2188.18       2201.58        30.91 o                         
   3  17   7       2444.59       2386.18        32.02 o                         
   5  17   7       1427.77       1395.50        22.33 o                         
   7  17   7        319.55        306.71        12.07 o                         
   9  17   7        584.34        575.38        15.50 o                         
  11  17   7       1906.14       1894.39        32.81 o                         
  13  17   7          2.03          8.46        10.09 o                         
 -14  18   7        214.30        210.26        19.26 o                         
 -12  18   7        894.51        933.08        32.17 o                         
 -10  18   7         55.67         58.95        14.00 o                         
  -8  18   7        262.65        264.11        12.29 o                         
  -6  18   7        149.92        152.55        10.48 o                         
  -4  18   7        552.47        533.91        15.66 o                         
  -2  18   7        152.30        142.78         9.97 o                         
   0  18   7        340.72        335.45        13.68 o                         
   2  18   7        316.29        305.77        12.84 o                         
   4  18   7         49.57         49.53         7.58 o                         
   6  18   7       1234.17       1207.26        21.04 o                         
   8  18   7         24.80         29.74         8.03 o                         
  10  18   7       1647.16       1675.24        26.73 o                         
  12  18   7         81.59         88.61        10.50 o                         
 -13  19   7        273.21        298.47        50.30 o                         
 -11  19   7       3342.85       3378.38        69.90 o                         
  -9  19   7        248.73        250.28        21.14 o                         
  -7  19   7         62.20         61.63         9.17 o                         
  -5  19   7        361.04        362.25        14.07 o                         
  -3  19   7         12.81         11.24         7.82 o                         
  -1  19   7        442.65        468.32        15.08 o                         
   1  19   7        384.03        381.96        14.22 o                         
   3  19   7         73.26         80.33         9.74 o                         
   5  19   7        407.71        401.32        13.41 o                         
   7  19   7        226.30        238.67        11.44 o                         
   9  19   7        741.21        738.48        22.10 o                         
  11  19   7        123.57        135.61        11.55 o                         
 -12  20   7        567.67        532.92        27.19 o                         
 -10  20   7        281.67        309.84        20.67 o                         
  -8  20   7        131.90        133.40        12.97 o                         
  -6  20   7        467.23        467.98        18.45 o                         
  -4  20   7        177.94        194.81        19.36 o                         
  -2  20   7         43.82         52.36        10.94 o                         
   0  20   7         81.39         82.90        10.31 o                         
   2  20   7        430.70        437.37        15.53 o                         
   4  20   7         32.65         25.23         8.70 o                         
   6  20   7        235.66        247.25        12.83 o                         
   8  20   7        158.40        143.64        10.12 o                         
  10  20   7        255.86        277.03        21.65 o                         
 -11  21   7        201.13        220.61        19.26 o                         
  -9  21   7          0.09         -7.00        12.13 o                         
  -7  21   7        202.37        185.15        14.36 o                         
  -5  21   7         34.99         35.77        10.55 o                         
  -3  21   7        481.10        470.56        15.77 o                         
  -1  21   7        621.59        603.86        17.06 o                         
   1  21   7       2018.78       1972.59        32.26 o                         
   3  21   7         69.42         77.10         9.71 o                         
   5  21   7       1870.29       1888.22        31.53 o                         
   7  21   7        881.34        842.63        21.06 o                         
   9  21   7        779.13        788.67        21.78 o                         
 -12  22   7          1.80         33.53        21.87 o                         
 -10  22   7       1158.08       1150.09        36.07 o                         
  -8  22   7         93.05        102.91        12.97 o                         
  -6  22   7        344.83        364.55        19.60 o                         
  -4  22   7         47.46         41.69        10.55 o                         
  -2  22   7       1099.91       1113.99        25.25 o                         
   0  22   7         72.22         81.00        10.31 o                         
   2  22   7         29.41         25.33         8.28 o                         
   4  22   7         90.07         81.39         9.66 o                         
   6  22   7         10.94         16.19         8.99 o                         
   8  22   7        963.66        970.44        25.53 o                         
  -9  23   7         25.51         14.33        22.60 o                         
  -7  23   7       1047.35       1089.53        27.34 o                         
  -5  23   7         28.66         16.01        10.10 o                         
  -3  23   7        291.15        308.16        16.52 o                         
  -1  23   7        694.85        711.32        22.90 o                         
   1  23   7        143.26        159.96        11.75 o                         
   3  23   7        146.02        171.11        22.73 o                         
   5  23   7        177.09        177.42        29.54 o                         
   7  23   7        522.28        571.75        31.35 o                         
  -8  24   7       1047.48       1105.24        30.90 o                         
  -6  24   7        190.38        161.47        18.47 o                         
  -4  24   7        910.59        885.26        25.85 o                         
  -2  24   7         35.06         35.10        15.10 o                         
   0  24   7        659.55        703.66        51.07 o                         
   2  24   7        226.33        230.15        13.26 o                         
   4  24   7       1122.35       1159.90        47.26 o                         
   6  24   7         31.19         23.33        11.13 o                         
  -7  25   7        267.06        233.77        21.36 o                         
  -5  25   7         84.79        100.37        12.97 o                         
  -3  25   7         64.38         43.46        11.24 o                         
  -1  25   7         12.15          3.55        10.51 o                         
   1  25   7          8.15         -3.21         9.97 o                         
   3  25   7       1030.49        996.13        41.85 o                         
   5  25   7        404.00        422.17        26.27 o                         
  -4  26   7        641.14        650.00        31.33 o                         
  -2  26   7          4.21          2.10        10.58 o                         
   0  26   7        849.30        912.29        35.47 o                         
   2  26   7          4.85          5.73        15.36 o                         
   0   0   8      14655.92      14994.35       188.53 o                         
   2   0   8          1.54          3.30         5.56 o                         
   4   0   8        579.47        591.11        14.30 o                         
   6   0   8        357.20        341.12        11.80 o                         
   8   0   8       2283.12       2214.80        37.44 o                         
  10   0   8         11.73         19.00         6.91 o                         
  12   0   8        459.49        464.96        14.00 o                         
  14   0   8        303.71        312.79        13.77 o                         
  16   0   8        214.69        236.25        13.09 o                         
 -17   1   8        744.66        737.36        23.37 o                         
 -15   1   8        214.25        213.11        12.71 o                         
 -13   1   8         77.44         77.84         7.61 o                         
 -11   1   8        178.06        168.06        12.00 o                         
  -9   1   8        840.55        844.80        27.15 o                         
  -7   1   8        254.33        247.89        10.70 o                         
  -5   1   8         68.28         69.56         8.42 o                         
  -3   1   8        194.12        201.53         8.28 o                         
  -1   1   8        748.32        735.59        13.52 o                         
   1   1   8       5996.19       6019.23        63.10 o                         
   3   1   8       1939.66       1863.88        27.47 o                         
   5   1   8        991.55       1051.62        19.27 o                         
   7   1   8        430.77        404.80        13.02 o                         
   9   1   8       1371.49       1306.93        25.62 o                         
  11   1   8        183.79        182.00        12.27 o                         
  13   1   8        242.70        232.07        12.17 o                         
  15   1   8          4.02         -0.10         8.26 o                         
  17   1   8        123.89        118.05        12.57 o                         
 -18   2   8         48.68         53.27        15.36 o                         
 -16   2   8        538.96        550.38        17.83 o                         
 -14   2   8        250.74        270.11        15.64 o                         
 -12   2   8       2871.92       2807.82        35.31 o                         
 -10   2   8        133.53        142.36        12.90 o                         
  -8   2   8       2737.36       2752.22        37.70 o                         
  -6   2   8       1845.31       1827.36        27.46 o                         
  -4   2   8       3045.09       3121.55        36.37 o                         
  -2   2   8        833.98        868.43        15.04 o                         
   0   2   8        245.41        246.83         8.77 o                         
   2   2   8       1229.87       1265.30        21.63 o                         
   4   2   8        224.59        256.97        10.48 o                         
   6   2   8       3947.50       3937.31        49.89 o                         
   8   2   8          2.13         -3.88         6.73 o                         
  10   2   8       3459.40       3332.27        74.75 o                         
  12   2   8        582.41        620.99        20.44 o                         
  14   2   8        646.01        649.04        18.20 o                         
  16   2   8         52.04         39.50         9.43 o                         
 -17   3   8        178.03        193.93        14.78 o                         
 -15   3   8        243.58        229.41        11.14 o                         
 -13   3   8         49.47         55.49         7.65 o                         
 -11   3   8       1252.67       1258.16        30.51 o                         
  -9   3   8        545.28        518.74        14.36 o                         
  -7   3   8          7.96         15.58         5.86 o                         
  -5   3   8        280.52        271.35         9.48 o                         
  -3   3   8        854.87        881.74        15.48 o                         
  -1   3   8          8.71         11.30         6.01 o                         
   1   3   8         28.19         30.15         5.27 o                         
   3   3   8        705.61        666.43        15.23 o                         
   5   3   8        517.19        521.14        13.49 o                         
   7   3   8        650.95        643.29        15.37 o                         
   9   3   8       1333.11       1292.48        27.49 o                         
  11   3   8        495.99        457.11        17.38 o                         
  13   3   8        130.85        124.93        10.37 o                         
  15   3   8          5.10         -2.00         8.26 o                         
  17   3   8        454.70        451.94        17.24 o                         
 -16   4   8          8.05         10.77        11.62 o                         
 -14   4   8        296.93        253.67        10.79 o                         
 -12   4   8        339.30        338.92        11.63 o                         
 -10   4   8       1506.90       1532.14        25.50 o                         
  -8   4   8        470.57        449.12        10.84 o                         
  -6   4   8        120.27        131.88         7.65 o                         
  -4   4   8        702.60        690.04        13.92 o                         
  -2   4   8       4241.83       4374.16        55.56 o                         
   0   4   8         36.00         48.26         5.65 o                         
   2   4   8       1722.02       1760.25        23.39 o                         
   4   4   8       2994.72       2945.14        39.37 o                         
   6   4   8         83.64         80.78         9.80 o                         
   8   4   8        407.69        385.43        15.70 o                         
  10   4   8       2815.34       2770.36        58.73 o                         
  12   4   8        121.04        108.55        11.13 o                         
  14   4   8        139.30        146.12        12.63 o                         
  16   4   8        166.69        144.35        17.05 o                         
 -17   5   8        317.92        329.88        14.20 o                         
 -15   5   8         16.74         -5.52         9.73 o                         
 -13   5   8        225.78        240.18        11.95 o                         
 -11   5   8        169.66        180.61        10.33 o                         
  -9   5   8         60.74         70.64         6.96 o                         
  -7   5   8        543.40        530.55        11.95 o                         
  -5   5   8        100.10        105.62         7.08 o                         
  -3   5   8        160.48        177.53         8.13 o                         
  -1   5   8       1037.91       1051.75        17.02 o                         
   1   5   8        742.21        742.47        14.00 o                         
   3   5   8        218.04        223.15         8.69 o                         
   5   5   8         62.03         69.45         9.18 o                         
   7   5   8        171.90        168.51        12.17 o                         
   9   5   8        485.91        469.59        17.50 o                         
  11   5   8         19.95         30.02         9.64 o                         
  13   5   8         25.34         17.35        13.09 o                         
  15   5   8          9.31          6.96         7.91 o                         
  17   5   8         36.66         19.01         9.43 o                         
 -16   6   8        109.60        137.54        12.47 o                         
 -14   6   8       1344.60       1284.97        34.26 o                         
 -12   6   8         71.30         84.05        10.03 o                         
 -10   6   8       1702.23       1647.65        27.57 o                         
  -8   6   8       2398.15       2415.68        27.93 o                         
  -6   6   8       2367.35       2355.02        29.83 o                         
  -4   6   8       2968.96       3021.77        35.71 o                         
  -2   6   8       4631.42       4727.18        51.62 o                         
   0   6   8         94.36        101.48         6.99 o                         
   2   6   8         48.08         31.91         5.33 o                         
   4   6   8        427.40        477.71        13.57 o                         
   6   6   8          6.64          8.18         8.11 o                         
   8   6   8       2171.33       2134.99        37.59 o                         
  10   6   8       1283.30       1307.40        28.05 o                         
  12   6   8         22.17         37.26         8.59 o                         
  14   6   8        444.49        424.71        16.28 o                         
  16   6   8        387.53        444.71        21.26 o                         
 -17   7   8        119.16        107.79        11.72 o                         
 -15   7   8         48.84         44.35        11.14 o                         
 -13   7   8       1388.88       1352.76        28.55 o                         
 -11   7   8       2506.21       2421.08        35.76 o                         
  -9   7   8       1327.48       1337.89        26.05 o                         
  -7   7   8          0.00          5.06         5.24 o                         
  -5   7   8         44.45         42.90         5.89 o                         
  -3   7   8         16.48         20.33         5.41 o                         
  -1   7   8       2857.01       2871.60        34.25 o                         
   1   7   8        739.15        761.65        18.10 o                         
   3   7   8         49.41         43.96         7.39 o                         
   5   7   8        242.97        228.33        10.48 o                         
   7   7   8       2289.77       2213.46        38.44 o                         
   9   7   8       3273.16       3217.89        73.87 o                         
  11   7   8         21.79         17.43        12.00 o                         
  13   7   8        119.76        110.01        11.07 o                         
  15   7   8          0.06         -9.47         9.47 o                         
 -16   8   8         13.14         17.70        13.70 o                         
 -14   8   8          1.75          5.67         9.18 o                         
 -12   8   8        534.33        548.78        20.41 o                         
 -10   8   8       2043.45       1980.70        31.05 o                         
  -8   8   8       1036.22       1025.44        22.64 o                         
  -6   8   8        134.18        133.19         7.30 o                         
  -4   8   8        353.11        378.54        10.23 o                         
  -2   8   8        277.58        296.28         9.36 o                         
   0   8   8       3134.57       3163.68        37.55 o                         
   2   8   8        134.74        151.84        10.10 o                         
   4   8   8        731.06        731.32        22.10 o                         
   6   8   8        967.13        956.43        22.70 o                         
   8   8   8       4157.45       3972.04        52.29 o                         
  10   8   8        133.61        140.77        10.96 o                         
  12   8   8       1296.50       1247.62        28.20 o                         
  14   8   8        825.59        849.58        25.55 o                         
  16   8   8        857.21        833.34        42.42 o                         
 -17   9   8        194.72        200.62        13.91 o                         
 -15   9   8          2.51         -3.65         9.43 o                         
 -13   9   8         50.31         59.49        12.37 o                         
 -11   9   8        252.48        230.48        15.78 o                         
  -9   9   8       1207.40       1231.02        22.85 o                         
  -7   9   8        690.11        701.53        14.79 o                         
  -5   9   8       1851.75       1922.18        23.87 o                         
  -3   9   8        675.12        682.01        13.27 o                         
  -1   9   8        441.81        443.93        12.49 o                         
   1   9   8        198.42        182.98         9.55 o                         
   3   9   8        290.53        275.45        12.38 o                         
   5   9   8         23.89         21.50         6.48 o                         
   7   9   8          3.61          5.35         8.56 o                         
   9   9   8        560.08        550.66        16.53 o                         
  11   9   8        484.76        459.86        16.53 o                         
  13   9   8        724.95        730.87        19.79 o                         
  15   9   8        191.20        171.30        12.57 o                         
 -16  10   8        114.06        142.46        17.43 o                         
 -14  10   8        199.89        177.04        21.14 o                         
 -12  10   8       1036.28       1065.77        26.55 o                         
 -10  10   8        133.37        135.21        11.72 o                         
  -8  10   8       2271.21       2288.52        29.77 o                         
  -6  10   8       3185.96       3164.16        38.04 o                         
  -4  10   8       8133.75       8157.55        84.49 o                         
  -2  10   8         64.18         79.25         7.63 o                         
   0  10   8       3608.38       3545.24        41.59 o                         
   2  10   8        211.49        196.10        10.13 o                         
   4  10   8         46.71         35.68         6.72 o                         
   6  10   8        887.57        896.98        17.31 o                         
   8  10   8          1.81          3.24         7.82 o                         
  10  10   8        488.98        502.19        18.94 o                         
  12  10   8        175.51        210.55        12.43 o                         
  14  10   8        232.48        244.43        13.76 o                         
 -15  11   8         42.30         36.46        11.00 o                         
 -13  11   8          0.04          9.55        10.36 o                         
 -11  11   8         44.69         42.02        10.23 o                         
  -9  11   8         21.14         16.29         9.38 o                         
  -7  11   8        353.22        325.43        11.45 o                         
  -5  11   8       1959.01       1988.76        27.19 o                         
  -3  11   8        553.94        569.32        14.10 o                         
  -1  11   8        841.27        872.05        18.53 o                         
   1  11   8       1035.41       1014.06        27.05 o                         
   3  11   8        172.15        168.44         9.05 o                         
   5  11   8          3.84          7.63         6.44 o                         
   7  11   8        231.47        245.68        10.87 o                         
   9  11   8          3.82         -1.45         8.13 o                         
  11  11   8          3.83         -0.82         8.13 o                         
  13  11   8        515.57        527.89        17.91 o                         
  15  11   8        303.19        278.86        16.70 o                         
 -16  12   8        241.56        238.53        48.11 o                         
 -14  12   8          1.10          4.11        21.71 o                         
 -12  12   8        256.96        286.40        15.87 o                         
 -10  12   8          0.03         12.53         9.73 o                         
  -8  12   8        526.89        548.60        20.20 o                         
  -6  12   8        144.69        140.64         8.66 o                         
  -4  12   8        607.43        608.39        14.26 o                         
  -2  12   8        126.02        136.81        10.18 o                         
   0  12   8          8.06         10.40         8.18 o                         
   2  12   8       1384.42       1379.12        21.75 o                         
   4  12   8        624.40        604.01        14.69 o                         
   6  12   8       1663.13       1618.91        28.19 o                         
   8  12   8         87.35         81.83         8.70 o                         
  10  12   8       1106.75       1082.65        23.49 o                         
  12  12   8        687.98        707.09        19.79 o                         
  14  12   8        546.75        547.59        19.99 o                         
 -15  13   8         18.20         23.33        19.68 o                         
 -13  13   8        255.78        281.87        16.18 o                         
 -11  13   8        216.57        181.73        13.63 o                         
  -9  13   8        145.69        167.15        12.78 o                         
  -7  13   8        479.02        495.35        15.17 o                         
  -5  13   8          7.33         16.76         7.77 o                         
  -3  13   8         22.33         27.93         6.69 o                         
  -1  13   8        307.47        309.54        11.13 o                         
   1  13   8          3.43         -1.93         6.48 o                         
   3  13   8         92.90         91.16         9.26 o                         
   5  13   8         42.26         45.16         7.41 o                         
   7  13   8        219.76        221.15        12.93 o                         
   9  13   8         68.96         73.63         9.60 o                         
  11  13   8          0.11          0.53         8.87 o                         
  13  13   8          3.48         -8.59         8.59 o                         
 -14  14   8          1.66         22.77        13.28 o                         
 -12  14   8         97.23         92.47        12.12 o                         
 -10  14   8       1826.91       1824.70        36.07 o                         
  -8  14   8       1680.39       1723.51        28.87 o                         
  -6  14   8       2322.63       2280.63        36.41 o                         
  -4  14   8       1128.84       1070.94        21.77 o                         
  -2  14   8       4360.01       4325.44        49.52 o                         
   0  14   8       1522.29       1566.78        23.82 o                         
   2  14   8         16.46         22.83         6.91 o                         
   4  14   8       1136.27       1087.85        19.52 o                         
   6  14   8          0.09          3.99         7.25 o                         
   8  14   8        656.19        721.84        16.62 o                         
  10  14   8          6.23         25.29         9.18 o                         
  12  14   8        157.58        143.43        12.13 o                         
 -13  15   8          4.51          6.73        13.28 o                         
 -11  15   8       1088.02       1125.80        27.82 o                         
  -9  15   8        519.25        531.50        19.97 o                         
  -7  15   8          7.33         10.22         7.89 o                         
  -5  15   8        486.52        458.68        25.04 o                         
  -3  15   8        656.13        697.01        17.80 o                         
  -1  15   8       3346.64       3340.98        40.66 o                         
   1  15   8        256.82        263.29        10.92 o                         
   3  15   8         95.07         90.54        11.80 o                         
   5  15   8        211.67        199.94        12.56 o                         
   7  15   8          0.01          5.36         7.61 o                         
   9  15   8        810.27        824.78        20.77 o                         
  11  15   8         40.68         27.62         9.74 o                         
  13  15   8         21.53         31.08         9.89 o                         
 -14  16   8        302.60        284.04        22.00 o                         
 -12  16   8        107.13        115.39        16.40 o                         
 -10  16   8        798.58        805.09        23.57 o                         
  -8  16   8         78.04         54.42        10.40 o                         
  -6  16   8        240.02        241.27        12.30 o                         
  -4  16   8         17.17         17.24        10.60 o                         
  -2  16   8        500.25        498.68        15.97 o                         
   0  16   8        726.31        713.39        19.79 o                         
   2  16   8          8.24         14.30         6.89 o                         
   4  16   8       1307.14       1304.50        22.14 o                         
   6  16   8        311.86        322.01        12.85 o                         
   8  16   8        247.65        240.53        11.65 o                         
  10  16   8        385.25        398.89        16.26 o                         
  12  16   8        619.76        553.73        49.57 o                         
 -13  17   8        193.15        233.14        21.87 o                         
 -11  17   8        112.55        103.81        16.11 o                         
  -9  17   8         76.88         89.67        20.79 o                         
  -7  17   8          0.06          4.04        11.15 o                         
  -5  17   8         10.83         10.20         8.04 o                         
  -3  17   8         26.34         12.15         8.37 o                         
  -1  17   8        321.80        309.02        13.63 o                         
   1  17   8          1.59          0.02         7.97 o                         
   3  17   8        628.80        662.46        21.59 o                         
   5  17   8        849.37        855.35        18.36 o                         
   7  17   8        680.46        675.22        16.64 o                         
   9  17   8          0.00          0.29         7.80 o                         
  11  17   8          2.08          9.99         9.50 o                         
 -12  18   8       1102.99       1036.29        48.11 o                         
 -10  18   8         82.92         96.07        16.40 o                         
  -8  18   8       1428.71       1470.78        32.00 o                         
  -6  18   8       1471.37       1443.73        28.62 o                         
  -4  18   8       2493.51       2466.69        37.11 o                         
  -2  18   8        426.51        402.41        15.55 o                         
   0  18   8       3021.79       3014.13        43.50 o                         
   2  18   8       1302.27       1270.30        35.14 o                         
   4  18   8        278.05        294.41        15.28 o                         
   6  18   8        633.45        696.79        17.32 o                         
   8  18   8       1290.08       1296.37        23.42 o                         
  10  18   8         25.54         25.70         9.74 o                         
 -11  19   8         44.86         46.66        21.14 o                         
  -9  19   8        340.27        366.30        22.77 o                         
  -7  19   8         32.54         24.73         9.12 o                         
  -5  19   8        115.79        118.44        10.83 o                         
  -3  19   8         27.90         18.35        10.31 o                         
  -1  19   8         19.77         27.58        10.52 o                         
   1  19   8        166.15        169.05        11.61 o                         
   3  19   8       1055.80       1090.68        23.77 o                         
   5  19   8        388.57        407.22        16.26 o                         
   7  19   8         44.54         48.14         8.79 o                         
   9  19   8         99.24         93.94         9.91 o                         
 -10  20   8        419.40        420.42        24.49 o                         
  -8  20   8        414.53        432.47        29.89 o                         
  -6  20   8         22.60         26.77        10.93 o                         
  -4  20   8       1066.68       1107.79        23.65 o                         
  -2  20   8         35.54         46.36         9.31 o                         
   0  20   8          9.67         -6.31         8.14 o                         
   2  20   8        125.24        119.64        11.00 o                         
   4  20   8        146.52        116.18        13.55 o                         
   6  20   8         40.14         41.98        16.33 o                         
   8  20   8        167.13        166.30        12.30 o                         
  -9  21   8         71.14         75.60        16.40 o                         
  -7  21   8         74.55         58.97        25.24 o                         
  -5  21   8         77.15         73.86        12.94 o                         
  -3  21   8        402.85        375.25        15.54 o                         
  -1  21   8          0.00         -9.14        13.68 o                         
   1  21   8         63.71         63.21        10.40 o                         
   3  21   8          0.74         -8.83         8.83 o                         
   5  21   8         79.29         83.26        10.48 o                         
   7  21   8        116.11        101.16        17.05 o                         
  -8  22   8        840.29        871.03        32.56 o                         
  -6  22   8          4.56         -4.55        10.06 o                         
  -4  22   8       1400.21       1413.48        32.69 o                         
  -2  22   8       2388.09       2289.23        43.98 o                         
   0  22   8       1136.10       1177.10        24.58 o                         
   2  22   8        310.36        295.21        18.31 o                         
   4  22   8        387.42        408.59        16.67 o                         
   6  22   8        219.70        246.18        25.72 o                         
  -5  23   8         43.27         44.81        17.78 o                         
  -3  23   8         36.52         43.20        11.79 o                         
  -1  23   8        556.09        556.65        30.17 o                         
   1  23   8          4.88         15.03         9.37 o                         
   3  23   8        171.15        157.51        12.10 o                         
  -2  24   8        227.89        245.21        21.71 o                         
   0  24   8        209.93        207.63        24.88 o                         
   2   0   9          2.31          4.74         6.55 o                         
   4   0   9       2062.57       2074.34        31.12 o                         
   6   0   9        173.45        184.76        13.47 o                         
   8   0   9        680.63        671.83        16.84 o                         
  10   0   9       1621.09       1590.10        46.19 o                         
  12   0   9       1380.71       1341.38        43.30 o                         
  14   0   9       1571.39       1624.23        34.18 o                         
 -15   1   9        398.69        405.86        18.79 o                         
 -13   1   9         37.73         49.23        11.20 o                         
 -11   1   9       1454.21       1416.73        30.53 o                         
  -9   1   9        317.87        318.28        12.83 o                         
  -7   1   9       1576.54       1521.87        25.81 o                         
  -5   1   9        275.09        274.77        19.99 o                         
  -3   1   9        277.07        292.06        12.07 o                         
  -1   1   9        180.91        167.30         9.74 o                         
   1   1   9         49.74         57.22         7.42 o                         
   3   1   9         10.78         12.98         6.78 o                         
   5   1   9          9.61         13.11         7.10 o                         
   7   1   9         18.09         20.56         7.39 o                         
   9   1   9          9.51         15.70         9.52 o                         
  11   1   9         43.09         41.60        10.03 o                         
  13   1   9          3.76         25.64        10.03 o                         
  15   1   9          5.27         -4.79        11.24 o                         
 -14   2   9          0.95         18.38        14.99 o                         
 -12   2   9       1825.07       1792.40        52.05 o                         
 -10   2   9        222.20        232.76        11.97 o                         
  -8   2   9       2591.67       2645.44        37.69 o                         
  -6   2   9         29.99         25.11         7.30 o                         
  -4   2   9       1490.13       1561.30        26.01 o                         
  -2   2   9         86.23         91.44         8.13 o                         
   0   2   9        146.22        157.85         9.74 o                         
   2   2   9        317.87        340.42        13.26 o                         
   4   2   9          0.31          7.66         7.03 o                         
   6   2   9        120.41        134.64        14.94 o                         
   8   2   9       4232.40       4141.45        62.85 o                         
  10   2   9        469.73        494.81        18.75 o                         
  12   2   9       1771.28       1829.43        35.89 o                         
  14   2   9        104.47        100.56        12.83 o                         
 -15   3   9        232.07        260.21        21.15 o                         
 -13   3   9        116.99        116.94        10.55 o                         
 -11   3   9         11.46          8.88         7.45 o                         
  -9   3   9          6.97         27.68         7.77 o                         
  -7   3   9        413.24        415.57        14.15 o                         
  -5   3   9         33.05         55.67         7.92 o                         
  -3   3   9         33.23         29.14         6.12 o                         
  -1   3   9         12.56         14.37         7.85 o                         
   1   3   9         16.45         20.62         7.10 o                         
   3   3   9        225.53        222.49        12.46 o                         
   5   3   9        629.84        632.41        19.59 o                         
   7   3   9        373.63        406.06        26.29 o                         
   9   3   9        902.43        878.54        23.57 o                         
  11   3   9        765.60        771.73        25.88 o                         
  13   3   9        480.67        493.26        31.03 o                         
  15   3   9        182.11        172.66        14.48 o                         
 -14   4   9       1086.66       1117.25        26.83 o                         
 -12   4   9        282.83        289.56        13.04 o                         
 -10   4   9       3232.06       3163.08        43.71 o                         
  -8   4   9        366.16        333.39        13.09 o                         
  -6   4   9       1256.73       1263.40        20.42 o                         
  -4   4   9       1702.32       1676.36        24.36 o                         
  -2   4   9        421.95        417.71        15.09 o                         
   0   4   9        234.96        228.74        11.00 o                         
   2   4   9        898.00        906.82        24.62 o                         
   4   4   9        206.32        188.19        17.55 o                         
   6   4   9         11.83         15.28         9.18 o                         
   8   4   9       2065.29       2058.70        37.86 o                         
  10   4   9        673.68        700.68        21.59 o                         
  12   4   9       1187.15       1192.99        28.33 o                         
  14   4   9        813.71        801.12        26.30 o                         
 -15   5   9         40.41         21.49        10.36 o                         
 -13   5   9        208.44        214.72        12.17 o                         
 -11   5   9        483.59        499.19        15.91 o                         
  -9   5   9        517.94        509.16        15.43 o                         
  -7   5   9       1363.71       1379.84        20.21 o                         
  -5   5   9        201.62        208.14         9.61 o                         
  -3   5   9        965.05       1012.63        17.64 o                         
  -1   5   9         35.27         45.01         6.53 o                         
   1   5   9        174.40        194.86        10.90 o                         
   3   5   9         46.63         37.53         9.18 o                         
   5   5   9        124.10        124.89        11.13 o                         
   7   5   9         29.06         48.74         9.64 o                         
   9   5   9        212.20        196.83        13.42 o                         
  11   5   9         20.67         26.11        10.23 o                         
  13   5   9         24.82         36.32         9.43 o                         
  15   5   9        154.46        157.31        12.68 o                         
 -14   6   9         15.02         13.55         9.80 o                         
 -12   6   9        102.47        135.14        10.30 o                         
 -10   6   9        592.57        585.87        23.36 o                         
  -8   6   9        974.72        976.87        19.10 o                         
  -6   6   9         65.48         68.01         6.83 o                         
  -4   6   9       1516.75       1580.09        21.30 o                         
  -2   6   9        105.73        107.17         7.66 o                         
   0   6   9        821.49        860.21        18.54 o                         
   2   6   9        819.21        814.43        21.53 o                         
   4   6   9        225.40        227.26        13.68 o                         
   6   6   9       1499.02       1486.56        30.55 o                         
   8   6   9       1257.47       1262.12        35.27 o                         
  10   6   9       1269.19       1261.70        28.87 o                         
  12   6   9       1227.46       1237.71        25.84 o                         
  14   6   9         24.27         26.05         9.89 o                         
 -15   7   9         67.33         77.99        11.48 o                         
 -13   7   9          1.22          7.46         9.80 o                         
 -11   7   9        399.35        397.26        14.70 o                         
  -9   7   9         65.53         56.44         7.85 o                         
  -7   7   9         23.25         20.28         6.52 o                         
  -5   7   9         16.24         13.09         7.71 o                         
  -3   7   9        722.30        728.36        15.32 o                         
  -1   7   9        155.51        155.90        10.52 o                         
   1   7   9        258.09        253.84        11.95 o                         
   3   7   9        361.63        359.17        15.95 o                         
   5   7   9         29.20         28.79        10.40 o                         
   7   7   9       1525.92       1504.89        36.03 o                         
   9   7   9        179.06        171.02        12.54 o                         
  11   7   9       1033.31        990.22        30.94 o                         
  13   7   9        128.35        134.14        15.36 o                         
 -14   8   9        431.69        445.08        19.07 o                         
 -12   8   9       1359.90       1308.21        29.44 o                         
 -10   8   9        343.66        367.85        12.97 o                         
  -8   8   9        684.69        650.43        15.63 o                         
  -6   8   9       5790.65       5747.32        57.43 o                         
  -4   8   9        244.59        250.64        10.88 o                         
  -2   8   9        526.58        514.66        13.67 o                         
   0   8   9        375.21        374.54        14.56 o                         
   2   8   9        167.43        161.41        10.90 o                         
   4   8   9        148.43        138.97        10.26 o                         
   6   8   9        287.26        307.62        13.82 o                         
   8   8   9          0.29          2.32         8.26 o                         
  10   8   9       1508.28       1546.75        28.94 o                         
  12   8   9       1492.20       1552.70        36.83 o                         
  14   8   9         10.34         -6.15         9.14 o                         
 -13   9   9         70.03         84.26        11.72 o                         
 -11   9   9        338.93        379.07        15.09 o                         
  -9   9   9        461.98        426.53        17.28 o                         
  -7   9   9        445.10        447.26        12.19 o                         
  -5   9   9        846.75        863.83        17.18 o                         
  -3   9   9        304.84        294.33        11.44 o                         
  -1   9   9        231.98        239.72        10.63 o                         
   1   9   9        156.27        157.02         9.48 o                         
   3   9   9        267.82        267.43        16.41 o                         
   5   9   9          2.71         -2.42        12.77 o                         
   7   9   9        591.94        534.18        16.92 o                         
   9   9   9         45.77         55.67         9.43 o                         
  11   9   9        255.26        250.26        13.83 o                         
  13   9   9         15.53          8.45         9.77 o                         
 -14  10   9        373.32        354.90        21.65 o                         
 -12  10   9        417.68        414.66        41.72 o                         
 -10  10   9         27.10         40.51         9.12 o                         
  -8  10   9         10.75          7.51         8.13 o                         
  -6  10   9        337.29        366.39        12.84 o                         
  -4  10   9        475.86        533.23        14.33 o                         
  -2  10   9        112.94        121.74        11.44 o                         
   0  10   9        143.93        169.38        12.56 o                         
   2  10   9       1222.45       1194.89        20.97 o                         
   4  10   9       1436.46       1480.34        26.73 o                         
   6  10   9         84.84         88.19        10.08 o                         
   8  10   9       2144.89       2142.69        34.76 o                         
  10  10   9        719.96        702.03        19.95 o                         
  12  10   9        678.96        684.89        37.46 o                         
 -13  11   9         44.65         57.57        13.89 o                         
 -11  11   9         77.58         98.10        12.05 o                         
  -9  11   9         62.39         75.68        11.48 o                         
  -7  11   9        401.69        421.14        15.09 o                         
  -5  11   9        120.10        133.48        11.88 o                         
  -3  11   9         19.08         19.18         7.29 o                         
  -1  11   9        452.63        447.99        20.08 o                         
   1  11   9         64.26         76.18         8.13 o                         
   3  11   9          6.51          0.38         7.35 o                         
   5  11   9         49.87         45.75         8.83 o                         
   7  11   9         94.25         94.70        11.35 o                         
   9  11   9        396.81        433.47        16.86 o                         
  11  11   9        468.04        494.39        18.06 o                         
  13  11   9        592.40        591.71        19.38 o                         
 -12  12   9        127.19        150.52        13.42 o                         
 -10  12   9        942.44        987.29        26.02 o                         
  -8  12   9       2730.95       2722.37        50.92 o                         
  -6  12   9        459.50        460.66        16.30 o                         
  -4  12   9       1277.57       1265.82        21.61 o                         
  -2  12   9       2093.90       2051.80        28.94 o                         
   0  12   9         22.87         37.46         7.79 o                         
   2  12   9       1071.22       1012.50        19.65 o                         
   4  12   9        985.78        971.71        21.75 o                         
   6  12   9         25.69         31.49        10.10 o                         
   8  12   9        323.46        356.00        15.46 o                         
  10  12   9        548.40        554.02        18.54 o                         
  12  12   9        105.58        124.38        13.47 o                         
 -13  13   9         72.43        106.11        12.57 o                         
 -11  13   9        133.17        164.23        14.65 o                         
  -9  13   9        283.98        300.94        17.66 o                         
  -7  13   9        583.36        606.45        17.90 o                         
  -5  13   9         99.30         86.82         9.64 o                         
  -3  13   9        625.08        642.52        19.15 o                         
  -1  13   9        127.72        118.95         9.34 o                         
   1  13   9        368.55        402.02        13.61 o                         
   3  13   9          0.26         -2.65         7.22 o                         
   5  13   9        673.74        715.75        19.45 o                         
   7  13   9          2.09         14.44         8.87 o                         
   9  13   9        316.19        321.84        14.88 o                         
  11  13   9         37.43         38.82        10.33 o                         
 -12  14   9        153.29        187.93        14.17 o                         
 -10  14   9        510.63        532.71        29.68 o                         
  -8  14   9        346.12        347.96        18.44 o                         
  -6  14   9        107.11        113.46        10.37 o                         
  -4  14   9         51.47         53.16         9.60 o                         
  -2  14   9         24.60         21.51         9.47 o                         
   0  14   9        378.03        375.43        13.10 o                         
   2  14   9         52.53         64.74        10.56 o                         
   4  14   9        468.14        476.85        14.53 o                         
   6  14   9          0.89         20.02         9.00 o                         
   8  14   9       1927.73       1913.67        33.09 o                         
  10  14   9        122.58        115.85        13.87 o                         
 -11  15   9        766.23        789.45        24.75 o                         
  -9  15   9         34.89         40.41        10.77 o                         
  -7  15   9        564.18        555.17        18.70 o                         
  -5  15   9          6.70          9.62         8.50 o                         
  -3  15   9       1171.61       1147.88        24.04 o                         
  -1  15   9         15.50          8.60         8.87 o                         
   1  15   9        629.35        624.82        18.74 o                         
   3  15   9          3.87          3.80         9.57 o                         
   5  15   9        202.94        199.59        11.82 o                         
   7  15   9        643.40        638.72        19.09 o                         
   9  15   9         23.21         12.11         9.97 o                         
 -10  16   9        316.31        322.14        20.98 o                         
  -8  16   9       1100.30       1074.29        27.06 o                         
  -6  16   9       1647.02       1607.25        29.08 o                         
  -4  16   9        756.64        729.58        19.74 o                         
  -2  16   9         10.93          9.65         8.87 o                         
   0  16   9       2019.04       1968.07        45.25 o                         
   2  16   9       2151.21       2181.69        43.94 o                         
   4  16   9         92.80        111.39        12.31 o                         
   6  16   9        282.86        297.58        14.55 o                         
   8  16   9         11.81         14.94        11.15 o                         
  -9  17   9         25.27         37.16        17.02 o                         
  -7  17   9         68.85         74.12        18.84 o                         
  -5  17   9        843.44        841.44        20.90 o                         
  -3  17   9          4.19         -8.20         8.20 o                         
  -1  17   9        540.01        518.90        17.65 o                         
   1  17   9          2.71         -6.37         9.84 o                         
   3  17   9        639.10        619.66        22.10 o                         
   5  17   9         37.48         26.06        11.57 o                         
   7  17   9        634.99        627.55        22.50 o                         
  -8  18   9        809.68        846.88        26.01 o                         
  -6  18   9        263.18        302.84        14.31 o                         
  -4  18   9        105.01        100.39        10.83 o                         
  -2  18   9        384.49        390.25        15.91 o                         
   0  18   9        111.65        125.51        11.39 o                         
   2  18   9        131.83        154.07        12.10 o                         
   4  18   9         13.90          5.84        13.04 o                         
   6  18   9        148.47        159.50        14.58 o                         
  -7  19   9        160.30        143.19        32.81 o                         
  -5  19   9         84.86         80.82        10.48 o                         
  -3  19   9        285.53        299.48        14.67 o                         
  -1  19   9        424.21        445.66        17.28 o                         
   1  19   9        126.85        142.81        13.05 o                         
   3  19   9        165.60        165.28        12.57 o                         
   5  19   9          1.28         -7.38         8.72 o                         
  -6  20   9        125.21        124.25        27.91 o                         
  -4  20   9        491.38        488.40        17.87 o                         
  -2  20   9       1087.96       1134.00        24.71 o                         
   0  20   9       1050.51       1073.12        24.07 o                         
   2  20   9         68.16         71.52        12.21 o                         
   4  20   9       1230.75       1188.94        28.01 o                         
  -3  21   9        546.26        518.02        18.85 o                         
  -1  21   9         17.00         24.39        10.10 o                         
   1  21   9         57.79         64.05        14.34 o                         
   0   0  10         50.23         66.31        12.61 o                         
   2   0  10        462.83        461.35        15.18 o                         
   4   0  10        431.14        412.39        14.82 o                         
   6   0  10        530.13        541.04        17.47 o                         
   8   0  10        505.35        499.12        30.01 o                         
  10   0  10       1424.19       1437.20        44.43 o                         
  12   0  10        597.99        566.91        33.96 o                         
 -13   1  10          7.91          1.24        11.74 o                         
 -11   1  10         16.57         12.91        11.98 o                         
  -9   1  10          3.09         16.25        11.39 o                         
  -7   1  10        822.34        789.05        19.04 o                         
  -5   1  10        195.00        215.16        11.80 o                         
  -3   1  10        174.34        159.69        10.75 o                         
  -1   1  10        190.73        211.83        11.36 o                         
   1   1  10        901.41        938.46        20.47 o                         
   3   1  10       2494.87       2570.66        37.69 o                         
   5   1  10        422.69        455.93        18.15 o                         
   7   1  10        940.86        889.70        24.06 o                         
   9   1  10       1103.23       1139.20        27.75 o                         
  11   1  10       1661.65       1619.56        43.03 o                         
  13   1  10          0.24          9.52        10.36 o                         
 -12   2  10         53.28         49.40        11.43 o                         
 -10   2  10        352.55        366.48        17.34 o                         
  -8   2  10         56.31         50.57         9.15 o                         
  -6   2  10       1612.26       1598.13        27.63 o                         
  -4   2  10        904.40        943.34        20.84 o                         
  -2   2  10       1101.22       1113.30        22.30 o                         
   0   2  10          1.93          2.11         7.33 o                         
   2   2  10          4.92         13.68         7.22 o                         
   4   2  10       1473.87       1553.22        32.24 o                         
   6   2  10        224.10        236.85        14.86 o                         
   8   2  10         56.81         44.71        13.29 o                         
  10   2  10        414.97        418.16        18.71 o                         
  12   2  10        249.19        234.51        15.42 o                         
 -13   3  10        792.94        832.17        25.78 o                         
 -11   3  10        453.91        433.87        18.99 o                         
  -9   3  10        394.26        416.74        21.26 o                         
  -7   3  10        957.78        953.09        20.73 o                         
  -5   3  10       2411.28       2393.26        36.06 o                         
  -3   3  10        855.77        884.17        19.58 o                         
  -1   3  10       2284.27       2347.63        35.46 o                         
   1   3  10        181.69        210.03        11.49 o                         
   3   3  10        408.88        440.94        19.10 o                         
   5   3  10        242.08        256.56        15.11 o                         
   7   3  10        134.01        165.13        16.06 o                         
   9   3  10          1.15         -4.89        12.15 o                         
  11   3  10         43.96         48.35        18.85 o                         
 -12   4  10        215.86        238.49        14.52 o                         
 -10   4  10          0.78         -4.64         7.97 o                         
  -8   4  10         18.11         11.55         8.13 o                         
  -6   4  10          1.78         -1.22         9.06 o                         
  -4   4  10         80.22         81.41         9.00 o                         
  -2   4  10        505.17        509.87        15.66 o                         
   0   4  10        169.63        178.04        13.06 o                         
   2   4  10        202.31        208.61        13.91 o                         
   4   4  10        472.01        502.62        24.99 o                         
   6   4  10         14.20          0.46         9.43 o                         
   8   4  10        141.27        171.20        13.68 o                         
  10   4  10         15.58         17.84        10.36 o                         
  12   4  10         23.46         23.79        11.20 o                         
 -11   5  10         76.18         66.01         9.52 o                         
  -9   5  10        169.16        167.17        11.44 o                         
  -7   5  10         39.57         39.54         8.26 o                         
  -5   5  10       1332.63       1307.17        20.44 o                         
  -3   5  10        107.12        121.41        10.10 o                         
  -1   5  10        615.92        641.51        21.59 o                         
   1   5  10        227.57        255.11        16.83 o                         
   3   5  10         46.32         68.74        16.10 o                         
   5   5  10       1701.19       1756.04        35.33 o                         
   7   5  10        962.91        971.46        25.75 o                         
   9   5  10        890.70        915.56        41.25 o                         
  11   5  10        321.20        301.51        17.06 o                         
 -12   6  10        269.30        303.63        16.79 o                         
 -10   6  10          4.13         -1.02         8.32 o                         
  -8   6  10        301.11        298.20        13.45 o                         
  -6   6  10        610.91        654.18        15.98 o                         
  -4   6  10       3376.07       3439.52        43.09 o                         
  -2   6  10          5.20          1.75         9.38 o                         
   0   6  10        520.45        519.24        19.32 o                         
   2   6  10          4.17         10.54         9.38 o                         
   4   6  10        148.14        144.47        12.83 o                         
   6   6  10        386.18        407.15        18.48 o                         
   8   6  10         30.15         40.86        13.40 o                         
  10   6  10         18.69         22.48         9.43 o                         
  12   6  10        198.56        218.92        14.73 o                         
 -11   7  10        193.73        193.53        14.26 o                         
  -9   7  10        195.72        222.48        12.36 o                         
  -7   7  10       1328.77       1367.28        23.12 o                         
  -5   7  10        732.45        775.78        17.05 o                         
  -3   7  10       3313.97       3369.82        47.01 o                         
  -1   7  10        833.13        867.66        22.52 o                         
   1   7  10        798.96        839.04        20.57 o                         
   3   7  10        192.69        187.17        13.91 o                         
   5   7  10        220.91        231.71        14.86 o                         
   7   7  10        124.36        140.01        11.80 o                         
   9   7  10          4.93         19.03         9.97 o                         
  11   7  10          0.35         -5.88         9.43 o                         
 -12   8  10          0.53          0.65        10.03 o                         
 -10   8  10          0.23          2.40         9.73 o                         
  -8   8  10        536.28        540.73        15.46 o                         
  -6   8  10        242.73        277.12        15.03 o                         
  -4   8  10        229.70        222.80        13.59 o                         
  -2   8  10        715.99        731.23        21.04 o                         
   0   8  10        812.65        800.66        27.78 o                         
   2   8  10       1892.74       1941.78        32.41 o                         
   4   8  10        677.68        671.96        19.11 o                         
   6   8  10        342.95        362.01        15.79 o                         
   8   8  10        219.91        234.03        13.57 o                         
  10   8  10        104.59        126.95        11.86 o                         
 -11   9  10         95.30        120.47        12.78 o                         
  -9   9  10        446.85        459.19        21.63 o                         
  -7   9  10       1639.52       1644.69        29.12 o                         
  -5   9  10         38.89         49.63         7.91 o                         
  -3   9  10        319.78        312.17        14.02 o                         
  -1   9  10         34.48         34.98         9.00 o                         
   1   9  10         52.26         41.70         9.24 o                         
   3   9  10       1425.07       1517.20        28.23 o                         
   5   9  10          7.48         11.95        11.91 o                         
   7   9  10       1000.58        960.29        22.92 o                         
   9   9  10        888.22        898.20        37.23 o                         
 -10  10  10          6.26         32.55        10.64 o                         
  -8  10  10         62.72         79.47        15.29 o                         
  -6  10  10       1027.78       1039.37        60.53 o                         
  -4  10  10         13.86         29.52         7.76 o                         
  -2  10  10          0.95          4.21         7.80 o                         
   0  10  10        199.59        230.44        13.06 o                         
   2  10  10          0.08         -0.78         9.91 o                         
   4  10  10        686.25        696.75        19.84 o                         
   6  10  10        646.42        601.35        19.00 o                         
   8  10  10        599.80        619.22        19.45 o                         
  10  10  10          0.72          0.04         9.18 o                         
  -9  11  10        571.58        579.89        21.01 o                         
  -7  11  10         52.45         62.53        11.20 o                         
  -5  11  10       2228.64       2231.54        35.87 o                         
  -3  11  10       1052.50       1074.60        21.10 o                         
  -1  11  10       1296.44       1360.73        30.51 o                         
   1  11  10        412.79        435.29        16.16 o                         
   3  11  10       1142.18       1160.87        24.74 o                         
   5  11  10        184.86        173.29        12.29 o                         
   7  11  10        227.57        217.13        13.29 o                         
   9  11  10         51.48         71.77        10.82 o                         
 -10  12  10          9.90         31.30        12.53 o                         
  -8  12  10         30.93         47.12        11.20 o                         
  -6  12  10        669.79        704.31        19.63 o                         
  -4  12  10        120.57        149.00        11.28 o                         
  -2  12  10          4.61          9.36         7.54 o                         
   0  12  10          0.88          8.29         9.68 o                         
   2  12  10         67.52         73.08         9.97 o                         
   4  12  10         89.22         97.15        10.90 o                         
   6  12  10        991.72        958.51        22.92 o                         
   8  12  10        177.50        157.28        15.57 o                         
  -9  13  10        199.46        203.90        14.86 o                         
  -7  13  10        496.80        502.50        20.17 o                         
  -5  13  10       1311.91       1288.81        26.06 o                         
  -3  13  10        234.99        252.31        13.47 o                         
  -1  13  10        111.02        103.82         9.34 o                         
   1  13  10         59.51         85.93        10.52 o                         
   3  13  10         92.80         91.20        11.38 o                         
   5  13  10        423.79        435.03        16.87 o                         
   7  13  10        750.44        805.26        25.14 o                         
  -8  14  10         31.97         63.33        16.65 o                         
  -6  14  10         62.55         87.01        15.31 o                         
  -4  14  10        420.53        458.22        17.10 o                         
  -2  14  10         43.99         58.16         9.64 o                         
   0  14  10         61.67         68.06        11.98 o                         
   2  14  10         70.77         95.16        10.51 o                         
   4  14  10        404.75        426.34        17.07 o                         
   6  14  10        820.89        847.30        25.75 o                         
  -7  15  10        563.46        582.45        21.25 o                         
  -5  15  10        833.97        831.98        21.23 o                         
  -3  15  10        207.91        199.84        12.90 o                         
  -1  15  10       1085.76       1097.84        46.51 o                         
   1  15  10       1253.75       1245.01        38.52 o                         
   3  15  10        459.72        472.38        30.30 o                         
   5  15  10        251.84        268.22        14.28 o                         
  -6  16  10        745.30        777.65        24.38 o                         
  -4  16  10        203.04        196.52        13.09 o                         
  -2  16  10        209.12        241.51        14.20 o                         
   0  16  10         31.33         56.64        10.33 o                         
   2  16  10        395.66        423.99        20.00 o                         
   4  16  10         36.10         46.07        14.92 o                         
  -3  17  10       1324.88       1324.07        26.96 o                         
  -1  17  10        464.91        451.28        17.60 o                         
   1  17  10        364.09        384.95        19.56 o                         
   3  17  10         41.82         56.54        19.68 o                         
   2   0  11         24.54         39.42        16.63 o                         
   4   0  11         83.39        100.61        12.21 o                         
   6   0  11        186.50        187.72        14.52 o                         
   8   0  11          7.59         -4.26        10.36 o                         
  -9   1  11        659.79        656.42        23.22 o                         
  -7   1  11        300.08        333.80        17.64 o                         
  -5   1  11         34.78         44.31        11.08 o                         
  -3   1  11       1506.01       1590.18        28.55 o                         
  -1   1  11        128.64        134.37        11.00 o                         
   1   1  11        886.81        927.58        22.15 o                         
   3   1  11          8.95          4.16         9.64 o                         
   5   1  11        755.49        736.18        29.53 o                         
   7   1  11        512.51        520.52        21.42 o                         
   9   1  11          4.64         -8.53        10.58 o                         
  -8   2  11         91.39         96.63        12.83 o                         
  -6   2  11        206.71        239.63        15.60 o                         
  -4   2  11        527.40        552.91        17.73 o                         
  -2   2  11          0.14          9.44         8.40 o                         
   0   2  11        829.80        851.90        24.32 o                         
   2   2  11        105.69        140.07        14.80 o                         
   4   2  11        646.44        702.45        23.22 o                         
   6   2  11          1.44         12.16        10.28 o                         
   8   2  11        291.32        333.78        22.71 o                         
  -9   3  11        286.42        332.53        24.77 o                         
  -7   3  11         32.12         20.79         9.05 o                         
  -5   3  11         33.71         45.00         9.97 o                         
  -3   3  11        579.87        608.16        20.41 o                         
  -1   3  11        693.69        720.86        22.63 o                         
   1   3  11         15.81         17.69        10.64 o                         
   3   3  11        546.44        583.34        21.76 o                         
   5   3  11          0.89          4.76        12.97 o                         
   7   3  11        932.30        922.56        34.45 o                         
   9   3  11          6.29         13.12        21.87 o                         
  -8   4  11        117.93        128.88        11.27 o                         
  -6   4  11         17.28         15.72         8.50 o                         
  -4   4  11         30.42         38.35        11.15 o                         
  -2   4  11         72.75         74.68        11.72 o                         
   0   4  11          6.40          3.37        10.28 o                         
   2   4  11        204.73        253.67        18.55 o                         
   4   4  11          0.17          9.23        10.54 o                         
   6   4  11          3.28         21.69        10.88 o                         
   8   4  11          0.42         -0.50        12.94 o                         
  -7   5  11         86.31         92.01        10.10 o                         
  -5   5  11        608.35        624.75        21.47 o                         
  -3   5  11        360.83        383.28        15.82 o                         
  -1   5  11        134.11        146.08        13.42 o                         
   1   5  11       1110.80       1142.09        28.28 o                         
   3   5  11         19.76         15.95        10.28 o                         
   5   5  11       1596.60       1642.79        35.29 o                         
   7   5  11        585.74        603.65        22.73 o                         
  -8   6  11        293.47        333.54        16.28 o                         
  -6   6  11         12.36          5.21         9.52 o                         
  -4   6  11        337.13        360.33        20.83 o                         
  -2   6  11        170.83        184.72        15.15 o                         
   0   6  11        420.05        421.25        20.62 o                         
   2   6  11          0.84         24.83        10.64 o                         
   4   6  11       1192.15       1225.05        29.99 o                         
   6   6  11          0.53         16.26         9.68 o                         
  -7   7  11        328.61        340.07        17.38 o                         
  -5   7  11        429.37        435.78        19.32 o                         
  -3   7  11          5.70         17.20         9.28 o                         
  -1   7  11         36.10         47.98         9.92 o                         
   1   7  11        639.46        656.62        25.04 o                         
   3   7  11          1.01         -2.02        11.78 o                         
   5   7  11         14.20          0.89         9.43 o                         
   7   7  11        799.45        827.22        22.56 o                         
  -6   8  11          0.08          0.87        10.64 o                         
  -4   8  11        141.72        148.09        17.68 o                         
  -2   8  11          4.38          7.29         9.09 o                         
   0   8  11        446.57        462.23        17.80 o                         
   2   8  11          2.49          4.37         9.00 o                         
   4   8  11        101.40        103.13        11.63 o                         
   6   8  11          6.13          1.76         9.60 o                         
  -7   9  11        375.32        353.47        38.64 o                         
  -5   9  11        143.63        164.17        14.26 o                         
  -3   9  11        519.87        565.93        18.54 o                         
  -1   9  11        131.10        133.55        11.95 o                         
   1   9  11         93.18         87.66        11.28 o                         
   3   9  11        795.07        794.90        21.30 o                         
   5   9  11       2362.25       2329.86        38.57 o                         
  -6  10  11          0.00          8.02        13.40 o                         
  -4  10  11        186.86        201.18        14.20 o                         
  -2  10  11         10.44         12.42        11.78 o                         
   0  10  11        247.54        261.84        16.79 o                         
   2  10  11        442.80        452.94        17.45 o                         
   4  10  11         22.52         38.88        10.52 o                         
  -5  11  11          9.42          5.16        18.23 o                         
  -3  11  11          3.77         10.99        10.64 o                         
  -1  11  11        716.47        732.84        20.39 o                         
   1  11  11        462.98        497.93        18.36 o                         
   3  11  11          0.33         13.48        11.47 o                         
  -2  12  11         52.75         36.65        12.33 o                         
   0  12  11        144.47        149.01        12.17 o                         
   2  12  11        221.04        259.47        14.36 o                         
                                                                                
