# Supplementary material for: Sodium sulfite hepta­hydrate and its relation to sodium carbonate hepta­hydrate
Source: Acta Crystallogr C Struct Chem. 2020 Apr 20;76(Pt 5):427–32. doi: 10.1107/S2053229620004404 (PMC7199194; doi:10.1107/S2053229620004404)
Supplement: Supplementary file 3 [file c-76-00427-sup3.txt]

data_global

_publ_contact_author_name                'Matthias Weil'
_publ_contact_author_address
;
Institute for Chemical Technologies and Analytics
Division of Structural Chemistry
TU Wien
Getreidemarkt 9/164-SC
A-1060 Vienna
Austria
;
_publ_contact_author_email               Matthias.Weil@tuwien.ac.at
_publ_contact_author_fax                 ?
_publ_contact_author_phone               ?

_publ_requested_journal                  'Acta Crystallographica C'
_publ_requested_category                 CI

_publ_section_title
;
Sodium sulfite heptahydrate and its relation to sodium carbonate heptahydrate
;


_publ_section_abstract
;
Alternative description of the crystal structure in space group 
<i>P</i>2~1~/<i>n</i> 
;


loop_
_publ_author_name
_publ_author_address
_publ_author_footnote
_publ_author_email
'Weil, Matthias'
;
Institute for Chemical Technologies and Analytics
Division of Structural Chemistry
TU Wien
Getreidemarkt 9/164-SC
A-1060 Vienna
Austria
;
.
;
Matthias.Weil@tuwien.ac.at
;

'Mereiter, Kurt'
;
Institute for Chemical Technologies and Analytics
Division of Structural Chemistry
TU Wien
Getreidemarkt 9/164-SC
A-1060 Vienna
Austria
;
.
; 
kurt.mereiter@tuwien.ac.at
;


 
data_p21_n_final
 
_audit_creation_method            'SHELXL-2018/3'
_shelx_SHELXL_version_number      '2018/3'
_chemical_name_systematic         ?
_chemical_name_common             'sodium sulfite heptahydrate'
_chemical_melting_point           ?
_chemical_formula_moiety          ?
_chemical_formula_sum
 'H14 Na2 O10 S' 
_chemical_formula_weight          252.15

loop_
 _atom_type_symbol
 _atom_type_description
 _atom_type_scat_dispersion_real
 _atom_type_scat_dispersion_imag
 _atom_type_scat_source
 'O'  'O'   0.0106   0.0060
 'International Tables Vol C Tables 4.2.6.8 and 6.1.1.4'
 'H'  'H'   0.0000   0.0000
 'International Tables Vol C Tables 4.2.6.8 and 6.1.1.4'
 'Na'  'Na'   0.0362   0.0249
 'International Tables Vol C Tables 4.2.6.8 and 6.1.1.4'
 'S'  'S'   0.1246   0.1234
 'International Tables Vol C Tables 4.2.6.8 and 6.1.1.4'
 
_space_group_crystal_system       monoclinic
_space_group_IT_number            14
_space_group_name_H-M_alt         'P 21/n'
_space_group_name_Hall            '-P 2yn'
 
_shelx_space_group_comment
;
The symmetry employed for this shelxl refinement is uniquely defined
by the following loop, which should always be used as a source of
symmetry information in preference to the above space-group names.
They are only intended as comments.
;
 
loop_
 _space_group_symop_operation_xyz
 'x, y, z'
 '-x+1/2, y+1/2, -z+1/2'
 '-x, -y, -z'
 'x-1/2, -y-1/2, z-1/2'
 
_cell_length_a                    11.8576(8)
_cell_length_b                    7.2197(5)
_cell_length_c                    12.6965(9)
_cell_angle_alpha                 90
_cell_angle_beta                  106.7938(17)
_cell_angle_gamma                 90
_cell_volume                      1040.57(13)
_cell_formula_units_Z             4
_cell_measurement_temperature     100(2)
_cell_measurement_reflns_used     8292 
_cell_measurement_theta_min       2.782 
_cell_measurement_theta_max       35.957
 
_exptl_crystal_description        fragment 
_exptl_crystal_colour             colourless
_exptl_crystal_density_meas       ?
_exptl_crystal_density_method     ?
_exptl_crystal_density_diffrn     1.610          
_exptl_crystal_F_000              528
_exptl_transmission_factor_min    ?
_exptl_transmission_factor_max    ?
_exptl_crystal_size_max           0.150
_exptl_crystal_size_mid           0.130
_exptl_crystal_size_min           0.120
_exptl_absorpt_coefficient_mu     0.422
_shelx_estimated_absorpt_T_min    0.939
_shelx_estimated_absorpt_T_max    0.951
_exptl_absorpt_correction_type    multi-scan 
_exptl_absorpt_correction_T_min   0.6750
_exptl_absorpt_correction_T_max   0.7471 
_exptl_absorpt_process_details    
;
(<i>SADABS</i>; Krause <i>et al.</i>, 2015)
;
_exptl_absorpt_special_details    ?
_diffrn_ambient_temperature       100(2)
_diffrn_radiation_wavelength      0.71073
_diffrn_radiation_type            MoK\a
_diffrn_radiation_source          'fine-focus sealed tube'
_diffrn_measurement_device_type   'Bruker APEX2 CCD' 
_diffrn_measurement_method        '\w- and \f-scan'
_diffrn_detector_area_resol_mean  ?
_diffrn_reflns_number             16915
_diffrn_reflns_av_unetI/netI      0.0200
_diffrn_reflns_av_R_equivalents   0.0205
_diffrn_reflns_limit_h_min        -19
_diffrn_reflns_limit_h_max        19
_diffrn_reflns_limit_k_min        -11
_diffrn_reflns_limit_k_max        11
_diffrn_reflns_limit_l_min        -20
_diffrn_reflns_limit_l_max        20
_diffrn_reflns_theta_min          2.071
_diffrn_reflns_theta_max          36.010
_diffrn_reflns_theta_full         25.242
_diffrn_measured_fraction_theta_max   0.986
_diffrn_measured_fraction_theta_full  0.998
_diffrn_reflns_Laue_measured_fraction_max    0.986
_diffrn_reflns_Laue_measured_fraction_full   0.998
_diffrn_reflns_point_group_measured_fraction_max   0.986
_diffrn_reflns_point_group_measured_fraction_full  0.998
_reflns_number_total              4846
_reflns_number_gt                 4222
_reflns_threshold_expression      'I > 2\s(I)'
_reflns_Friedel_coverage          0.000
_reflns_Friedel_fraction_max      .
_reflns_Friedel_fraction_full     .
 
_reflns_special_details
;
 Reflections were merged by SHELXL according to the crystal
 class for the calculation of statistics and refinement.
 
 _reflns_Friedel_fraction is defined as the number of unique
 Friedel pairs measured divided by the number that would be
 possible theoretically, ignoring centric projections and
 systematic absences.
;
 
_computing_data_collection        'APEX2 (Bruker, 2014)' 
_computing_cell_refinement        'SAINT (Bruker, 2014)' 
_computing_data_reduction         'SAINT (Bruker, 2014)'  
_computing_structure_solution     'SHELXT (Sheldrick, 2015a)' 
_computing_structure_refinement   'SHELXL (Sheldrick, 2015b)' 
_computing_molecular_graphics     'ATOMS (Dowty, 2006)' 
_computing_publication_material   'publCIF (Westrip, 2010)'
_refine_special_details           ?
_refine_ls_structure_factor_coef  Fsqd
_refine_ls_matrix_type            full
_refine_ls_weighting_scheme       calc
_refine_ls_weighting_details
'w=1/[\s^2^(Fo^2^)+(0.0296P)^2^+0.2144P] where P=(Fo^2^+2Fc^2^)/3'
_atom_sites_solution_primary      ?
_atom_sites_solution_secondary    ?
_atom_sites_solution_hydrogens    difmap
_refine_ls_hydrogen_treatment     refall
_refine_ls_extinction_method      none
_refine_ls_extinction_coef        .
_refine_ls_number_reflns          4846
_refine_ls_number_parameters      174
_refine_ls_number_restraints      0
_refine_ls_R_factor_all           0.0290
_refine_ls_R_factor_gt            0.0226
_refine_ls_wR_factor_ref          0.0627
_refine_ls_wR_factor_gt           0.0600
_refine_ls_goodness_of_fit_ref    1.057
_refine_ls_restrained_S_all       1.057
_refine_ls_shift/su_max           0.003
_refine_ls_shift/su_mean          0.000
 
loop_
 _atom_site_label
 _atom_site_type_symbol
 _atom_site_fract_x
 _atom_site_fract_y
 _atom_site_fract_z
 _atom_site_U_iso_or_equiv
 _atom_site_adp_type
 _atom_site_occupancy
 _atom_site_site_symmetry_order  
 _atom_site_calc_flag
 _atom_site_refinement_flags_posn
 _atom_site_refinement_flags_adp
 _atom_site_refinement_flags_occupancy
 _atom_site_disorder_assembly
 _atom_site_disorder_group
Na1 Na 0.73735(3) 0.60868(4) 0.25281(2) 0.00971(6) Uani 1 1 d . . . . .
Na2 Na 0.61122(3) 0.85665(4) 0.49101(2) 0.01016(6) Uani 1 1 d . . . . .
S1 S 0.62926(2) 0.87190(2) 0.90427(2) 0.00782(4) Uani 1 1 d . . . . .
O1 O 0.59785(4) 1.03732(7) 0.82680(4) 0.01115(9) Uani 1 1 d . . . . .
O2 O 0.76421(4) 0.86082(6) 0.94039(4) 0.01132(9) Uani 1 1 d . . . . .
O3 O 0.58628(5) 0.70165(7) 0.83327(4) 0.01249(9) Uani 1 1 d . . . . .
O4 O 0.82140(5) 0.86691(7) 0.56218(4) 0.01303(9) Uani 1 1 d . . . . .
O5 O 0.58942(5) 1.09875(7) 0.61090(4) 0.01120(8) Uani 1 1 d . . . . .
O6 O 0.58995(5) 0.61731(7) 0.62548(4) 0.01330(9) Uani 1 1 d . . . . .
O7 O 0.62431(5) 0.58691(7) 0.38344(4) 0.01129(8) Uani 1 1 d . . . . .
O8 O 0.62505(5) 0.86393(7) 0.15968(4) 0.01120(8) Uani 1 1 d . . . . .
O9 O 0.86158(5) 0.61836(7) 0.12768(4) 0.01245(9) Uani 1 1 d . . . . .
O10 O 0.64127(5) 0.35559(7) 0.14489(4) 0.01182(9) Uani 1 1 d . . . . .
H4A H 0.8515(13) 0.954(2) 0.5987(12) 0.040(4) Uiso 1 1 d . . . . .
H4B H 0.8516(13) 0.779(2) 0.6019(12) 0.043(4) Uiso 1 1 d . . . . .
H5A H 0.5956(11) 1.0802(18) 0.6746(11) 0.026(3) Uiso 1 1 d . . . . .
H5B H 0.6368(13) 1.176(2) 0.6092(12) 0.036(4) Uiso 1 1 d . . . . .
H6A H 0.6383(12) 0.547(2) 0.6217(11) 0.035(4) Uiso 1 1 d . . . . .
H6B H 0.6002(13) 0.6471(18) 0.6860(12) 0.033(4) Uiso 1 1 d . . . . .
H7A H 0.6641(12) 0.5256(19) 0.4338(11) 0.030(3) Uiso 1 1 d . . . . .
H7B H 0.5586(13) 0.552(2) 0.3722(11) 0.034(4) Uiso 1 1 d . . . . .
H8A H 0.5625(13) 0.8817(17) 0.1704(12) 0.032(4) Uiso 1 1 d . . . . .
H8B H 0.6117(12) 0.8637(16) 0.0924(12) 0.026(3) Uiso 1 1 d . . . . .
H9A H 0.8365(12) 0.692(2) 0.0783(12) 0.030(3) Uiso 1 1 d . . . . .
H9B H 0.9227(14) 0.6581(19) 0.1633(12) 0.035(4) Uiso 1 1 d . . . . .
H10A H 0.6433(13) 0.3575(17) 0.0795(12) 0.031(4) Uiso 1 1 d . . . . .
H10B H 0.5765(13) 0.3446(17) 0.1426(11) 0.027(3) Uiso 1 1 d . . . . .
 
loop_
 _atom_site_aniso_label
 _atom_site_aniso_U_11
 _atom_site_aniso_U_22
 _atom_site_aniso_U_33
 _atom_site_aniso_U_23
 _atom_site_aniso_U_13
 _atom_site_aniso_U_12
Na1 0.01024(12) 0.00894(11) 0.00991(12) -0.00013(8) 0.00283(9) 0.00009(9)
Na2 0.01047(12) 0.00924(11) 0.01092(12) -0.00086(8) 0.00334(10) 0.00035(8)
S1 0.00814(7) 0.00812(6) 0.00725(6) -0.00034(4) 0.00230(5) 0.00016(4)
O1 0.0130(2) 0.01032(18) 0.0100(2) 0.00250(14) 0.00303(16) 0.00218(15)
O2 0.0082(2) 0.01217(19) 0.0126(2) -0.00043(15) 0.00139(16) 0.00097(14)
O3 0.0143(2) 0.01010(19) 0.0134(2) -0.00404(15) 0.00461(18) -0.00358(16)
O4 0.0137(2) 0.0114(2) 0.0128(2) 0.00025(16) 0.00208(18) 0.00043(16)
O5 0.0120(2) 0.01234(19) 0.00958(19) -0.00041(15) 0.00366(16) -0.00249(15)
O6 0.0141(2) 0.0147(2) 0.0115(2) -0.00089(16) 0.00417(18) 0.00168(16)
O7 0.0110(2) 0.01143(19) 0.0114(2) 0.00066(15) 0.00322(17) 0.00036(15)
O8 0.0106(2) 0.0134(2) 0.0095(2) 0.00013(15) 0.00263(16) 0.00193(15)
O9 0.0129(2) 0.01172(19) 0.0134(2) 0.00062(16) 0.00486(18) -0.00006(16)
O10 0.0101(2) 0.0136(2) 0.0113(2) 0.00019(15) 0.00235(17) -0.00153(15)
 
_geom_special_details
;
 All esds (except the esd in the dihedral angle between two l.s. planes)
 are estimated using the full covariance matrix.  The cell esds are taken
 into account individually in the estimation of esds in distances, angles
 and torsion angles; correlations between esds in cell parameters are only
 used when they are defined by crystal symmetry.  An approximate (isotropic)
 treatment of cell esds is used for estimating esds involving l.s. planes.
;
 
loop_
 _geom_bond_atom_site_label_1
 _geom_bond_atom_site_label_2
 _geom_bond_distance
 _geom_bond_site_symmetry_2
 _geom_bond_publ_flag
Na1 O10 2.3690(6) . ?
Na1 O8 2.3786(6) . ?
Na1 O10 2.4199(6) 2_655 ?
Na1 O7 2.4201(6) . ?
Na1 O8 2.4436(6) 2_645 ?
Na1 O9 2.4599(6) . ?
Na1 Na1 3.6247(5) 2_645 ?
Na1 Na1 3.6247(4) 2_655 ?
Na1 Na2 4.1477(4) . ?
Na2 O5 2.3787(6) 3_676 ?
Na2 O5 2.3804(6) . ?
Na2 O4 2.3939(7) . ?
Na2 O7 2.4093(6) . ?
Na2 O6 2.4928(6) . ?
Na2 O9 2.4952(6) 2_655 ?
Na2 Na2 3.4117(6) 3_676 ?
Na2 H7A 2.626(14) . ?
Na2 H7B 2.637(14) . ?
S1 O3 1.5224(5) . ?
S1 O1 1.5235(5) . ?
S1 O2 1.5339(5) . ?
O4 H4A 0.801(16) . ?
O4 H4B 0.823(16) . ?
O5 H5A 0.803(13) . ?
O5 H5B 0.799(15) . ?
O6 H6A 0.779(15) . ?
O6 H6B 0.773(15) . ?
O7 H7A 0.808(14) . ?
O7 H7B 0.791(15) . ?
O8 H8A 0.801(15) . ?
O8 H8B 0.823(14) . ?
O9 H9A 0.811(14) . ?
O9 H9B 0.789(15) . ?
O10 H10A 0.838(15) . ?
O10 H10B 0.764(14) . ?
 
loop_
 _geom_angle_atom_site_label_1
 _geom_angle_atom_site_label_2
 _geom_angle_atom_site_label_3
 _geom_angle
 _geom_angle_site_symmetry_1
 _geom_angle_site_symmetry_3
 _geom_angle_publ_flag
O10 Na1 O8 101.74(2) . . ?
O10 Na1 O10 172.171(15) . 2_655 ?
O8 Na1 O10 81.77(2) . 2_655 ?
O10 Na1 O7 94.44(2) . . ?
O8 Na1 O7 92.85(2) . . ?
O10 Na1 O7 92.36(2) 2_655 . ?
O10 Na1 O8 81.46(2) . 2_645 ?
O8 Na1 O8 172.148(16) . 2_645 ?
O10 Na1 O8 94.20(2) 2_655 2_645 ?
O7 Na1 O8 94.05(2) . 2_645 ?
O10 Na1 O9 85.75(2) . . ?
O8 Na1 O9 90.60(2) . . ?
O10 Na1 O9 87.22(2) 2_655 . ?
O7 Na1 O9 176.42(2) . . ?
O8 Na1 O9 82.45(2) 2_645 . ?
O10 Na1 Na1 41.337(14) . 2_645 ?
O8 Na1 Na1 143.08(2) . 2_645 ?
O10 Na1 Na1 134.784(19) 2_655 2_645 ?
O7 Na1 Na1 90.812(16) . 2_645 ?
O8 Na1 Na1 40.591(13) 2_645 2_645 ?
O9 Na1 Na1 86.972(16) . 2_645 ?
O10 Na1 Na1 141.76(2) . 2_655 ?
O8 Na1 Na1 41.947(14) . 2_655 ?
O10 Na1 Na1 40.284(14) 2_655 2_655 ?
O7 Na1 Na1 98.253(16) . 2_655 ?
O8 Na1 Na1 132.915(19) 2_645 2_655 ?
O9 Na1 Na1 83.719(16) . 2_655 ?
Na1 Na1 Na1 169.623(18) 2_645 2_655 ?
O10 Na1 Na2 122.704(17) . . ?
O8 Na1 Na2 76.123(15) . . ?
O10 Na1 Na2 64.812(15) 2_655 . ?
O7 Na1 Na2 30.738(13) . . ?
O8 Na1 Na2 108.333(16) 2_645 . ?
O9 Na1 Na2 150.234(16) . . ?
Na1 Na1 Na2 119.574(12) 2_645 . ?
Na1 Na1 Na2 68.519(10) 2_655 . ?
O5 Na2 O5 88.41(2) 3_676 . ?
O5 Na2 O4 165.81(2) 3_676 . ?
O5 Na2 O4 91.68(2) . . ?
O5 Na2 O7 91.10(2) 3_676 . ?
O5 Na2 O7 173.08(2) . . ?
O4 Na2 O7 90.49(2) . . ?
O5 Na2 O6 100.56(2) 3_676 . ?
O5 Na2 O6 91.13(2) . . ?
O4 Na2 O6 93.62(2) . . ?
O7 Na2 O6 82.17(2) . . ?
O5 Na2 O9 81.51(2) 3_676 2_655 ?
O5 Na2 O9 83.52(2) . 2_655 ?
O4 Na2 O9 84.40(2) . 2_655 ?
O7 Na2 O9 103.23(2) . 2_655 ?
O6 Na2 O9 174.23(2) . 2_655 ?
O5 Na2 Na2 44.225(14) 3_676 3_676 ?
O5 Na2 Na2 44.183(15) . 3_676 ?
O4 Na2 Na2 134.14(2) . 3_676 ?
O7 Na2 Na2 134.91(2) . 3_676 ?
O6 Na2 Na2 98.137(18) . 3_676 ?
O9 Na2 Na2 79.533(17) 2_655 3_676 ?
O5 Na2 Na1 100.157(16) 3_676 . ?
O5 Na2 Na1 155.771(17) . . ?
O4 Na2 Na1 74.533(16) . . ?
O7 Na2 Na1 30.891(13) . . ?
O6 Na2 Na1 109.235(16) . . ?
O9 Na2 Na1 75.502(16) 2_655 . ?
Na2 Na2 Na1 139.397(14) 3_676 . ?
O5 Na2 H7A 104.7(3) 3_676 . ?
O5 Na2 H7A 157.5(3) . . ?
O4 Na2 H7A 80.0(3) . . ?
O7 Na2 H7A 17.8(3) . . ?
O6 Na2 H7A 68.8(3) . . ?
O9 Na2 H7A 116.1(3) 2_655 . ?
Na2 Na2 H7A 145.3(3) 3_676 . ?
Na1 Na2 H7A 40.6(3) . . ?
O5 Na2 H7B 76.6(3) 3_676 . ?
O5 Na2 H7B 157.9(3) . . ?
O4 Na2 H7B 106.9(3) . . ?
O7 Na2 H7B 17.3(3) . . ?
O6 Na2 H7B 76.1(3) . . ?
O9 Na2 H7B 109.6(3) 2_655 . ?
Na2 Na2 H7B 119.0(3) 3_676 . ?
Na1 Na2 H7B 45.4(3) . . ?
H7A Na2 H7B 28.2(4) . . ?
O3 S1 O1 105.84(3) . . ?
O3 S1 O2 106.06(3) . . ?
O1 S1 O2 105.86(3) . . ?
Na2 O4 H4A 119.0(11) . . ?
Na2 O4 H4B 115.4(11) . . ?
H4A O4 H4B 101.8(15) . . ?
Na2 O5 Na2 91.59(2) 3_676 . ?
Na2 O5 H5A 110.9(9) 3_676 . ?
Na2 O5 H5A 121.8(9) . . ?
Na2 O5 H5B 119.4(11) 3_676 . ?
Na2 O5 H5B 107.0(10) . . ?
H5A O5 H5B 106.5(14) . . ?
Na2 O6 H6A 100.9(10) . . ?
Na2 O6 H6B 118.1(10) . . ?
H6A O6 H6B 109.7(14) . . ?
Na2 O7 Na1 118.37(2) . . ?
Na2 O7 H7A 96.4(10) . . ?
Na1 O7 H7A 105.4(9) . . ?
Na2 O7 H7B 97.9(10) . . ?
Na1 O7 H7B 127.4(10) . . ?
H7A O7 H7B 106.8(13) . . ?
Na1 O8 Na1 97.46(2) . 2_655 ?
Na1 O8 H8A 116.9(9) . . ?
Na1 O8 H8A 109.6(9) 2_655 . ?
Na1 O8 H8B 115.3(9) . . ?
Na1 O8 H8B 112.1(9) 2_655 . ?
H8A O8 H8B 105.5(14) . . ?
Na1 O9 Na2 125.07(2) . 2_645 ?
Na1 O9 H9A 111.3(10) . . ?
Na2 O9 H9A 96.5(10) 2_645 . ?
Na1 O9 H9B 105.2(11) . . ?
Na2 O9 H9B 111.4(10) 2_645 . ?
H9A O9 H9B 105.9(14) . . ?
Na1 O10 Na1 98.38(2) . 2_645 ?
Na1 O10 H10A 114.5(9) . . ?
Na1 O10 H10A 111.2(9) 2_645 . ?
Na1 O10 H10B 114.3(10) . . ?
Na1 O10 H10B 112.3(10) 2_645 . ?
H10A O10 H10B 106.3(14) . . ?
 
_refine_diff_density_max    0.891
_refine_diff_density_min   -0.329
_refine_diff_density_rms    0.057

_shelx_res_file
;
TITL p21_n
    p21_n_final.res
    created by SHELXL-2018/3 at 15:59:32 on 08-Mar-2020
CELL 0.71073 11.8563 7.2197 12.6977 90 106.794 90
ZERR 8 0.0008 0.0009 0.0005 0 0 0.0017
LATT 1
SYMM -x+1/2,y+1/2,-z+1/2
SFAC O H Na S
UNIT 40 56 8 4
LIST 6 ! automatically inserted. Change 6 to 4 for CHECKCIF!!
L.S. 40
ACTA
BOND $H
size 0.15 0.13 0.12
FMAP 2
PLAN 20
rem omit 0 2 0
HTAB
WGHT    0.029600    0.214400
FVAR       0.16566
NA1   3    0.737348    0.608679    0.252810    11.00000    0.01024    0.00894 =
         0.00991   -0.00013    0.00283    0.00009
NA2   3    0.611218    0.856654    0.491007    11.00000    0.01047    0.00924 =
         0.01092   -0.00086    0.00334    0.00035
S1    4    0.629256    0.871903    0.904270    11.00000    0.00814    0.00812 =
         0.00725   -0.00034    0.00230    0.00016
O1    1    0.597846    1.037318    0.826797    11.00000    0.01296    0.01032 =
         0.00999    0.00250    0.00303    0.00218
O2    1    0.764209    0.860821    0.940393    11.00000    0.00821    0.01217 =
         0.01256   -0.00043    0.00139    0.00097
O3    1    0.586284    0.701650    0.833271    11.00000    0.01434    0.01010 =
         0.01340   -0.00404    0.00461   -0.00358
O4    1    0.821402    0.866910    0.562178    11.00000    0.01372    0.01141 =
         0.01284    0.00025    0.00208    0.00043
O5    1    0.589423    1.098746    0.610897    11.00000    0.01202    0.01234 =
         0.00958   -0.00041    0.00366   -0.00249
O6    1    0.589947    0.617312    0.625480    11.00000    0.01405    0.01469 =
         0.01146   -0.00089    0.00417    0.00168
O7    1    0.624308    0.586907    0.383441    11.00000    0.01105    0.01143 =
         0.01139    0.00066    0.00322    0.00036
O8    1    0.625047    0.863930    0.159675    11.00000    0.01057    0.01337 =
         0.00949    0.00013    0.00263    0.00193
O9    1    0.861585    0.618357    0.127684    11.00000    0.01288    0.01172 =
         0.01341    0.00062    0.00486   -0.00006
O10   1    0.641270    0.355589    0.144895    11.00000    0.01011    0.01358 =
         0.01132    0.00019    0.00235   -0.00153
H4A   2    0.851531    0.953867    0.598740    11.00000    0.04032
H4B   2    0.851632    0.779419    0.601888    11.00000    0.04289
H5A   2    0.595589    1.080225    0.674647    11.00000    0.02613
H5B   2    0.636812    1.176468    0.609242    11.00000    0.03602
H6A   2    0.638261    0.546564    0.621650    11.00000    0.03525
H6B   2    0.600218    0.647052    0.686034    11.00000    0.03266
H7A   2    0.664124    0.525640    0.433824    11.00000    0.03001
H7B   2    0.558641    0.552102    0.372183    11.00000    0.03431
H8A   2    0.562546    0.881696    0.170374    11.00000    0.03218
H8B   2    0.611749    0.863742    0.092393    11.00000    0.02605
H9A   2    0.836535    0.692195    0.078344    11.00000    0.03011
H9B   2    0.922686    0.658094    0.163297    11.00000    0.03510
H10A  2    0.643253    0.357495    0.079491    11.00000    0.03143
H10B  2    0.576494    0.344602    0.142634    11.00000    0.02654
HKLF 4


REM  p21_n
REM wR2 = 0.0625, GooF = S = 1.059, Restrained GooF = 1.059 for all data
REM R1 = 0.0225 for 4222 Fo > 4sig(Fo) and 0.0290 for all 4846 data
REM 174 parameters refined using 0 restraints

END

WGHT      0.0296      0.2144

REM Instructions for potential hydrogen bonds
EQIV $4 -x+3/2, y+1/2, -z+3/2
HTAB O4 S1_$4
HTAB O4 O3_$4
EQIV $5 -x+3/2, y-1/2, -z+3/2
HTAB O4 S1_$5
HTAB O4 O1_$5
HTAB O5 O1
HTAB O5 O2_$4
HTAB O6 O2_$5
HTAB O6 O3
EQIV $3 -x+1, -y+2, -z+1
HTAB O8 S1_$3
HTAB O8 O1_$3
EQIV $6 x, y, z-1
HTAB O8 S1_$6
HTAB O9 O2_$6
EQIV $7 x+1/2, -y+3/2, z-1/2
HTAB O9 O3_$7
EQIV $1 -x+3/2, y-1/2, -z+1/2
HTAB O10 O4_$1
EQIV $8 -x+1, -y+1, -z+1
HTAB O10 S1_$8
HTAB O10 O3_$8

REM Highest difference peak  0.873,  deepest hole -0.340,  1-sigma level  0.056
Q1    1   0.6488  0.8646  0.8542  11.00000  0.05    0.87
Q2    1   0.7041  0.8655  0.9225  11.00000  0.05    0.52
Q3    1   0.6078  0.8831  0.9574  11.00000  0.05    0.40
Q4    1   0.7479  0.8466  0.8102  11.00000  0.05    0.38
Q5    1   0.6011  0.7750  0.8494  11.00000  0.05    0.36
Q6    1   0.6030  0.9731  0.8583  11.00000  0.05    0.36
Q7    1   0.6974  0.8740  0.9859  11.00000  0.05    0.32
Q8    1   0.5971  0.6446  0.8326  11.00000  0.05    0.30
Q9    1   0.5658  0.6661  0.8498  11.00000  0.05    0.27
Q10   1   0.5997  1.0588  0.8592  11.00000  0.05    0.27
Q11   1   0.6254  1.0413  0.8100  11.00000  0.05    0.26
Q12   1   0.8430  0.5512  0.1418  11.00000  0.05    0.24
Q13   1   0.6197  0.6791  0.3835  11.00000  0.05    0.24
Q14   1   0.7593  0.8766  0.5476  11.00000  0.05    0.22
Q15   1   0.5806  0.7302  0.8030  11.00000  0.05    0.21
Q16   1   0.6314  0.6612  0.3640  11.00000  0.05    0.21
Q17   1   0.5430  1.0241  0.8192  11.00000  0.05    0.21
Q18   1   0.6146  0.7641  0.4868  11.00000  0.05    0.20
Q19   1   0.6625  0.4408  0.1535  11.00000  0.05    0.19
Q20   1   0.7810  0.7703  0.9292  11.00000  0.05    0.19
;
_shelx_res_checksum   50416

_shelx_hkl_file
;
   1   0   0    0.01    0.03   1
  -1   0   0    0.01    0.03   1
  -1   0   0    0.01    0.03   1
   1   0   0    0.01    0.03   1
   2   0   0   49.77    1.06   1
  -2   0   0   49.89    1.05   1
  -2   0   0   49.82    1.07   1
   2   0   0   48.38    1.04   1
   3   0   0   -0.22    0.02   1
   3   0   0   -0.22    0.03   1
  -3   0   0   -0.17    0.03   1
   5   0   0    0.02    0.02   1
   5   0   0   -0.01    0.02   1
  -5   0   0   -0.02    0.03   1
   5   0   0   -0.06    0.03   1
  -6   0   0  182.12    3.86   1
   6   0   0  184.08    3.82   1
   6   0   0  175.22    3.83   1
   7   0   0   -0.01    0.03   1
   7   0   0    0.02    0.04   1
   7   0   0   -0.03    0.03   1
  -7   0   0   -0.02    0.03   1
  -8   0   0  290.57    6.09   1
   8   0   0  284.42    6.16   1
   8   0   0  278.88    6.16   1
   8   0   0  303.45    6.26   1
   9   0   0    0.02    0.05   1
  -9   0   0    0.02    0.04   1
   9   0   0   -0.03    0.03   1
   9   0   0    0.01    0.03   1
 -10   0   0    0.20    0.05   1
  10   0   0    0.17    0.04   1
  10   0   0    0.18    0.06   1
  11   0   0   -0.03    0.03   1
 -11   0   0   -0.01    0.06   1
  11   0   0   -0.01    0.06   1
  12   0   0    3.75    0.15   1
 -12   0   0    3.98    0.16   1
  13   0   0    0.02    0.06   1
   0  -1   0    0.03    0.02   1
   0  -1   0    0.01    0.02   1
   0   1   0   -0.01    0.02   1
   0   1   0    0.02    0.04   1
   0   1   0    0.03    0.05   1
  -1  -1   0   64.37    1.35   1
  -1  -1   0   59.82    1.34   1
   1  -1   0   62.79    1.34   1
   1  -1   0   62.38    1.35   1
   1   1   0   61.00    1.35   1
   1   1   0   64.26    1.34   1
  -1   1   0   62.33    1.32   1
   1   1   0   62.43    1.33   1
  -1   1   0   61.77    1.34   1
  -1   1   0   63.55    1.34   1
   2  -1   0   99.31    2.23   1
  -2  -1   0  106.47    2.21   1
   2   1   0  104.99    2.24   1
  -2   1   0  104.71    2.21   1
  -3  -1   0    2.46    0.08   1
   3  -1   0    2.59    0.09   1
   3   1   0    2.55    0.08   1
  -3   1   0    2.53    0.07   1
  -4  -1   0   83.83    1.76   1
   4  -1   0   83.83    1.76   1
   4   1   0   82.31    1.76   1
  -4   1   0   83.20    1.78   1
   4   1   0   81.01    1.78   1
  -5  -1   0  166.09    3.37   1
   5  -1   0  158.40    3.35   1
   5  -1   0  155.88    3.35   1
  -5   1   0  157.84    3.36   1
   5   1   0  157.32    3.40   1
   5   1   0  156.70    3.37   1
   6  -1   0   68.64    1.45   1
   6  -1   0   69.21    1.47   1
  -6  -1   0   71.27    1.48   1
   6   1   0   66.70    1.47   1
  -6   1   0   68.24    1.46   1
   6   1   0   69.50    1.48   1
   7  -1   0   28.09    0.62   1
   7  -1   0   27.85    0.59   1
   7  -1   0   27.36    0.59   1
  -7  -1   0   28.39    0.63   1
   7   1   0   27.23    0.62   1
  -7   1   0   28.40    0.61   1
   7   1   0   27.86    0.63   1
   8  -1   0   35.98    0.79   1
  -8  -1   0   35.87    0.79   1
   8   1   0   35.15    0.78   1
  -8   1   0   35.60    0.78   1
   8   1   0   35.20    0.80   1
  -9  -1   0   12.31    0.31   1
   9   1   0   11.74    0.31   1
   9   1   0   11.89    0.29   1
  -9   1   0   11.68    0.29   1
 -10  -1   0   33.05    0.75   1
 -10   1   0   32.12    0.73   1
  10   1   0   32.12    0.74   1
  10   1   0   32.26    0.72   1
 -11  -1   0    0.00    0.06   1
  11   1   0   -0.11    0.06   1
  11   1   0   -0.03    0.04   1
 -11   1   0    0.05    0.05   1
 -12  -1   0    2.03    0.13   1
  12   1   0    1.95    0.09   1
  12   1   0    1.79    0.12   1
 -13  -1   0   15.24    0.42   1
  13   1   0   15.70    0.41   1
  13   1   0   15.30    0.36   1
 -14  -1   0    6.79    0.28   1
  14   1   0    6.89    0.24   1
   0  -2   0    1.06    0.09   1
   0  -2   0    1.18    0.08   1
   0   2   0    1.30    0.08   1
   0   2   0    1.13    0.08   1
  -1  -2   0   29.58    0.64   1
   1  -2   0   29.14    0.64   1
   1  -2   0   28.49    0.65   1
  -1  -2   0   29.07    0.64   1
  -1  -2   0   29.63    0.65   1
   1   2   0   29.51    0.64   1
  -1   2   0   30.30    0.64   1
   1   2   0   30.98    0.65   1
   2  -2   0   -0.08    0.04   1
  -2  -2   0   -0.12    0.03   1
  -2  -2   0   -0.08    0.04   1
  -2   2   0   -0.08    0.02   1
   2   2   0   -0.16    0.04   1
   3  -2   0    1.61    0.08   1
  -3  -2   0    1.68    0.07   1
  -3  -2   0    1.68    0.08   1
  -3   2   0    1.73    0.05   1
   3   2   0    1.61    0.08   1
  -4  -2   0    0.11    0.05   1
   4  -2   0    0.15    0.05   1
  -4   2   0    0.09    0.03   1
   4   2   0    0.07    0.04   1
   5  -2   0  152.96    3.38   1
  -5  -2   0  162.33    3.33   1
   5   2   0  159.69    3.32   1
   5   2   0  151.20    3.37   1
  -5   2   0  161.80    3.36   1
   6  -2   0    1.57    0.10   1
  -6  -2   0    1.70    0.09   1
   6   2   0    1.47    0.08   1
  -6   2   0    1.70    0.06   1
   6   2   0    1.71    0.10   1
  -7  -2   0    3.06    0.12   1
   7  -2   0    3.00    0.13   1
   7   2   0    3.06    0.11   1
   7   2   0    2.98    0.12   1
  -7   2   0    2.98    0.09   1
  -8  -2   0    0.62    0.07   1
  -8   2   0    0.71    0.05   1
   8   2   0    0.69    0.07   1
   8   2   0    0.60    0.07   1
  -9  -2   0   39.89    0.91   1
  -9   2   0   40.31    0.88   1
   9   2   0   39.02    0.89   1
   9   2   0   41.12    0.91   1
 -10  -2   0    0.18    0.07   1
 -10   2   0    0.23    0.05   1
  10   2   0    0.23    0.06   1
  10   2   0    0.33    0.08   1
 -11  -2   0   19.87    0.51   1
  11   2   0   20.63    0.48   1
  11   2   0   20.07    0.51   1
 -12  -2   0    0.05    0.07   1
  12   2   0    0.03    0.06   1
  12   2   0   -0.06    0.07   1
 -13  -2   0   21.81    0.56   1
  13   2   0   22.51    0.52   1
  13   2   0   21.95    0.56   1
 -14  -2   0    0.24    0.10   1
  14   2   0    0.43    0.10   1
  14   2   0    0.38    0.07   1
  15   2   0   15.28    0.52   1
 -17  -2   0    4.29    0.27   1
 -18  -2   0   -0.05    0.13   1
   0  -3   0    0.01    0.05   1
   0  -3   0    0.02    0.03   1
   0   3   0   -0.01    0.03   1
  -1  -3   0    3.46    0.12   1
   1  -3   0    3.47    0.11   1
  -1  -3   0    3.89    0.11   1
   1  -3   0    3.66    0.13   1
   1   3   0    3.96    0.11   1
  -1   3   0    3.79    0.11   1
  -2  -3   0    8.32    0.21   1
   2  -3   0    8.19    0.21   1
  -2  -3   0    8.07    0.22   1
  -2  -3   0    7.92    0.21   1
   2   3   0    8.24    0.21   1
  -2   3   0    8.47    0.20   1
   3  -3   0    6.40    0.18   1
  -3  -3   0    6.04    0.17   1
  -3  -3   0    6.35    0.18   1
  -3   3   0    6.25    0.16   1
   3   3   0    6.55    0.18   1
  -4  -3   0    0.71    0.06   1
  -4  -3   0    0.57    0.06   1
   4  -3   0    0.61    0.07   1
   4   3   0    0.61    0.06   1
  -4   3   0    0.62    0.05   1
  -5  -3   0   37.67    0.84   1
   5  -3   0   36.92    0.85   1
  -5  -3   0   38.93    0.84   1
  -5   3   0   38.14    0.81   1
   5   3   0   37.06    0.84   1
  -6  -3   0   22.02    0.51   1
   6  -3   0   20.88    0.51   1
  -6  -3   0   21.23    0.50   1
   6   3   0   21.20    0.50   1
   6   3   0   20.77    0.51   1
  -6   3   0   21.42    0.47   1
  -7  -3   0   67.53    1.44   1
   7  -3   0   64.86    1.45   1
  -7  -3   0   68.22    1.45   1
   7   3   0   65.04    1.43   1
   7   3   0   66.15    1.45   1
  -7   3   0   64.32    1.40   1
  -8  -3   0    0.32    0.07   1
  -8  -3   0    0.32    0.07   1
   8  -3   0    0.43    0.08   1
   8   3   0    0.45    0.08   1
   8   3   0    0.41    0.06   1
  -8   3   0    0.42    0.04   1
  -9  -3   0    8.53    0.26   1
   9  -3   0    8.49    0.27   1
   9   3   0    8.25    0.24   1
  -9   3   0    8.43    0.22   1
   9   3   0    8.39    0.26   1
 -10  -3   0   48.79    1.11   1
  10   3   0   48.90    1.10   1
  10   3   0   49.50    1.12   1
 -11  -3   0   12.46    0.37   1
  11   3   0   13.98    0.38   1
  11   3   0   13.86    0.36   1
 -12  -3   0    1.33    0.14   1
 -12  -3   0    1.53    0.13   1
  12   3   0    1.28    0.12   1
  12   3   0    1.25    0.11   1
 -13  -3   0   22.65    0.59   1
 -13  -3   0   22.92    0.63   1
  13   3   0   22.78    0.59   1
  13   3   0   23.42    0.56   1
 -14  -3   0   10.57    0.38   1
 -14  -3   0   11.10    0.35   1
  14   3   0   11.59    0.31   1
  14   3   0   10.77    0.35   1
 -15  -3   0   16.54    0.47   1
 -15  -3   0   16.01    0.51   1
  15   3   0   15.27    0.46   1
 -16  -3   0    0.84    0.15   1
 -17  -3   0    0.93    0.17   1
   0  -4   0  966.59   20.82   1
   0   4   0 1000.00   20.79   1
   1  -4   0   90.11    1.93   1
   1  -4   0   89.65    1.95   1
  -1  -4   0   92.93    1.93   1
  -1  -4   0   89.21    1.95   1
   1   4   0   90.76    1.94   1
  -1   4   0   92.47    1.93   1
  -2  -4   0   52.19    1.17   1
  -2  -4   0   54.22    1.15   1
   2  -4   0   51.55    1.17   1
  -2   4   0   54.37    1.15   1
   2   4   0   54.09    1.16   1
  -3  -4   0   12.83    0.34   1
   3  -4   0   13.27    0.34   1
  -3  -4   0   13.41    0.32   1
   3   4   0   13.82    0.33   1
  -3   4   0   13.47    0.31   1
   4  -4   0  146.48    3.16   1
  -4  -4   0  145.63    3.16   1
  -4  -4   0  149.47    3.15   1
   4   4   0  150.70    3.16   1
  -4   4   0  151.34    3.13   1
  -5  -4   0    3.64    0.14   1
   5  -4   0    3.41    0.15   1
  -5  -4   0    3.94    0.14   1
  -5   4   0    3.60    0.11   1
   5   4   0    3.73    0.14   1
  -6  -4   0   11.84    0.31   1
   6  -4   0   11.19    0.32   1
  -6  -4   0   11.94    0.32   1
   6   4   0   11.91    0.31   1
  -6   4   0   12.07    0.28   1
  -7  -4   0   28.97    0.68   1
  -7  -4   0   28.94    0.68   1
   7  -4   0   28.82    0.68   1
  -7   4   0   28.76    0.63   1
   7   4   0   28.33    0.68   1
   7   4   0   28.51    0.67   1
   8  -4   0  127.29    2.98   1
  -8  -4   0  142.49    2.98   1
  -8  -4   0  142.24    2.98   1
   8   4   0  138.07    2.98   1
  -8   4   0  142.53    2.93   1
   8   4   0  139.95    2.97   1
  -9  -4   0    6.26    0.22   1
  -9  -4   0    6.05    0.22   1
   9  -4   0    5.68    0.22   1
   9   4   0    5.81    0.21   1
   9   4   0    5.88    0.22   1
  10  -4   0    5.27    0.22   1
 -10  -4   0    5.44    0.21   1
 -10  -4   0    5.51    0.22   1
  10   4   0    5.37    0.22   1
  10   4   0    5.49    0.21   1
 -11  -4   0    2.38    0.15   1
 -11  -4   0    2.20    0.16   1
  11   4   0    1.99    0.15   1
  11   4   0    2.22    0.14   1
 -12  -4   0   12.54    0.38   1
 -12  -4   0   12.76    0.39   1
  12   4   0   11.66    0.35   1
  12   4   0   12.25    0.37   1
 -13  -4   0    0.07    0.10   1
 -13  -4   0    0.17    0.10   1
  13   4   0    0.07    0.07   1
  13   4   0    0.09    0.09   1
 -14  -4   0    0.03    0.10   1
 -14  -4   0    0.11    0.11   1
  14   4   0    0.04    0.08   1
  14   4   0    0.11    0.10   1
 -15  -4   0    1.49    0.17   1
 -15  -4   0    1.58    0.16   1
  15   4   0    1.86    0.17   1
  15   4   0    1.66    0.13   1
 -16  -4   0   13.59    0.47   1
 -16  -4   0   13.39    0.43   1
 -17  -4   0   -0.04    0.12   1
   0  -5   0   -0.05    0.06   1
   0  -5   0   -0.01    0.04   1
   0   5   0    0.03    0.04   1
  -1  -5   0   14.49    0.38   1
   1  -5   0   14.77    0.36   1
   1  -5   0   15.25    0.39   1
  -1  -5   0   15.21    0.36   1
  -1   5   0   14.79    0.36   1
   1   5   0   15.50    0.37   1
  -2  -5   0   44.81    0.98   1
   2  -5   0   44.92    1.01   1
  -2  -5   0   42.34    1.00   1
  -2   5   0   46.48    0.98   1
   2   5   0   44.69    0.99   1
  -3  -5   0    1.75    0.11   1
  -3  -5   0    1.80    0.09   1
   3  -5   0    1.74    0.10   1
  -3   5   0    1.65    0.09   1
   3   5   0    1.64    0.10   1
  -4  -5   0   25.39    0.58   1
  -4  -5   0   24.76    0.60   1
   4  -5   0   24.84    0.60   1
   4   5   0   25.17    0.59   1
  -4   5   0   24.95    0.57   1
  -5  -5   0   29.68    0.67   1
  -5  -5   0   28.77    0.68   1
  -5  -5   0   28.11    0.68   1
   5  -5   0   28.68    0.68   1
   5   5   0   28.96    0.68   1
  -5   5   0   28.85    0.64   1
  -6  -5   0   46.16    1.05   1
  -6  -5   0   47.38    1.04   1
   6  -5   0   45.77    1.06   1
  -6   5   0   46.71    1.01   1
   6   5   0   45.75    1.05   1
   7  -5   0   10.91    0.33   1
  -7  -5   0   12.26    0.33   1
  -7  -5   0   11.54    0.32   1
   7   5   0   10.46    0.32   1
  -7   5   0   11.32    0.28   1
   8  -5   0   15.89    0.44   1
  -8  -5   0   15.61    0.43   1
  -8  -5   0   16.40    0.43   1
   8   5   0   15.66    0.44   1
   8   5   0   16.45    0.43   1
  -9  -5   0    0.05    0.08   1
  -9  -5   0   -0.03    0.07   1
   9  -5   0    0.14    0.09   1
   9   5   0   -0.05    0.07   1
   9   5   0    0.09    0.09   1
 -10  -5   0   14.36    0.40   1
 -10  -5   0   13.98    0.40   1
  10  -5   0   13.26    0.41   1
  10   5   0   13.62    0.38   1
  10   5   0   13.22    0.40   1
  11  -5   0    0.00    0.10   1
 -11  -5   0   -0.03    0.08   1
 -11  -5   0    0.03    0.08   1
  11   5   0    0.35    0.10   1
  11   5   0    0.15    0.09   1
 -12  -5   0    7.11    0.28   1
 -12  -5   0    7.68    0.30   1
  12   5   0    7.66    0.26   1
  12   5   0    7.50    0.29   1
 -13  -5   0    1.27    0.15   1
 -13  -5   0    1.55    0.17   1
  13   5   0    1.53    0.15   1
  13   5   0    1.46    0.14   1
 -14  -5   0    4.09    0.23   1
 -14  -5   0    4.43    0.24   1
  14   5   0    4.48    0.21   1
  14   5   0    4.43    0.24   1
 -15  -5   0    8.09    0.34   1
 -15  -5   0    8.06    0.34   1
  15   5   0    8.97    0.34   1
 -16  -5   0    0.40    0.13   1
 -16  -5   0    0.47    0.14   1
  16   5   0    0.23    0.13   1
 -17  -5   0    2.74    0.22   1
 -17  -5   0    2.97    0.24   1
   0  -6   0    0.85    0.10   1
   0  -6   0    0.69    0.07   1
   0   6   0    0.80    0.08   1
  -1  -6   0   43.24    0.93   1
   1  -6   0   42.42    0.94   1
  -1  -6   0   41.54    0.97   1
   1  -6   0   40.60    0.97   1
   1   6   0   43.82    0.96   1
  -1   6   0   41.83    0.95   1
  -2  -6   0    0.07    0.07   1
  -2  -6   0    0.15    0.05   1
   2  -6   0    0.05    0.08   1
  -2   6   0    0.07    0.06   1
   2   6   0    0.13    0.07   1
  -3  -6   0   48.35    1.11   1
   3  -6   0   48.10    1.11   1
  -3  -6   0   50.23    1.08   1
   3   6   0   49.48    1.10   1
  -3   6   0   48.98    1.08   1
   4  -6   0    4.90    0.20   1
  -4  -6   0    5.18    0.21   1
  -4  -6   0    5.43    0.18   1
  -4   6   0    5.28    0.17   1
   4   6   0    5.26    0.19   1
  -5  -6   0   39.84    0.87   1
  -5  -6   0   37.20    0.90   1
   5  -6   0   37.79    0.90   1
  -5   6   0   39.25    0.86   1
   5   6   0   38.31    0.89   1
   6  -6   0    1.87    0.14   1
  -6  -6   0    2.27    0.13   1
  -6  -6   0    2.32    0.13   1
  -6   6   0    2.26    0.10   1
   6   6   0    2.33    0.14   1
   7  -6   0    8.47    0.29   1
  -7  -6   0    8.07    0.28   1
  -7  -6   0    8.73    0.26   1
   7   6   0    8.03    0.26   1
   8  -6   0    0.22    0.09   1
  -8  -6   0    0.16    0.07   1
  -8  -6   0    0.20    0.10   1
  -8  -6   0    0.19    0.09   1
   8   6   0    0.28    0.08   1
   8   6   0    0.33    0.10   1
   9  -6   0    3.35    0.19   1
  -9  -6   0    3.86    0.20   1
  -9  -6   0    3.99    0.19   1
   9   6   0    3.77    0.19   1
   9   6   0    4.16    0.21   1
 -10  -6   0    0.11    0.09   1
 -10  -6   0   -0.09    0.08   1
  10  -6   0    0.05    0.10   1
  10   6   0    0.12    0.10   1
  10   6   0    0.03    0.10   1
 -11  -6   0   12.02    0.38   1
  11  -6   0   10.75    0.38   1
 -11  -6   0   10.94    0.36   1
  11   6   0   11.45    0.36   1
  11   6   0   11.45    0.38   1
 -12  -6   0    0.71    0.13   1
 -12  -6   0    0.89    0.14   1
  12  -6   0    0.72    0.14   1
  12   6   0    0.93    0.14   1
  12   6   0    0.74    0.13   1
 -13  -6   0    3.09    0.21   1
 -13  -6   0    3.23    0.22   1
  13   6   0    3.05    0.21   1
  13   6   0    3.32    0.19   1
 -14  -6   0    0.07    0.11   1
 -14  -6   0    0.07    0.11   1
  14   6   0    0.13    0.10   1
  14   6   0    0.10    0.12   1
 -15  -6   0    4.83    0.28   1
  15   6   0    4.75    0.28   1
  15   6   0    5.20    0.24   1
 -16  -6   0    0.05    0.12   1
  16   6   0    0.09    0.10   1
  16   6   0   -0.01    0.12   1
   0  -7   0    0.05    0.05   1
   0  -7   0    0.09    0.08   1
   0   7   0    0.03    0.06   1
   1  -7   0   22.33    0.58   1
  -1  -7   0   22.41    0.53   1
  -1  -7   0   22.00    0.57   1
  -1   7   0   22.92    0.55   1
   1   7   0   22.71    0.56   1
  -2  -7   0    9.63    0.26   1
   2  -7   0    9.90    0.31   1
  -2  -7   0    9.26    0.30   1
  -2   7   0    9.21    0.27   1
   2   7   0    8.49    0.28   1
  -3  -7   0    8.23    0.28   1
  -3  -7   0    8.42    0.24   1
   3  -7   0    8.65    0.29   1
  -3   7   0    8.43    0.25   1
   3   7   0    8.56    0.27   1
  -4  -7   0   -0.04    0.06   1
   4  -7   0    0.01    0.08   1
  -4  -7   0    0.02    0.08   1
   4   7   0   -0.06    0.07   1
  -4   7   0   -0.03    0.06   1
   5  -7   0   38.53    0.94   1
  -5  -7   0   38.82    0.94   1
  -5  -7   0   40.86    0.90   1
  -5   7   0   39.40    0.89   1
   5   7   0   40.04    0.93   1
  -6  -7   0    4.45    0.18   1
   6  -7   0    4.03    0.21   1
  -6  -7   0    4.50    0.21   1
   6   7   0    4.82    0.20   1
  -7  -7   0   13.59    0.41   1
   7  -7   0   13.24    0.40   1
  -7  -7   0   13.93    0.38   1
   7   7   0   13.87    0.40   1
  -8  -7   0    1.91    0.16   1
  -8  -7   0    1.65    0.14   1
   8  -7   0    1.51    0.15   1
   8   7   0    1.67    0.16   1
   8   7   0    1.97    0.15   1
   9  -7   0   13.02    0.40   1
  -9  -7   0   12.83    0.41   1
   9   7   0   13.14    0.42   1
   9   7   0   13.23    0.40   1
 -10  -7   0   11.23    0.36   1
 -10  -7   0   11.52    0.39   1
  10  -7   0   11.72    0.39   1
  10   7   0   11.32    0.37   1
  10   7   0   11.81    0.40   1
 -11  -7   0    5.15    0.24   1
 -11  -7   0    4.86    0.26   1
  11  -7   0    4.82    0.26   1
  11   7   0    4.96    0.23   1
  11   7   0    4.82    0.26   1
 -12  -7   0    0.56    0.15   1
  12  -7   0    0.67    0.15   1
  12   7   0    0.75    0.13   1
  12   7   0    0.79    0.15   1
  13  -7   0   10.04    0.39   1
 -13  -7   0    8.35    0.37   1
  13   7   0   10.03    0.37   1
  13   7   0    9.33    0.33   1
 -14  -7   0    0.30    0.16   1
  14   7   0    0.76    0.15   1
  14   7   0    0.65    0.13   1
 -15  -7   0    6.52    0.34   1
  15   7   0    7.84    0.35   1
   0  -8   0  102.12    2.21   1
   0  -8   0  101.78    2.27   1
   0   8   0  104.57    2.24   1
  -1  -8   0   42.20    0.95   1
  -1  -8   0   40.27    0.98   1
   1  -8   0   40.70    0.99   1
   1   8   0   41.14    0.96   1
  -1   8   0   41.95    0.96   1
   2  -8   0    8.77    0.31   1
  -2  -8   0    8.67    0.31   1
  -2   8   0    8.51    0.28   1
   2   8   0    8.78    0.29   1
   3  -8   0    4.74    0.22   1
  -3  -8   0    4.50    0.22   1
  -3   8   0    4.43    0.19   1
   3   8   0    4.64    0.21   1
  -4  -8   0   19.23    0.54   1
   4  -8   0   20.67    0.56   1
  -4   8   0   20.52    0.51   1
   4   8   0   20.31    0.54   1
   5  -8   0    0.47    0.12   1
  -5  -8   0    0.45    0.11   1
   5   8   0    0.50    0.10   1
  -6  -8   0    0.04    0.10   1
   6  -8   0    0.09    0.10   1
   6   8   0    0.04    0.09   1
  -7  -8   0   14.90    0.46   1
   7  -8   0   15.15    0.46   1
   7   8   0   15.47    0.45   1
   8  -8   0   27.36    0.72   1
  -8  -8   0   26.91    0.72   1
   8   8   0   27.62    0.73   1
   8   8   0   27.09    0.70   1
   9  -8   0    4.00    0.23   1
  -9  -8   0    3.47    0.23   1
   9   8   0    3.70    0.24   1
   9   8   0    3.87    0.21   1
  10  -8   0    3.69    0.23   1
 -10  -8   0    3.62    0.23   1
  10   8   0    3.36    0.21   1
  10   8   0    3.05    0.23   1
 -11  -8   0   -0.10    0.12   1
  11  -8   0    0.00    0.11   1
  11   8   0    0.08    0.10   1
  11   8   0   -0.02    0.12   1
 -12  -8   0    4.66    0.28   1
  12  -8   0    5.03    0.28   1
  12   8   0    4.93    0.25   1
  12   8   0    4.74    0.28   1
  13  -8   0    0.01    0.13   1
 -13  -8   0   -0.28    0.12   1
  13   8   0    0.01    0.13   1
  13   8   0   -0.10    0.10   1
   0  -9   0   -0.07    0.10   1
   0   9   0   -0.04    0.08   1
  -1  -9   0    0.48    0.12   1
   1  -9   0    0.44    0.12   1
  -1   9   0    0.40    0.09   1
   1   9   0    0.25    0.09   1
   2  -9   0    2.39    0.19   1
  -2  -9   0    2.28    0.18   1
   2   9   0    2.03    0.16   1
  -2   9   0    2.55    0.15   1
  -3  -9   0    1.23    0.16   1
   3  -9   0    1.48    0.16   1
   3   9   0    1.76    0.15   1
  -3   9   0    1.51    0.13   1
   4  -9   0    1.26    0.15   1
  -4  -9   0    1.55    0.16   1
   4   9   0    1.07    0.13   1
   5  -9   0    0.96    0.14   1
  -5  -9   0    0.81    0.14   1
   5   9   0    0.80    0.12   1
   6  -9   0   10.04    0.37   1
  -6  -9   0   10.22    0.37   1
   6   9   0   10.31    0.35   1
  -7  -9   0   10.36    0.38   1
   7  -9   0    9.76    0.37   1
   7   9   0   10.77    0.36   1
  -8  -9   0   -0.03    0.11   1
   8  -9   0   -0.07    0.12   1
   8   9   0    0.08    0.13   1
   8   9   0    0.08    0.10   1
   9  -9   0    0.30    0.13   1
  -9  -9   0    0.43    0.14   1
   9   9   0    0.50    0.12   1
   9   9   0    0.24    0.13   1
  10  -9   0    4.81    0.28   1
 -10  -9   0    5.05    0.28   1
  10   9   0    4.82    0.29   1
  10   9   0    4.61    0.25   1
 -11  -9   0    3.63    0.26   1
  11  -9   0    3.52    0.25   1
  11   9   0    3.42    0.27   1
  11   9   0    3.05    0.22   1
 -12  -9   0    1.05    0.18   1
  12  -9   0    0.81    0.16   1
  12   9   0    0.50    0.16   1
  12   9   0    0.90    0.15   1
   0 -10   0    0.49    0.14   1
   0  10   0    0.43    0.11   1
  -1 -10   0    6.34    0.30   1
   1 -10   0    6.82    0.30   1
  -1  10   0    6.23    0.26   1
   1  10   0    6.40    0.27   1
  -2 -10   0    0.20    0.12   1
   2 -10   0    0.05    0.11   1
  -2  10   0    0.01    0.08   1
   2  10   0    0.15    0.10   1
   3 -10   0    2.73    0.22   1
  -3 -10   0    3.25    0.23   1
   3  10   0    3.06    0.20   1
  -4 -10   0    3.34    0.23   1
   4 -10   0    3.82    0.24   1
   4  10   0    3.20    0.21   1
   5 -10   0   12.16    0.43   1
  -5 -10   0   11.76    0.42   1
   5  10   0   12.20    0.41   1
  -6 -10   0    2.83    0.23   1
   6 -10   0    2.76    0.22   1
   6  10   0    2.79    0.21   1
  -7 -10   0    1.02    0.16   1
   7 -10   0    1.00    0.17   1
   7  10   0    0.93    0.17   1
   7  10   0    0.89    0.15   1
   8 -10   0    1.35    0.18   1
  -8 -10   0    1.69    0.20   1
   8  10   0    1.71    0.20   1
   8  10   0    1.65    0.17   1
  -9 -10   0    6.53    0.32   1
   9 -10   0    6.22    0.31   1
   9  10   0    6.46    0.30   1
   9  10   0    5.12    0.33   1
  10 -10   0   -0.09    0.13   1
 -10 -10   0    0.01    0.13   1
  10  10   0   -0.01    0.11   1
  10  10   0    0.10    0.14   1
   0 -11   0   -0.05    0.12   1
   0  11   0   -0.03    0.10   1
  -1 -11   0    6.83    0.32   1
   1 -11   0    6.20    0.31   1
   1  11   0    6.37    0.28   1
  -1  11   0    6.02    0.31   1
  -2 -11   0    1.17    0.17   1
   2 -11   0    0.85    0.16   1
   2  11   0    0.85    0.14   1
  -3 -11   0    4.03    0.28   1
   3 -11   0    4.00    0.26   1
   3  11   0    3.98    0.24   1
   4 -11   0    0.14    0.13   1
  -4 -11   0    0.16    0.13   1
   4  11   0   -0.07    0.10   1
  -5 -11   0   11.45    0.43   1
   5 -11   0   11.58    0.43   1
   5  11   0   10.81    0.40   1
   6 -11   0    0.35    0.16   1
  -6 -11   0    0.11    0.13   1
   6  11   0    0.12    0.12   1
   6  11   0   -0.09    0.13   1
   7 -11   0    5.84    0.32   1
  -7 -11   0    5.54    0.30   1
   7  11   0    5.70    0.32   1
   7  11   0    5.63    0.30   1
  14   0  -1   -0.01    0.07   1
  13   0  -1   14.64    0.39   1
  12   0  -1   -0.08    0.06   1
 -12   0   1    0.00    0.06   1
  11   0  -1   10.47    0.29   1
 -11   0   1   10.29    0.28   1
  10   0  -1   -0.07    0.05   1
  10   0  -1   -0.01    0.02   1
  10   0  -1    0.01    0.03   1
 -10   0   1    0.00    0.05   1
   9   0  -1   25.45    0.59   1
  -9   0   1   25.72    0.58   1
   9   0  -1   25.90    0.55   1
   9   0  -1   25.63    0.55   1
  -8   0   1   -0.02    0.03   1
   8   0  -1    0.03    0.02   1
   8   0  -1   -0.05    0.05   1
   8   0  -1    0.01    0.02   1
   7   0  -1   37.84    0.83   1
   7   0  -1   38.13    0.81   1
   7   0  -1   37.33    0.81   1
  -7   0   1   37.98    0.82   1
   6   0  -1    0.02    0.02   1
   6   0  -1   -0.04    0.02   1
  -6   0   1   -0.02    0.03   1
   6   0  -1   -0.02    0.04   1
   5   0  -1    1.88    0.06   1
  -5   0   1    1.72    0.06   1
   5   0  -1    1.89    0.08   1
   5   0  -1    1.70    0.06   1
   4   0  -1    0.02    0.02   1
   4   0  -1    0.00    0.03   1
  -4   0   1   -0.01    0.02   1
   4   0  -1   -0.02    0.02   1
  -3   0   1  286.55    5.89   1
   3   0  -1  271.39    5.95   1
   2   0  -1    0.01    0.03   1
  -2   0   1    0.03    0.02   1
   2   0  -1    0.01    0.03   1
  -2   0   1    0.03    0.05   1
   2   0  -1    0.01    0.03   1
  -2   0   1    0.01    0.02   1
  -2   0   1    0.01    0.03   1
   1   0  -1    0.01    0.03   1
   1   0  -1    0.01    0.03   1
  -1   0   1    0.01    0.03   1
  -1   0   1    0.01    0.03   1
   1   0  -1    0.01    0.03   1
  -1   0   1    0.01    0.03   1
   0   0  -1    0.01    0.03   1
   0   0   1    0.01    0.03   1
   0   0   1    0.01    0.03   1
   0   0  -1    0.01    0.03   1
  -1   0  -1    9.45    0.21   1
   1   0   1    9.71    0.21   1
   2   0   1   -0.04    0.02   1
  -2   0  -1   -0.11    0.03   1
   2   0   1   -0.11    0.02   1
  -3   0  -1   64.27    1.35   1
   3   0   1   61.51    1.36   1
   3   0   1   65.95    1.36   1
   4   0   1    0.01    0.03   1
  -4   0  -1   -0.01    0.03   1
   5   0   1   55.32    1.19   1
  -5   0  -1   56.42    1.20   1
  -6   0  -1   -0.02    0.03   1
   6   0   1    0.04    0.03   1
  -7   0  -1   17.89    0.42   1
   7   0   1   18.20    0.42   1
   8   0   1   -0.02    0.03   1
  -8   0  -1   -0.01    0.04   1
   8   0   1    0.03    0.04   1
  -9   0  -1  158.99    3.38   1
   9   0   1  158.50    3.37   1
   9   0   1  160.89    3.36   1
 -10   0  -1    0.01    0.05   1
  10   0   1   -0.04    0.04   1
  10   0   1    0.02    0.05   1
  11   0   1    0.12    0.04   1
  11   0   1    0.14    0.05   1
 -11   0  -1    0.08    0.06   1
  12   0   1   -0.05    0.03   1
 -12   0  -1    0.03    0.06   1
  12   0   1    0.08    0.06   1
 -13   0  -1    2.48    0.15   1
 -18  -1   1    1.50    0.19   1
  15   1  -1   10.86    0.33   1
  14   1  -1    0.39    0.08   1
 -13  -1   1    5.74    0.20   1
  13   1  -1    5.62    0.21   1
 -12  -1   1    1.46    0.11   1
  12   1  -1    1.52    0.11   1
  12   1  -1    1.44    0.07   1
 -11  -1   1    1.28    0.10   1
 -11   1   1    1.19    0.08   1
  11   1  -1    1.10    0.10   1
  11   1  -1    1.02    0.07   1
 -10  -1   1   21.35    0.51   1
 -10   1   1   21.57    0.49   1
  10   1  -1   21.05    0.52   1
  10   1  -1   21.55    0.48   1
  -9  -1   1    2.05    0.11   1
   9   1  -1    2.10    0.12   1
   9   1  -1    2.19    0.09   1
  -9   1   1    2.00    0.08   1
   8  -1  -1   45.72    0.98   1
  -8  -1   1   44.83    0.98   1
  -8   1   1   43.94    0.96   1
   8   1  -1   45.04    0.97   1
   8   1  -1   43.75    0.99   1
  -7  -1   1    0.37    0.05   1
   7  -1  -1    0.37    0.05   1
  -7   1   1    0.39    0.04   1
   7   1  -1    0.33    0.04   1
   7   1  -1    0.47    0.06   1
   6  -1  -1    0.78    0.06   1
  -6  -1   1    0.74    0.06   1
  -6   1   1    0.78    0.04   1
   6   1  -1    0.70    0.06   1
   6   1  -1    0.64    0.05   1
  -5  -1   1    5.23    0.14   1
   5  -1  -1    5.01    0.15   1
   5   1  -1    5.09    0.15   1
   5   1  -1    4.97    0.14   1
  -5   1   1    5.14    0.12   1
   4  -1  -1    0.27    0.04   1
  -4  -1   1    0.25    0.04   1
   4   1  -1    0.26    0.03   1
   4   1  -1    0.17    0.04   1
  -4   1   1    0.23    0.02   1
  -3  -1   1    7.46    0.17   1
   3  -1  -1    7.31    0.18   1
   3   1  -1    7.11    0.17   1
   3   1  -1    6.74    0.18   1
   2  -1  -1   41.21    0.85   1
  -2  -1   1   40.03    0.86   1
  -2  -1   1   39.04    0.85   1
   2   1  -1   39.56    0.86   1
   2   1  -1   40.39    0.85   1
   1  -1  -1   49.68    1.06   1
  -1  -1   1   51.70    1.07   1
  -1  -1   1   50.59    1.07   1
  -1  -1   1   50.05    1.07   1
   1   1  -1   50.32    1.07   1
   1   1  -1   50.13    1.08   1
  -1   1   1   50.19    1.06   1
   0  -1   1   10.66    0.24   1
   0  -1  -1   10.26    0.23   1
   0  -1   1   10.31    0.23   1
   0  -1  -1   10.75    0.23   1
   0  -1   1   10.43    0.23   1
   0   1   1   10.68    0.23   1
   0   1  -1   10.57    0.23   1
   0   1  -1   10.40    0.23   1
   0   1   1   10.40    0.23   1
   0   1  -1   10.30    0.24   1
  -1  -1  -1    6.70    0.16   1
   1  -1   1    6.55    0.16   1
   1  -1   1    6.71    0.15   1
   1  -1   1    6.71    0.16   1
  -1   1  -1    6.70    0.15   1
   2  -1   1   18.91    0.43   1
  -2  -1  -1   19.85    0.43   1
   2  -1   1   19.72    0.42   1
  -2   1  -1   19.14    0.42   1
  -3  -1  -1    0.08    0.03   1
   3  -1   1    0.14    0.04   1
  -3   1  -1    0.11    0.03   1
  -3   1  -1    0.14    0.02   1
   4  -1   1    1.99    0.06   1
  -4  -1  -1    1.94    0.08   1
   4  -1   1    2.05    0.08   1
  -4   1  -1    2.09    0.06   1
  -4   1  -1    2.05    0.07   1
  -5  -1  -1   51.39    1.11   1
   5  -1   1   51.43    1.09   1
   5   1   1   51.65    1.11   1
  -5   1  -1   51.80    1.10   1
   6  -1   1   23.76    0.51   1
  -6  -1  -1   23.55    0.54   1
   6   1   1   23.22    0.53   1
  -6   1  -1   23.69    0.52   1
  -7  -1  -1   25.95    0.60   1
   7  -1   1   26.17    0.56   1
   7   1   1   26.44    0.59   1
  -7   1  -1   25.63    0.58   1
   8  -1   1    3.35    0.10   1
   8  -1   1    3.41    0.10   1
  -8  -1  -1    3.51    0.13   1
  -8   1  -1    3.24    0.12   1
   8   1   1    3.50    0.13   1
   8   1   1    3.57    0.12   1
   9  -1   1   22.65    0.50   1
  -9  -1  -1   23.49    0.55   1
   9  -1   1   22.87    0.50   1
   9   1   1   22.77    0.53   1
  -9   1  -1   23.77    0.53   1
   9   1   1   22.79    0.54   1
  10  -1   1    3.50    0.09   1
 -10  -1  -1    3.33    0.14   1
 -10   1  -1    3.22    0.13   1
  10   1   1    3.30    0.13   1
  10   1   1    3.24    0.14   1
 -11  -1  -1    1.39    0.11   1
 -11   1  -1    1.20    0.09   1
  11   1   1    1.14    0.10   1
  11   1   1    1.24    0.09   1
 -12  -1  -1   10.61    0.31   1
  12   1   1   10.27    0.30   1
 -12   1  -1   10.59    0.29   1
  12   1   1   10.71    0.27   1
 -13  -1  -1    6.36    0.23   1
  13   1   1    6.62    0.22   1
  13   1   1    6.27    0.19   1
 -14  -1  -1    1.22    0.13   1
 -18  -2   1    3.26    0.26   1
 -17  -2   1    1.22    0.17   1
 -16  -2   1   44.59    1.12   1
 -15  -2   1    1.04    0.15   1
  15   2  -1    0.97    0.13   1
 -14  -2   1   12.52    0.37   1
  14   2  -1   12.71    0.38   1
 -13  -2   1    0.76    0.10   1
  13   2  -1    0.65    0.10   1
  13   2  -1    0.61    0.07   1
 -12  -2   1   16.31    0.43   1
  12   2  -1   16.29    0.40   1
  12   2  -1   16.15    0.43   1
 -11  -2   1    0.45    0.08   1
  11   2  -1    0.37    0.06   1
  11   2  -1    0.37    0.09   1
 -10  -2   1   14.77    0.39   1
  10   2  -1   15.02    0.37   1
  10   2  -1   15.10    0.40   1
 -10   2   1   15.27    0.36   1
  -9  -2   1    2.49    0.12   1
   9   2  -1    2.40    0.13   1
  -9   2   1    2.41    0.09   1
   9   2  -1    2.46    0.10   1
  -8  -2   1  111.99    2.36   1
   8  -2  -1  108.47    2.37   1
  -8   2   1  109.55    2.32   1
   8   2  -1  111.82    2.34   1
   8   2  -1  108.84    2.36   1
   7  -2  -1   -0.01    0.04   1
  -7  -2   1    0.03    0.04   1
  -7   2   1    0.10    0.02   1
   7   2  -1    0.07    0.05   1
   7   2  -1    0.06    0.04   1
   6  -2  -1   31.96    0.74   1
  -6  -2   1   34.58    0.73   1
  -6   2   1   34.04    0.70   1
   6   2  -1   31.61    0.74   1
   6   2  -1   31.60    0.72   1
   5  -2  -1    6.29    0.18   1
  -5  -2   1    6.26    0.17   1
  -5  -2   1    6.15    0.18   1
  -5   2   1    6.19    0.14   1
   5   2  -1    6.11    0.18   1
   5   2  -1    6.01    0.17   1
  -4  -2   1   28.62    0.65   1
   4  -2  -1   29.82    0.66   1
  -4  -2   1   28.87    0.65   1
   4   2  -1   29.21    0.65   1
  -4   2   1   30.66    0.62   1
   4   2  -1   29.01    0.66   1
  -3  -2   1    0.89    0.06   1
   3  -2  -1    0.86    0.07   1
  -3  -2   1    0.79    0.06   1
  -3   2   1    1.01    0.04   1
   3   2  -1    0.91    0.06   1
  -2  -2   1   45.74    0.97   1
   2  -2  -1   45.20    0.98   1
   2   2  -1   45.07    0.97   1
  -1  -2   1    4.47    0.12   1
   1  -2  -1    4.29    0.12   1
  -1  -2   1    4.41    0.12   1
   1   2  -1    4.29    0.12   1
  -1   2   1    4.30    0.11   1
   0  -2  -1    1.72    0.05   1
   0  -2   1    1.64    0.07   1
   0  -2  -1    1.71    0.06   1
   0  -2   1    1.68    0.07   1
   0   2   1    1.97    0.05   1
   0   2  -1    1.76    0.07   1
  -1  -2  -1   11.68    0.28   1
   1  -2   1   11.35    0.27   1
  -1  -2  -1   12.14    0.26   1
  -1  -2  -1   11.30    0.27   1
   1  -2   1   11.53    0.27   1
  -1   2  -1   11.74    0.26   1
   2  -2   1  884.53   18.64   1
   3  -2   1   14.11    0.31   1
  -3  -2  -1   13.75    0.33   1
   3  -2   1   13.93    0.33   1
  -3   2  -1   13.94    0.31   1
   4  -2   1  124.01    2.65   1
   4  -2   1  125.34    2.66   1
  -4  -2  -1  124.84    2.64   1
  -4   2  -1  124.98    2.66   1
  -5  -2  -1    0.21    0.05   1
   5  -2   1    0.22    0.02   1
   5  -2   1    0.28    0.05   1
  -5   2  -1    0.22    0.04   1
  -6  -2  -1   96.25    2.01   1
   6  -2   1   91.73    2.01   1
  -6   2  -1   92.43    1.98   1
   6   2   1   94.26    2.00   1
  -7  -2  -1    0.26    0.06   1
   7  -2   1    0.28    0.06   1
   7  -2   1    0.27    0.02   1
   7  -2   1    0.28    0.02   1
  -7   2  -1    0.26    0.04   1
   7   2   1    0.25    0.05   1
   7   2   1    0.21    0.06   1
  -8  -2  -1    0.19    0.06   1
  -8   2  -1    0.31    0.04   1
   8   2   1    0.26    0.05   1
   8   2   1    0.20    0.06   1
  -9  -2  -1    0.06    0.06   1
   9   2   1    0.05    0.06   1
   9   2   1   -0.04    0.05   1
  -9   2  -1    0.10    0.04   1
 -10  -2  -1   40.66    0.92   1
  10   2   1   40.17    0.89   1
 -10   2  -1   39.29    0.88   1
  10   2   1   39.31    0.91   1
 -11  -2  -1    0.73    0.10   1
  11   2   1    0.71    0.09   1
  11   2   1    0.86    0.08   1
 -11   2  -1    0.96    0.09   1
 -12  -2  -1    0.14    0.08   1
  12   2   1    0.00    0.06   1
  12   2   1   -0.03    0.07   1
 -13  -2  -1   -0.01    0.07   1
  13   2   1    0.03    0.06   1
  13   2   1   -0.13    0.07   1
 -14  -2  -1    8.62    0.29   1
  14   2   1    7.99    0.24   1
  14   2   1    8.27    0.27   1
 -15  -2  -1    0.39    0.10   1
 -18  -2  -1    2.31    0.22   1
 -18  -3   1    2.72    0.24   1
 -17  -3   1    0.08    0.12   1
 -16  -3   1    1.40    0.18   1
  16   3  -1    1.16    0.14   1
 -15  -3   1    9.95    0.38   1
 -15  -3   1   10.35    0.35   1
  15   3  -1   10.27    0.34   1
 -14  -3   1    8.49    0.29   1
 -14  -3   1    8.04    0.33   1
  14   3  -1    8.27    0.29   1
  14   3  -1    8.20    0.25   1
 -13  -3   1   12.64    0.41   1
 -13  -3   1   12.43    0.37   1
  13   3  -1   12.69    0.34   1
  13   3  -1   12.65    0.38   1
 -12  -3   1    0.57    0.11   1
 -12  -3   1    0.43    0.09   1
  12   3  -1    0.66    0.08   1
  12   3  -1    0.60    0.10   1
 -11  -3   1    2.80    0.15   1
 -11  -3   1    2.61    0.17   1
  11   3  -1    2.77    0.17   1
  11   3  -1    2.88    0.14   1
 -10  -3   1   28.66    0.71   1
 -10  -3   1   29.07    0.68   1
  10  -3  -1   27.76    0.69   1
  10   3  -1   28.78    0.69   1
  10   3  -1   28.87    0.67   1
   9  -3  -1    0.28    0.08   1
  -9  -3   1    0.30    0.07   1
  -9  -3   1    0.50    0.09   1
  -9   3   1    0.36    0.04   1
   9   3  -1    0.38    0.06   1
   9   3  -1    0.27    0.08   1
   8  -3  -1    0.20    0.06   1
  -8  -3   1    0.18    0.06   1
  -8  -3   1    0.20    0.07   1
  -8   3   1    0.14    0.03   1
   8   3  -1    0.13    0.07   1
   8   3  -1    0.08    0.05   1
  -7  -3   1   19.13    0.47   1
  -7  -3   1   19.18    0.46   1
   7  -3  -1   18.31    0.46   1
   7   3  -1   18.58    0.45   1
   7   3  -1   18.48    0.47   1
  -7   3   1   19.00    0.41   1
   6  -3  -1    1.53    0.10   1
  -6  -3   1    1.82    0.10   1
  -6  -3   1    1.75    0.10   1
  -6   3   1    1.86    0.06   1
   6   3  -1    1.69    0.09   1
   6   3  -1    1.78    0.09   1
  -5  -3   1    0.77    0.07   1
   5  -3  -1    0.73    0.07   1
  -5  -3   1    0.85    0.07   1
   5   3  -1    0.87    0.07   1
  -5   3   1    0.89    0.04   1
   4  -3  -1   88.98    1.89   1
  -4  -3   1   87.43    1.89   1
  -4  -3   1   87.48    1.89   1
  -4   3   1   88.31    1.87   1
   4   3  -1   89.20    1.89   1
  -3  -3   1    3.12    0.11   1
   3  -3  -1    2.76    0.11   1
  -3   3   1    2.96    0.09   1
   3   3  -1    2.82    0.11   1
   2  -3  -1    5.51    0.16   1
  -2  -3   1    5.95    0.16   1
  -2  -3   1    5.63    0.17   1
   2   3  -1    5.91    0.16   1
  -2   3   1    6.21    0.15   1
  -1  -3   1   15.60    0.36   1
   1  -3  -1   15.78    0.35   1
   1  -3  -1   15.30    0.37   1
  -1  -3   1   15.78    0.36   1
  -1   3   1   15.27    0.35   1
   1   3  -1   15.08    0.36   1
   0  -3  -1   23.50    0.53   1
   0  -3   1   23.84    0.53   1
   0  -3  -1   23.04    0.51   1
   0  -3   1   23.37    0.53   1
   0   3  -1   23.74    0.52   1
  -1  -3  -1   11.95    0.29   1
  -1  -3  -1   10.95    0.28   1
  -1  -3  -1   11.80    0.26   1
   1  -3   1   11.60    0.29   1
   1  -3   1   11.33    0.28   1
  -1   3  -1   11.85    0.27   1
   2  -3   1   45.75    0.98   1
  -2  -3  -1   44.25    0.98   1
   2  -3   1   44.27    0.98   1
  -2  -3  -1   44.87    0.99   1
  -2  -3  -1   46.24    0.97   1
  -2   3  -1   45.37    0.97   1
  -3  -3  -1    7.38    0.20   1
  -3  -3  -1    7.41    0.19   1
   3  -3   1    7.46    0.18   1
   3  -3   1    7.20    0.21   1
  -3   3  -1    7.63    0.18   1
   4  -3   1    1.65    0.06   1
   4  -3   1    1.68    0.08   1
  -4  -3  -1    1.68    0.08   1
  -4  -3  -1    1.47    0.09   1
  -4   3  -1    1.77    0.07   1
   4   3   1    1.79    0.09   1
  -5  -3  -1    0.56    0.06   1
  -5  -3  -1    0.64    0.07   1
   5  -3   1    0.58    0.07   1
  -5   3  -1    0.57    0.05   1
   5   3   1    0.60    0.06   1
   6  -3   1    0.78    0.08   1
  -6  -3  -1    0.89    0.08   1
  -6   3  -1    0.93    0.06   1
   6   3   1    0.74    0.07   1
  -7  -3  -1   32.89    0.75   1
   7  -3   1   31.72    0.75   1
   7   3   1   32.58    0.75   1
   7   3   1   31.37    0.74   1
  -7   3  -1   33.07    0.71   1
   8  -3   1   29.96    0.73   1
  -8  -3  -1   31.21    0.72   1
   8   3   1   30.46    0.72   1
  -8   3  -1   30.69    0.68   1
   8   3   1   30.72    0.71   1
   9  -3   1   33.83    0.81   1
  -9  -3  -1   34.51    0.80   1
   9   3   1   34.13    0.78   1
   9   3   1   34.50    0.80   1
  -9   3  -1   33.87    0.76   1
 -10  -3  -1    0.01    0.07   1
  10   3   1   -0.02    0.07   1
  10   3   1    0.02    0.06   1
 -11  -3  -1    0.51    0.09   1
  11   3   1    0.50    0.09   1
  11   3   1    0.39    0.08   1
 -12  -3  -1   17.97    0.49   1
  12   3   1   18.46    0.48   1
  12   3   1   17.94    0.46   1
 -13  -3  -1    1.84    0.15   1
  13   3   1    1.71    0.12   1
  13   3   1    1.73    0.14   1
 -14  -3  -1    0.12    0.11   1
 -14  -3  -1   -0.05    0.10   1
  14   3   1    0.05    0.09   1
  14   3   1    0.06    0.07   1
 -15  -3  -1    5.23    0.27   1
 -15  -3  -1    5.19    0.24   1
 -16  -3  -1    4.99    0.26   1
 -16  -3  -1    4.89    0.29   1
 -17  -3  -1    7.07    0.34   1
 -17  -4   1    0.44    0.15   1
 -16  -4   1    0.07    0.13   1
 -16  -4   1    0.37    0.11   1
  16   4  -1    0.18    0.11   1
 -15  -4   1   12.94    0.41   1
 -15  -4   1   12.93    0.44   1
  15   4  -1   13.00    0.41   1
  15   4  -1   12.69    0.36   1
 -14  -4   1    1.18    0.14   1
 -14  -4   1    1.28    0.16   1
  14   4  -1    1.32    0.14   1
  14   4  -1    1.27    0.12   1
 -13  -4   1    2.89    0.20   1
 -13  -4   1    2.94    0.18   1
  13   4  -1    2.67    0.18   1
  13   4  -1    2.93    0.16   1
 -12  -4   1    0.01    0.08   1
 -12  -4   1    0.04    0.08   1
  12   4  -1    0.08    0.08   1
  12   4  -1    0.05    0.09   1
 -11  -4   1   15.45    0.43   1
 -11  -4   1   15.69    0.45   1
  11  -4  -1   15.54    0.45   1
  11   4  -1   15.61    0.41   1
  11   4  -1   15.71    0.44   1
 -10  -4   1    0.91    0.12   1
 -10  -4   1    0.87    0.10   1
  10  -4  -1    0.94    0.12   1
  10   4  -1    0.97    0.11   1
  10   4  -1    0.89    0.09   1
  -9  -4   1    0.01    0.07   1
   9  -4  -1   -0.02    0.06   1
  -9  -4   1   -0.03    0.07   1
   9   4  -1   -0.05    0.06   1
   9   4  -1    0.08    0.07   1
   8  -4  -1    0.36    0.08   1
  -8  -4   1    0.39    0.08   1
  -8  -4   1    0.34    0.08   1
   8   4  -1    0.43    0.08   1
  -8   4   1    0.45    0.04   1
   8   4  -1    0.34    0.07   1
  -7  -4   1    7.75    0.23   1
  -7  -4   1    7.52    0.23   1
   7  -4  -1    7.19    0.24   1
   7   4  -1    7.31    0.23   1
   7   4  -1    7.08    0.24   1
  -7   4   1    7.52    0.19   1
   6  -4  -1    2.39    0.13   1
  -6  -4   1    2.50    0.12   1
  -6  -4   1    2.81    0.13   1
  -6   4   1    2.55    0.09   1
   6   4  -1    2.54    0.12   1
  -5  -4   1   26.82    0.61   1
  -5  -4   1   26.83    0.62   1
   5  -4  -1   25.97    0.62   1
   5   4  -1   26.21    0.61   1
  -5   4   1   26.34    0.58   1
   4  -4  -1    4.50    0.15   1
  -4  -4   1    4.55    0.15   1
  -4  -4   1    4.22    0.16   1
   4   4  -1    4.33    0.15   1
  -4   4   1    4.43    0.12   1
   3  -4  -1   18.27    0.44   1
  -3  -4   1   18.33    0.43   1
  -3  -4   1   18.22    0.44   1
  -3   4   1   18.64    0.41   1
   3   4  -1   17.99    0.44   1
  -2  -4   1    3.75    0.13   1
   2  -4  -1    3.96    0.14   1
  -2  -4   1    3.86    0.14   1
   2   4  -1    3.74    0.13   1
  -2   4   1    3.85    0.12   1
  -1  -4   1    5.29    0.16   1
   1  -4  -1    4.75    0.16   1
   1  -4  -1    4.96    0.14   1
  -1  -4   1    5.03    0.16   1
  -1   4   1    4.85    0.14   1
   1   4  -1    5.14    0.15   1
   0  -4  -1   11.61    0.27   1
   0  -4   1   11.16    0.29   1
   0  -4   1   11.32    0.28   1
   0  -4  -1   11.57    0.30   1
   0   4  -1   11.56    0.29   1
   0   4   1   11.64    0.28   1
  -1  -4  -1   53.86    1.19   1
   1  -4   1   53.04    1.19   1
  -1  -4  -1   55.65    1.17   1
   1  -4   1   54.34    1.18   1
   1   4   1   54.93    1.18   1
  -1   4  -1   55.25    1.18   1
  -2  -4  -1   26.17    0.60   1
   2  -4   1   25.76    0.60   1
  -2  -4  -1   25.63    0.60   1
  -2  -4  -1   26.59    0.58   1
   2  -4   1   24.96    0.60   1
  -2   4  -1   26.81    0.58   1
   2   4   1   26.63    0.60   1
  -3  -4  -1    1.84    0.10   1
  -3  -4  -1    1.72    0.08   1
   3  -4   1    1.59    0.10   1
  -3  -4  -1    1.72    0.10   1
  -3   4  -1    1.69    0.08   1
   3   4   1    1.65    0.09   1
  -4  -4  -1    7.71    0.22   1
   4  -4   1    7.24    0.22   1
  -4  -4  -1    7.34    0.20   1
  -4   4  -1    7.54    0.20   1
   4   4   1    7.67    0.21   1
   5  -4   1   14.53    0.38   1
  -5  -4  -1   15.13    0.37   1
  -5  -4  -1   14.81    0.38   1
  -5   4  -1   14.64    0.35   1
   5   4   1   15.03    0.37   1
   6  -4   1    1.32    0.11   1
  -6  -4  -1    1.59    0.09   1
  -6  -4  -1    1.37    0.09   1
  -6   4  -1    1.44    0.08   1
   6   4   1    1.21    0.10   1
   7  -4   1   56.77    1.30   1
  -7  -4  -1   59.82    1.29   1
  -7  -4  -1   56.83    1.29   1
   7   4   1   59.72    1.29   1
  -7   4  -1   57.97    1.26   1
   8  -4   1   16.84    0.45   1
  -8  -4  -1   17.53    0.45   1
  -8  -4  -1   17.87    0.45   1
  -8   4  -1   16.80    0.40   1
   8   4   1   17.64    0.45   1
   8   4   1   16.51    0.44   1
   9  -4   1   34.69    0.85   1
  -9  -4  -1   36.31    0.85   1
  -9  -4  -1   36.98    0.85   1
   9   4   1   35.46    0.83   1
   9   4   1   35.97    0.85   1
 -10  -4  -1    4.73    0.20   1
  10  -4   1    4.08    0.21   1
 -10  -4  -1    4.95    0.21   1
  10   4   1    4.70    0.20   1
  10   4   1    4.45    0.19   1
 -11  -4  -1    3.56    0.19   1
 -11  -4  -1    3.07    0.18   1
  11   4   1    3.25    0.17   1
  11   4   1    2.92    0.17   1
 -12  -4  -1    0.80    0.12   1
 -12  -4  -1    1.06    0.14   1
  12   4   1    1.13    0.13   1
  12   4   1    1.24    0.12   1
 -13  -4  -1    1.76    0.16   1
 -13  -4  -1    1.66    0.15   1
  13   4   1    1.84    0.14   1
  13   4   1    1.75    0.15   1
 -14  -4  -1    0.01    0.10   1
 -14  -4  -1    0.08    0.11   1
  14   4   1    0.00    0.08   1
  14   4   1    0.19    0.10   1
 -15  -4  -1   12.23    0.42   1
 -15  -4  -1   12.12    0.40   1
  15   4   1   12.17    0.35   1
 -16  -4  -1    1.32    0.17   1
 -16  -4  -1    1.18    0.15   1
 -17  -4  -1    0.46    0.15   1
 -17  -5   1    0.26    0.14   1
 -17  -5   1    0.35    0.13   1
 -16  -5   1    2.59    0.20   1
 -16  -5   1    2.76    0.23   1
  16   5  -1    2.67    0.21   1
 -15  -5   1    1.76    0.18   1
 -15  -5   1    1.52    0.16   1
  15   5  -1    1.71    0.17   1
  15   5  -1    1.46    0.13   1
 -14  -5   1    0.21    0.12   1
 -14  -5   1    0.10    0.10   1
  14   5  -1    0.03    0.11   1
  14   5  -1    0.07    0.09   1
 -13  -5   1    8.00    0.33   1
 -13  -5   1    8.84    0.32   1
  13   5  -1    8.84    0.33   1
  13   5  -1    8.99    0.30   1
  12  -5  -1    0.23    0.11   1
 -12  -5   1    0.24    0.10   1
 -12  -5   1    0.27    0.10   1
  12   5  -1    0.20    0.11   1
  12   5  -1    0.19    0.08   1
 -11  -5   1    0.68    0.11   1
 -11  -5   1    0.62    0.12   1
  11  -5  -1    0.53    0.11   1
  11   5  -1    0.62    0.12   1
  11   5  -1    0.74    0.10   1
  10  -5  -1    6.78    0.26   1
 -10  -5   1    7.27    0.26   1
 -10  -5   1    6.84    0.26   1
  10   5  -1    7.10    0.27   1
  10   5  -1    6.83    0.24   1
   9  -5  -1   20.98    0.56   1
  -9  -5   1   21.82    0.56   1
  -9  -5   1   22.07    0.56   1
   9   5  -1   22.16    0.57   1
   9   5  -1   21.82    0.55   1
  -8  -5   1   23.78    0.59   1
   8  -5  -1   22.92    0.59   1
  -8  -5   1   24.58    0.59   1
   8   5  -1   24.19    0.60   1
   8   5  -1   23.36    0.58   1
   7  -5  -1    0.51    0.09   1
  -7  -5   1    0.42    0.08   1
  -7  -5   1    0.52    0.08   1
   7   5  -1    0.43    0.09   1
  -7   5   1    0.44    0.05   1
   7   5  -1    0.48    0.08   1
  -6  -5   1    0.74    0.10   1
   6  -5  -1    0.71    0.09   1
  -6  -5   1    0.66    0.08   1
   6   5  -1    0.66    0.08   1
  -6   5   1    0.75    0.06   1
  -5  -5   1   16.79    0.44   1
  -5  -5   1   17.53    0.43   1
   5  -5  -1   17.34    0.44   1
  -5   5   1   17.39    0.40   1
   5   5  -1   16.69    0.43   1
  -4  -5   1    4.38    0.17   1
   4  -5  -1    4.20    0.17   1
  -4  -5   1    4.28    0.16   1
  -4   5   1    4.40    0.13   1
   4   5  -1    4.36    0.16   1
  -3  -5   1   14.33    0.35   1
   3  -5  -1   13.97    0.37   1
  -3  -5   1   13.80    0.36   1
  -3   5   1   14.00    0.33   1
   3   5  -1   13.33    0.35   1
   2  -5  -1    6.53    0.22   1
  -2  -5   1    6.79    0.21   1
  -2  -5   1    7.00    0.20   1
  -2   5   1    6.93    0.19   1
   2   5  -1    6.71    0.21   1
  -1  -5   1   31.82    0.72   1
   1  -5  -1   31.92    0.74   1
  -1  -5   1   30.91    0.73   1
   1  -5  -1   31.99    0.70   1
   1   5  -1   31.85    0.72   1
  -1   5   1   32.26    0.71   1
   0  -5  -1    7.07    0.23   1
   0  -5   1    7.41    0.23   1
   0  -5   1    7.34    0.21   1
   0  -5  -1    7.25    0.19   1
   0   5   1    7.47    0.21   1
   0   5  -1    7.52    0.21   1
  -1  -5  -1    6.50    0.22   1
   1  -5   1    7.03    0.20   1
   1  -5   1    6.51    0.21   1
  -1  -5  -1    6.86    0.18   1
   1   5   1    6.80    0.20   1
  -1   5  -1    6.90    0.20   1
   2  -5   1    6.94    0.20   1
  -2  -5  -1    6.73    0.21   1
  -2  -5  -1    6.97    0.19   1
   2  -5   1    6.78    0.22   1
   2   5   1    6.85    0.21   1
  -2   5  -1    6.81    0.19   1
   3  -5   1    1.82    0.12   1
  -3  -5  -1    2.02    0.12   1
  -3  -5  -1    2.14    0.09   1
  -3   5  -1    2.04    0.09   1
   3   5   1    1.89    0.11   1
   4  -5   1    2.10    0.12   1
  -4  -5  -1    1.80    0.11   1
  -4  -5  -1    2.09    0.13   1
  -4  -5  -1    2.01    0.10   1
  -4   5  -1    1.88    0.09   1
   4   5   1    2.15    0.12   1
  -5  -5  -1   15.88    0.38   1
  -5  -5  -1   15.11    0.40   1
   5  -5   1   15.05    0.40   1
  -5  -5  -1   15.09    0.41   1
   5   5   1   15.76    0.40   1
  -5   5  -1   15.04    0.37   1
   6  -5   1    1.88    0.13   1
  -6  -5  -1    1.72    0.12   1
  -6  -5  -1    1.65    0.11   1
   6   5   1    1.93    0.11   1
  -6   5  -1    1.83    0.09   1
  -7  -5  -1   19.39    0.49   1
   7  -5   1   19.08    0.50   1
  -7  -5  -1   19.41    0.48   1
  -7   5  -1   18.50    0.45   1
   7   5   1   18.77    0.48   1
  -8  -5  -1    0.54    0.08   1
  -8  -5  -1    0.52    0.09   1
   8  -5   1    0.53    0.10   1
   8   5   1    0.62    0.10   1
   8   5   1    0.54    0.09   1
  -9  -5  -1    9.58    0.29   1
   9  -5   1    8.67    0.30   1
  -9  -5  -1    9.03    0.29   1
   9   5   1    8.47    0.28   1
   9   5   1    8.65    0.30   1
 -10  -5  -1    1.78    0.14   1
 -10  -5  -1    1.79    0.15   1
  10  -5   1    1.58    0.15   1
  10   5   1    1.69    0.13   1
  10   5   1    1.84    0.16   1
 -11  -5  -1    0.37    0.10   1
  11  -5   1    0.34    0.11   1
 -11  -5  -1    0.42    0.10   1
  11   5   1    0.28    0.10   1
  11   5   1    0.40    0.11   1
 -12  -5  -1    9.26    0.33   1
 -12  -5  -1    9.93    0.34   1
  12   5   1    9.62    0.33   1
  12   5   1    9.24    0.31   1
 -13  -5  -1    4.77    0.24   1
 -13  -5  -1    5.32    0.26   1
  13   5   1    4.56    0.21   1
  13   5   1    4.72    0.24   1
 -14  -5  -1    1.44    0.17   1
 -14  -5  -1    1.24    0.15   1
  14   5   1    1.06    0.13   1
  14   5   1    1.25    0.15   1
 -15  -5  -1    1.43    0.18   1
 -15  -5  -1    1.97    0.18   1
  15   5   1    1.52    0.16   1
  15   5   1    1.87    0.15   1
 -16  -5  -1    1.35    0.18   1
 -16  -5  -1    1.36    0.17   1
 -16  -6   1   11.40    0.42   1
  16   6  -1   11.25    0.37   1
  16   6  -1   11.00    0.40   1
 -15  -6   1    3.52    0.26   1
  15   6  -1    3.67    0.24   1
 -14  -6   1    3.45    0.24   1
  14   6  -1    3.94    0.21   1
  14   6  -1    3.77    0.25   1
 -13  -6   1    0.14    0.11   1
  13  -6  -1   -0.14    0.11   1
  13   6  -1   -0.04    0.11   1
  13   6  -1   -0.09    0.10   1
  12  -6  -1    0.36    0.12   1
 -12  -6   1    0.09    0.10   1
  12   6  -1    0.19    0.11   1
  12   6  -1    0.31    0.10   1
  11  -6  -1    0.19    0.11   1
 -11  -6   1    0.03    0.09   1
  11   6  -1   -0.13    0.11   1
  11   6  -1    0.02    0.09   1
  10  -6  -1    0.37    0.11   1
 -10  -6   1    0.36    0.10   1
  10   6  -1    0.22    0.11   1
  10   6  -1    0.17    0.10   1
  -9  -6   1    3.59    0.19   1
   9  -6  -1    3.07    0.17   1
  -9  -6   1    3.54    0.20   1
   9   6  -1    3.77    0.18   1
   9   6  -1    3.39    0.20   1
  -8  -6   1   16.99    0.45   1
   8  -6  -1   16.32    0.46   1
  -8  -6   1   16.25    0.46   1
   8   6  -1   16.13    0.46   1
   8   6  -1   16.22    0.44   1
  -7  -6   1    5.02    0.19   1
   7  -6  -1    4.52    0.20   1
  -7  -6   1    4.34    0.20   1
   7   6  -1    4.48    0.19   1
   6  -6  -1   38.08    0.90   1
  -6  -6   1   38.60    0.88   1
  -6  -6   1   37.46    0.89   1
   6   6  -1   38.05    0.89   1
  -6   6   1   38.21    0.84   1
   5  -6  -1    5.67    0.22   1
  -5  -6   1    5.63    0.22   1
  -5  -6   1    5.95    0.20   1
  -5   6   1    5.92    0.18   1
   5   6  -1    5.47    0.21   1
  -4  -6   1   -0.06    0.07   1
  -4  -6   1    0.04    0.06   1
   4  -6  -1   -0.11    0.07   1
  -4   6   1    0.04    0.05   1
   4   6  -1    0.02    0.06   1
   3  -6  -1    0.67    0.10   1
  -3  -6   1    0.79    0.08   1
  -3  -6   1    0.74    0.09   1
   3   6  -1    0.67    0.09   1
  -3   6   1    0.80    0.08   1
  -2  -6   1   21.60    0.51   1
  -2  -6   1   21.36    0.53   1
   2  -6  -1   21.09    0.54   1
  -2   6   1   21.70    0.51   1
   2   6  -1   21.16    0.52   1
   1  -6  -1    0.08    0.08   1
  -1  -6   1    0.11    0.07   1
  -1  -6   1    0.10    0.05   1
   1   6  -1    0.09    0.06   1
  -1   6   1   -0.05    0.05   1
   0  -6  -1   38.63    0.85   1
   0  -6   1   38.19    0.90   1
   0  -6  -1   38.42    0.90   1
   0  -6   1   38.94    0.87   1
   0   6  -1   39.61    0.88   1
   0   6   1   38.85    0.88   1
   1  -6   1   15.61    0.42   1
  -1  -6  -1   15.19    0.41   1
  -1  -6  -1   15.56    0.37   1
   1  -6   1   16.30    0.40   1
  -1   6  -1   16.09    0.40   1
   1   6   1   15.57    0.40   1
   2  -6   1  116.08    2.53   1
  -2  -6  -1  114.65    2.53   1
   2  -6   1  117.35    2.51   1
  -2  -6  -1  117.91    2.48   1
   2   6   1  119.78    2.52   1
  -2   6  -1  116.52    2.50   1
   3  -6   1   14.45    0.40   1
  -3  -6  -1   14.59    0.35   1
  -3  -6  -1   14.09    0.40   1
   3   6   1   14.60    0.39   1
  -3   6  -1   14.80    0.37   1
   4  -6   1    0.19    0.08   1
  -4  -6  -1    0.27    0.06   1
  -4  -6  -1    0.23    0.07   1
   4   6   1    0.19    0.07   1
  -4   6  -1    0.26    0.06   1
  -5  -6  -1    0.03    0.08   1
   5  -6   1    0.02    0.07   1
  -5  -6  -1    0.01    0.05   1
  -5   6  -1    0.03    0.04   1
   5   6   1   -0.03    0.05   1
   6  -6   1    4.62    0.19   1
  -6  -6  -1    5.01    0.17   1
  -6  -6  -1    5.02    0.20   1
  -6  -6  -1    4.70    0.21   1
  -6   6  -1    4.84    0.16   1
   6   6   1    4.66    0.19   1
  -7  -6  -1    0.09    0.09   1
  -7  -6  -1    0.09    0.07   1
  -7  -6  -1    0.16    0.08   1
   7  -6   1    0.18    0.07   1
   7   6   1    0.16    0.08   1
  -8  -6  -1    2.15    0.15   1
  -8  -6  -1    2.16    0.14   1
   8  -6   1    2.10    0.16   1
  -8  -6  -1    2.25    0.17   1
   8   6   1    1.90    0.14   1
  -9  -6  -1    0.71    0.11   1
   9  -6   1    0.70    0.12   1
  -9  -6  -1    0.69    0.09   1
   9   6   1    0.75    0.13   1
   9   6   1    1.00    0.12   1
 -10  -6  -1    2.92    0.18   1
 -10  -6  -1    2.88    0.16   1
  10  -6   1    2.89    0.19   1
  10   6   1    2.97    0.21   1
  10   6   1    2.48    0.17   1
 -11  -6  -1    0.12    0.09   1
 -11  -6  -1    0.09    0.10   1
  11  -6   1   -0.04    0.10   1
  11   6   1   -0.05    0.11   1
  11   6   1    0.04    0.09   1
 -12  -6  -1    0.61    0.11   1
 -12  -6  -1    0.45    0.12   1
  12  -6   1    0.49    0.13   1
  12   6   1    0.32    0.10   1
  12   6   1    0.53    0.13   1
 -13  -6  -1    0.11    0.11   1
 -13  -6  -1   -0.02    0.11   1
  13   6   1   -0.04    0.10   1
  13   6   1    0.21    0.12   1
 -14  -6  -1    1.42    0.17   1
 -14  -6  -1    1.31    0.17   1
  14   6   1    1.45    0.15   1
  14   6   1    1.75    0.18   1
 -15  -6  -1    0.12    0.12   1
  15   6   1    0.13    0.10   1
  15   6   1    0.09    0.11   1
 -15  -7   1    2.03    0.22   1
  15   7  -1    1.84    0.20   1
 -14  -7   1    2.31    0.22   1
  14   7  -1    2.04    0.18   1
  14   7  -1    1.90    0.20   1
 -13  -7   1    6.79    0.29   1
 -13  -7   1    7.24    0.32   1
  13  -7  -1    6.68    0.31   1
  13   7  -1    6.59    0.31   1
  13   7  -1    7.09    0.28   1
 -12  -7   1    1.03    0.16   1
  12  -7  -1    1.10    0.16   1
 -12  -7   1    0.98    0.14   1
  12   7  -1    0.81    0.15   1
  12   7  -1    1.02    0.14   1
 -11  -7   1    0.53    0.14   1
  11  -7  -1    0.88    0.14   1
 -11  -7   1    0.82    0.13   1
  11   7  -1    0.67    0.14   1
  11   7  -1    0.58    0.12   1
  10  -7  -1    1.14    0.15   1
 -10  -7   1    1.40    0.16   1
 -10  -7   1    1.49    0.14   1
  10   7  -1    1.69    0.15   1
  10   7  -1    1.53    0.17   1
   9  -7  -1    2.54    0.18   1
  -9  -7   1    2.10    0.15   1
  -9  -7   1    2.08    0.17   1
   9   7  -1    2.15    0.18   1
   9   7  -1    2.07    0.16   1
  -8  -7   1    0.19    0.11   1
  -8  -7   1    0.25    0.08   1
   8  -7  -1    0.30    0.11   1
   8   7  -1    0.21    0.09   1
   8   7  -1    0.16    0.10   1
  -7  -7   1    0.35    0.10   1
   7  -7  -1    0.45    0.09   1
  -7  -7   1    0.34    0.08   1
   7   7  -1    0.35    0.09   1
  -6  -7   1    1.16    0.11   1
   6  -7  -1    1.40    0.14   1
  -6  -7   1    1.36    0.14   1
   6   7  -1    1.42    0.13   1
  -5  -7   1   13.09    0.36   1
   5  -7  -1   13.26    0.39   1
  -5  -7   1   12.63    0.38   1
  -5   7   1   13.03    0.34   1
   5   7  -1   13.31    0.38   1
   4  -7  -1    0.97    0.11   1
  -4  -7   1    1.13    0.12   1
  -4  -7   1    1.01    0.10   1
   4   7  -1    0.94    0.10   1
  -4   7   1    1.10    0.09   1
   3  -7  -1    1.63    0.14   1
  -3  -7   1    1.66    0.12   1
  -3  -7   1    1.42    0.13   1
   3   7  -1    1.63    0.13   1
  -3   7   1    1.76    0.12   1
   2  -7  -1    0.40    0.10   1
  -2  -7   1    0.44    0.10   1
  -2  -7   1    0.45    0.08   1
   2   7  -1    0.43    0.08   1
  -2   7   1    0.57    0.08   1
  -1  -7   1    8.08    0.28   1
  -1  -7   1    8.33    0.25   1
   1  -7  -1    8.26    0.28   1
  -1   7   1    8.14    0.25   1
   1   7  -1    8.37    0.26   1
   0  -7  -1    0.17    0.07   1
   0  -7  -1    0.13    0.05   1
   0  -7   1    0.12    0.06   1
   0  -7   1    0.09    0.08   1
   0   7   1    0.09    0.07   1
   0   7  -1    0.16    0.07   1
  -1  -7  -1    0.85    0.07   1
   1  -7   1    0.77    0.08   1
   1  -7   1    0.93    0.11   1
  -1  -7  -1    0.81    0.11   1
   1   7   1    0.78    0.09   1
  -1   7  -1    0.86    0.09   1
  -2  -7  -1    0.05    0.08   1
  -2  -7  -1    0.03    0.05   1
   2  -7   1    0.01    0.08   1
  -2   7  -1    0.01    0.06   1
   2   7   1    0.02    0.07   1
  -3  -7  -1    5.49    0.17   1
   3  -7   1    5.50    0.22   1
  -3  -7  -1    5.25    0.21   1
  -3   7  -1    5.40    0.19   1
   3   7   1    5.28    0.21   1
  -4  -7  -1    1.47    0.13   1
  -4  -7  -1    1.54    0.10   1
   4  -7   1    1.69    0.14   1
  -4   7  -1    1.72    0.12   1
   4   7   1    1.64    0.13   1
  -5  -7  -1    0.16    0.06   1
   5  -7   1    0.26    0.09   1
  -5  -7  -1    0.18    0.09   1
   5   7   1    0.18    0.08   1
  -5   7  -1    0.16    0.06   1
  -6  -7  -1    4.75    0.18   1
   6  -7   1    4.66    0.22   1
  -6  -7  -1    4.58    0.22   1
   6   7   1    4.79    0.21   1
  -7  -7  -1   13.22    0.40   1
   7  -7   1   12.93    0.40   1
   7   7   1   12.99    0.39   1
  -8  -7  -1    3.92    0.18   1
  -8  -7  -1    3.64    0.21   1
   8  -7   1    3.74    0.21   1
   8   7   1    3.68    0.20   1
  -9  -7  -1    4.54    0.24   1
   9  -7   1    4.01    0.22   1
   9   7   1    4.45    0.23   1
   9   7   1    4.23    0.21   1
 -10  -7  -1    0.76    0.14   1
  10  -7   1    1.20    0.15   1
  10   7   1    0.81    0.14   1
  10   7   1    1.10    0.13   1
  11  -7   1    0.09    0.11   1
 -11  -7  -1    0.05    0.12   1
  11   7   1    0.18    0.13   1
  11   7   1    0.04    0.11   1
  12  -7   1    1.45    0.18   1
 -12  -7  -1    0.93    0.16   1
  12   7   1    1.30    0.16   1
  12   7   1    1.22    0.16   1
 -13  -7  -1   -0.07    0.14   1
  13   7   1    0.17    0.12   1
  13   7   1    0.41    0.11   1
 -14  -7  -1    0.80    0.18   1
  14   7   1    1.38    0.17   1
  14   7   1    1.31    0.16   1
 -14  -8   1    0.29    0.15   1
  14  -8  -1    0.22    0.15   1
  14   8  -1    0.26    0.12   1
  14   8  -1    0.09    0.13   1
  13  -8  -1    0.94    0.18   1
 -13  -8   1    0.90    0.17   1
  13   8  -1    1.04    0.15   1
  13   8  -1    1.02    0.17   1
  12  -8  -1    0.12    0.13   1
 -12  -8   1   -0.13    0.12   1
  12   8  -1    0.09    0.11   1
  12   8  -1   -0.07    0.13   1
 -11  -8   1    7.27    0.32   1
  11  -8  -1    7.78    0.33   1
  11   8  -1    7.34    0.31   1
  11   8  -1    7.31    0.33   1
  10  -8  -1   -0.03    0.11   1
 -10  -8   1    0.06    0.12   1
  10   8  -1   -0.13    0.12   1
  10   8  -1    0.05    0.10   1
  -9  -8   1    0.09    0.11   1
   9  -8  -1    0.06    0.11   1
   9   8  -1   -0.07    0.11   1
   9   8  -1    0.01    0.10   1
   8  -8  -1    0.10    0.11   1
  -8  -8   1    0.12    0.11   1
   8   8  -1   -0.16    0.10   1
   8   8  -1    0.10    0.10   1
   7  -8  -1    6.37    0.28   1
  -7  -8   1    6.61    0.27   1
   7   8  -1    6.67    0.26   1
   6  -8  -1    1.80    0.16   1
  -6  -8   1    1.51    0.13   1
  -6  -8   1    1.48    0.15   1
   6   8  -1    1.49    0.14   1
   5  -8  -1    3.46    0.20   1
  -5  -8   1    3.10    0.17   1
  -5  -8   1    3.39    0.20   1
   5   8  -1    3.21    0.18   1
  -4  -8   1    1.59    0.13   1
   4  -8  -1    1.59    0.15   1
  -4  -8   1    1.55    0.15   1
  -4   8   1    1.43    0.11   1
   4   8  -1    1.54    0.14   1
  -3  -8   1   12.45    0.34   1
  -3  -8   1   12.02    0.38   1
   3  -8  -1   11.56    0.38   1
  -3   8   1   11.93    0.34   1
   3   8  -1   12.28    0.36   1
  -2  -8   1    0.16    0.07   1
  -2  -8   1    0.30    0.10   1
   2  -8  -1    0.19    0.10   1
  -2   8   1    0.23    0.07   1
   2   8  -1    0.17    0.08   1
  -1  -8   1    1.82    0.12   1
   1  -8  -1    1.67    0.15   1
  -1  -8   1    1.68    0.15   1
   1   8  -1    1.69    0.13   1
  -1   8   1    1.55    0.13   1
   0  -8  -1    4.91    0.23   1
   0  -8   1    5.20    0.23   1
   0  -8   1    4.79    0.18   1
   0   8   1    5.06    0.20   1
   0   8  -1    5.32    0.21   1
  -1  -8  -1    0.05    0.07   1
   1  -8   1    0.01    0.09   1
   1   8   1   -0.04    0.08   1
  -1   8  -1    0.06    0.07   1
   2  -8   1   12.52    0.39   1
  -2  -8  -1   12.81    0.39   1
  -2   8  -1   12.86    0.36   1
   2   8   1   12.91    0.37   1
   3  -8   1    1.69    0.16   1
  -3  -8  -1    1.76    0.15   1
  -3   8  -1    1.74    0.13   1
   3   8   1    1.84    0.14   1
  -4  -8  -1    3.39    0.20   1
   4  -8   1    3.60    0.20   1
  -4   8  -1    3.69    0.16   1
   4   8   1    3.54    0.19   1
  -5  -8  -1    0.50    0.12   1
   5  -8   1    0.57    0.12   1
   5   8   1    0.58    0.11   1
  -6  -8  -1    0.95    0.14   1
   6  -8   1    1.24    0.14   1
   6   8   1    1.22    0.13   1
  -7  -8  -1   14.46    0.45   1
   7  -8   1   14.69    0.45   1
   7   8   1   14.77    0.44   1
  -8  -8  -1   20.94    0.61   1
   8  -8   1   22.36    0.61   1
   8   8   1   22.80    0.60   1
  -9  -8  -1    1.22    0.16   1
   9  -8   1    0.93    0.14   1
   9   8   1    0.79    0.13   1
   9   8   1    0.91    0.15   1
 -10  -8  -1    3.19    0.23   1
  10  -8   1    2.96    0.23   1
  10   8   1    3.21    0.24   1
  10   8   1    3.23    0.21   1
 -11  -8  -1    1.73    0.19   1
  11  -8   1    1.29    0.17   1
  11   8   1    1.34    0.15   1
  11   8   1    1.43    0.18   1
  12  -8   1    3.53    0.25   1
 -12  -8  -1    3.49    0.26   1
  12   8   1    3.51    0.22   1
  12   8   1    3.96    0.26   1
  13  -8   1    3.50    0.26   1
 -13  -8  -1    3.78    0.27   1
  13   8   1    4.15    0.25   1
  13   8   1    3.48    0.26   1
 -12  -9   1    0.34    0.14   1
  12  -9  -1    0.17    0.15   1
  12   9  -1    0.20    0.13   1
  12   9  -1    0.36    0.15   1
  11  -9  -1    3.92    0.26   1
 -11  -9   1    3.47    0.25   1
  11   9  -1    3.75    0.27   1
  11   9  -1    4.00    0.24   1
  10  -9  -1    3.18    0.24   1
 -10  -9   1    2.95    0.24   1
  10   9  -1    2.85    0.24   1
  10   9  -1    2.91    0.21   1
   9  -9  -1   14.53    0.48   1
  -9  -9   1   14.31    0.47   1
   9   9  -1   14.60    0.46   1
   9   9  -1   15.38    0.50   1
  -8  -9   1    3.72    0.23   1
   8  -9  -1    3.51    0.24   1
   8   9  -1    3.42    0.24   1
   8   9  -1    3.91    0.22   1
  -7  -9   1    2.14    0.19   1
   7  -9  -1    2.09    0.19   1
   7   9  -1    2.11    0.20   1
   7   9  -1    2.10    0.18   1
   6  -9  -1    0.05    0.11   1
  -6  -9   1    0.29    0.12   1
   6   9  -1    0.26    0.11   1
  -5  -9   1    1.71    0.17   1
   5  -9  -1    1.51    0.17   1
   5   9  -1    1.46    0.15   1
   4  -9  -1    0.18    0.11   1
  -4  -9   1    0.38    0.12   1
   4   9  -1    0.22    0.10   1
   3  -9  -1    6.29    0.26   1
  -3  -9   1    5.87    0.27   1
   3   9  -1    6.72    0.26   1
  -3   9   1    5.97    0.23   1
   2  -9  -1    0.08    0.11   1
  -2  -9   1    0.30    0.11   1
   2   9  -1    0.13    0.10   1
  -2   9   1    0.08    0.08   1
   1  -9  -1    0.99    0.14   1
  -1  -9   1    1.16    0.15   1
   1   9  -1    1.06    0.13   1
  -1   9   1    1.11    0.12   1
   0  -9  -1    1.00    0.14   1
   0  -9   1    1.09    0.15   1
   0   9  -1    1.19    0.12   1
   0   9   1    1.24    0.13   1
   1  -9   1   -0.01    0.10   1
  -1  -9  -1    0.10    0.11   1
   1   9   1    0.07    0.08   1
  -1   9  -1   -0.02    0.08   1
  -2  -9  -1    0.13    0.11   1
   2  -9   1    0.13    0.10   1
  -2   9  -1    0.13    0.09   1
   2   9   1   -0.01    0.08   1
  -3  -9  -1    0.08    0.11   1
   3  -9   1    0.00    0.10   1
   3   9   1    0.12    0.09   1
  -3   9  -1    0.01    0.09   1
  -4  -9  -1    4.32    0.24   1
   4  -9   1    4.34    0.24   1
   4   9   1    4.35    0.22   1
   5  -9   1    0.01    0.11   1
  -5  -9  -1    0.19    0.12   1
   5   9   1    0.12    0.10   1
  -6  -9  -1    0.35    0.12   1
   6  -9   1    0.43    0.13   1
   6   9   1    0.24    0.10   1
   7  -9   1    9.17    0.35   1
  -7  -9  -1    8.29    0.34   1
   7   9   1    8.51    0.32   1
   8  -9   1    1.01    0.16   1
  -8  -9  -1    1.00    0.16   1
   8   9   1    1.16    0.17   1
   8   9   1    1.42    0.16   1
  -9  -9  -1   10.38    0.40   1
   9  -9   1   10.47    0.40   1
   9   9   1   10.77    0.41   1
   9   9   1   10.79    0.38   1
 -10  -9  -1    1.98    0.20   1
  10  -9   1    1.73    0.19   1
  10   9   1    1.74    0.18   1
  10   9   1    1.36    0.18   1
 -11  -9  -1    4.30    0.28   1
  11  -9   1    4.99    0.28   1
  11   9   1    5.17    0.28   1
  11   9   1    4.08    0.30   1
 -12  -9  -1    4.37    0.28   1
  12  -9   1    3.67    0.27   1
  12   9   1    4.02    0.24   1
  12   9   1    4.15    0.28   1
 -10 -10   1    0.59    0.15   1
  10 -10  -1    0.34    0.16   1
  10  10  -1    0.49    0.13   1
  10  10  -1    0.51    0.16   1
   9 -10  -1    4.28    0.27   1
  -9 -10   1    4.12    0.27   1
   9  10  -1    4.52    0.25   1
   9  10  -1    3.96    0.28   1
  -8 -10   1    6.54    0.31   1
   8 -10  -1    6.92    0.33   1
   8  10  -1    6.62    0.30   1
   8  10  -1    6.25    0.32   1
  -7 -10   1    2.45    0.22   1
   7 -10  -1    2.79    0.23   1
   7  10  -1    2.28    0.22   1
   7  10  -1    2.40    0.20   1
   6 -10  -1    1.54    0.18   1
  -6 -10   1    1.59    0.18   1
   6  10  -1    1.63    0.17   1
   5 -10  -1    0.98    0.16   1
  -5 -10   1    1.07    0.16   1
   5  10  -1    0.93    0.14   1
  -4 -10   1    0.58    0.14   1
   4 -10  -1    0.21    0.12   1
   4  10  -1    0.57    0.13   1
   3 -10  -1    1.38    0.17   1
  -3 -10   1    1.58    0.18   1
   3  10  -1    1.35    0.15   1
   2 -10  -1    1.58    0.18   1
  -2 -10   1    1.41    0.17   1
   2  10  -1    1.39    0.15   1
  -2  10   1    1.41    0.14   1
  -1 -10   1    0.06    0.12   1
   1 -10  -1    0.14    0.12   1
   1  10  -1   -0.01    0.10   1
  -1  10   1   -0.08    0.08   1
   0 -10  -1    1.39    0.17   1
   0 -10   1    1.41    0.17   1
   0  10   1    1.27    0.14   1
   0  10  -1    1.68    0.15   1
   1 -10   1    3.08    0.22   1
  -1 -10  -1    3.46    0.23   1
  -1  10  -1    3.00    0.19   1
   1  10   1    3.16    0.20   1
   2 -10   1   17.66    0.53   1
  -2 -10  -1   17.24    0.53   1
  -2  10  -1   17.81    0.50   1
   2  10   1   17.77    0.51   1
   3 -10   1   10.89    0.39   1
  -3 -10  -1   10.50    0.39   1
   3  10   1   10.57    0.37   1
   4 -10   1    1.67    0.18   1
  -4 -10  -1    1.96    0.19   1
   4  10   1    1.65    0.17   1
  -5 -10  -1    0.02    0.12   1
   5 -10   1   -0.07    0.12   1
   5  10   1    0.05    0.10   1
   6 -10   1    6.98    0.32   1
  -6 -10  -1    6.53    0.31   1
   6  10   1    6.50    0.29   1
   7 -10   1    0.34    0.14   1
  -7 -10  -1    0.09    0.12   1
   7  10   1    0.42    0.13   1
   8 -10   1    0.00    0.13   1
  -8 -10  -1    0.26    0.15   1
   8  10   1    0.14    0.14   1
   8  10   1    0.14    0.13   1
   9 -10   1    0.91    0.17   1
  -9 -10  -1    1.01    0.17   1
   9  10   1    0.86    0.18   1
   9  10   1    0.71    0.14   1
   7 -11  -1   -0.09    0.14   1
  -7 -11   1   -0.05    0.13   1
   7  11  -1    0.16    0.14   1
   7  11  -1    0.03    0.12   1
  -6 -11   1    0.11    0.13   1
   6 -11  -1    0.10    0.14   1
   6  11  -1   -0.20    0.13   1
   6  11  -1    0.02    0.12   1
   5 -11  -1    8.57    0.37   1
  -5 -11   1    8.03    0.35   1
   5  11  -1    8.60    0.35   1
   4 -11  -1    0.19    0.13   1
  -4 -11   1    0.17    0.13   1
   4  11  -1   -0.01    0.11   1
  -3 -11   1    1.61    0.19   1
   3 -11  -1    1.57    0.19   1
   3  11  -1    1.98    0.19   1
  -2 -11   1    0.13    0.13   1
   2 -11  -1    0.05    0.12   1
   2  11  -1    0.19    0.13   1
  -1 -11   1    6.15    0.30   1
   1 -11  -1    5.70    0.30   1
   1  11  -1    5.69    0.27   1
   0 -11  -1    1.00    0.17   1
   0 -11   1    0.89    0.16   1
   0  11   1    0.96    0.14   1
   0  11  -1    0.84    0.14   1
   1 -11   1    0.47    0.14   1
  -1 -11  -1    0.51    0.15   1
  -1  11  -1    0.03    0.10   1
   1  11   1    0.16    0.11   1
   2 -11   1   -0.03    0.12   1
  -2 -11  -1    0.09    0.13   1
   2  11   1    0.03    0.10   1
   3 -11   1    4.90    0.28   1
  -3 -11  -1    4.96    0.29   1
   3  11   1    4.62    0.26   1
  -4 -11  -1    0.07    0.12   1
   4 -11   1    0.19    0.13   1
   4  11   1   -0.15    0.12   1
   5 -11   1    0.14    0.13   1
  -5 -11  -1    0.25    0.14   1
   5  11   1    0.07    0.12   1
  -6 -11  -1    4.14    0.27   1
   6 -11   1    4.10    0.27   1
   6  11   1    4.18    0.27   1
 -19   0   2    0.04    0.13   1
  14   0  -2    9.49    0.30   1
  13   0  -2    0.00    0.07   1
  12   0  -2   12.56    0.35   1
 -12   0   2   12.49    0.33   1
  11   0  -2   -0.10    0.06   1
 -11   0   2    0.02    0.05   1
  10   0  -2    0.88    0.08   1
 -10   0   2    0.80    0.07   1
   9   0  -2   -0.07    0.05   1
  -9   0   2    0.01    0.04   1
   8   0  -2    6.32    0.14   1
   8   0  -2    6.25    0.19   1
  -8   0   2    6.51    0.17   1
   8   0  -2    6.48    0.14   1
   7   0  -2    0.01    0.04   1
   7   0  -2    0.01    0.03   1
  -7   0   2    0.00    0.03   1
   7   0  -2   -0.01    0.02   1
  -6   0   2  137.44    2.89   1
   6   0  -2  132.70    2.87   1
   6   0  -2  136.71    2.87   1
   5   0  -2   -0.03    0.04   1
   5   0  -2    0.01    0.03   1
   5   0  -2   -0.01    0.02   1
  -5   0   2   -0.02    0.03   1
   4   0  -2    7.53    0.17   1
  -4   0   2    7.64    0.18   1
   4   0  -2    7.47    0.20   1
  -3   0   2   -0.01    0.02   1
   3   0  -2    0.01    0.03   1
   3   0  -2   -0.01    0.04   1
   3   0  -2    0.01    0.03   1
   2   0  -2  123.37    2.65   1
  -2   0   2  123.82    2.61   1
   2   0  -2  120.46    2.60   1
  -2   0   2  123.97    2.60   1
  -2   0   2  120.64    2.63   1
   2   0  -2  122.43    2.59   1
   1   0  -2   -0.29    0.02   1
  -1   0   2   -0.24    0.03   1
  -1   0   2   -0.30    0.02   1
  -1   0   2   -0.24    0.02   1
   1   0  -2   -0.29    0.03   1
   0   0  -2   10.74    0.25   1
   0   0   2   10.46    0.26   1
   0   0  -2   10.51    0.26   1
   0   0   2   10.91    0.25   1
   1   0   2   -0.07    0.03   1
  -1   0  -2    0.01    0.03   1
  -2   0  -2   80.46    1.75   1
   3   0   2   -0.09    0.02   1
  -3   0  -2   -0.03    0.03   1
  -4   0  -2  103.50    2.17   1
   4   0   2  101.53    2.18   1
  -5   0  -2    0.04    0.04   1
   5   0   2   -0.04    0.03   1
   6   0   2    3.94    0.11   1
  -6   0  -2    3.29    0.12   1
  -7   0  -2    0.05    0.05   1
   7   0   2    0.03    0.03   1
  -8   0  -2   11.62    0.30   1
   8   0   2   11.26    0.28   1
  -9   0  -2    0.08    0.05   1
   9   0   2    0.00    0.04   1
 -10   0  -2   27.43    0.65   1
  10   0   2   28.36    0.63   1
  10   0   2   27.95    0.63   1
  11   0   2   -0.06    0.04   1
  11   0   2    0.07    0.05   1
 -11   0  -2   -0.05    0.06   1
  12   0   2    5.00    0.15   1
 -12   0  -2    5.08    0.19   1
 -13   0  -2    0.10    0.07   1
 -19  -1   2    0.53    0.16   1
 -18  -1   2    4.50    0.30   1
 -17  -1   2    0.30    0.13   1
  16   1  -2    2.89    0.18   1
  15   1  -2    0.83    0.11   1
  14   1  -2    2.00    0.14   1
 -13  -1   2    4.07    0.17   1
  13   1  -2    4.18    0.18   1
 -12  -1   2    0.43    0.08   1
  12   1  -2    0.51    0.09   1
  12   1  -2    0.56    0.04   1
 -11  -1   2    5.65    0.19   1
  11   1  -2    5.79    0.21   1
  11   1  -2    5.86    0.16   1
 -11   1   2    6.03    0.17   1
 -10  -1   2    0.37    0.06   1
  10   1  -2    0.30    0.07   1
  10   1  -2    0.24    0.04   1
 -10   1   2    0.27    0.04   1
   9  -1  -2    0.32    0.06   1
  -9  -1   2    0.17    0.05   1
   9   1  -2    0.21    0.04   1
  -9   1   2    0.22    0.04   1
   9   1  -2    0.15    0.06   1
  -8  -1   2   33.35    0.74   1
   8  -1  -2   33.20    0.75   1
   8   1  -2   33.04    0.72   1
  -8   1   2   33.60    0.72   1
   8   1  -2   32.10    0.75   1
   7  -1  -2   14.44    0.35   1
  -7  -1   2   14.72    0.35   1
   7   1  -2   14.33    0.33   1
   7   1  -2   14.36    0.36   1
  -7   1   2   14.82    0.32   1
   6  -1  -2  121.50    2.60   1
  -6  -1   2  125.95    2.59   1
   6  -1  -2  122.23    2.60   1
   6   1  -2  120.98    2.60   1
   6   1  -2  119.68    2.60   1
  -6   1   2  124.62    2.58   1
  -5  -1   2    0.04    0.04   1
   5  -1  -2    0.03    0.04   1
   5   1  -2    0.06    0.03   1
  -5   1   2    0.06    0.08   1
   5   1  -2    0.07    0.05   1
   4  -1  -2    0.12    0.04   1
  -4  -1   2    0.32    0.05   1
  -4  -1   2    0.16    0.03   1
   4   1  -2    0.16    0.03   1
   4   1  -2    0.10    0.04   1
  -3  -1   2    8.49    0.20   1
   3  -1  -2    8.67    0.20   1
  -3  -1   2    8.39    0.21   1
   3   1  -2    8.47    0.20   1
   3   1  -2    8.40    0.21   1
  -2  -1   2    2.17    0.08   1
   2  -1  -2    2.21    0.07   1
  -2   1   2    2.25    0.05   1
   2   1  -2    2.13    0.08   1
   2   1  -2    2.25    0.07   1
   1  -1  -2   16.62    0.36   1
   1  -1  -2   16.69    0.36   1
  -1  -1   2   16.70    0.36   1
  -1  -1   2   16.97    0.37   1
  -1   1   2   17.01    0.36   1
   1   1  -2   16.70    0.37   1
   1   1  -2   16.27    0.37   1
   1   1  -2   17.49    0.36   1
  -1   1   2   16.36    0.36   1
  -1   1   2   15.89    0.36   1
   0  -1  -2   76.62    1.56   1
   0  -1   2   71.62    1.55   1
   0  -1  -2   72.72    1.59   1
   0  -1   2   73.03    1.58   1
   0   1  -2   74.53    1.58   1
   0   1  -2   72.83    1.57   1
   0   1  -2   73.08    1.57   1
   0   1   2   73.05    1.56   1
   1  -1   2   46.77    0.99   1
  -1  -1  -2   47.74    1.00   1
   1  -1   2   45.09    1.00   1
  -1   1  -2   47.68    1.00   1
  -1   1  -2   46.33    0.99   1
   2  -1   2    2.72    0.09   1
  -2  -1  -2    2.48    0.09   1
  -2   1  -2    2.55    0.08   1
   3  -1   2    2.82    0.10   1
  -3  -1  -2    2.88    0.09   1
  -3   1  -2    2.93    0.09   1
  -3   1  -2    2.85    0.07   1
  -4  -1  -2   39.32    0.86   1
  -4   1  -2   39.27    0.83   1
  -4   1  -2   39.13    0.85   1
  -5  -1  -2   23.78    0.54   1
   5   1   2   22.80    0.52   1
  -5   1  -2   23.96    0.53   1
  -6  -1  -2   11.05    0.28   1
   6   1   2   10.73    0.27   1
  -6   1  -2   11.26    0.27   1
  -7  -1  -2    9.58    0.26   1
  -7   1  -2    9.44    0.24   1
   7   1   2    9.22    0.24   1
  -8  -1  -2   10.54    0.29   1
   8   1   2   10.72    0.27   1
  -8   1  -2   10.34    0.27   1
  -9  -1  -2   44.30    0.99   1
   9   1   2   44.48    0.97   1
  -9   1  -2   42.77    0.97   1
   9   1   2   43.93    0.97   1
  10  -1   2    7.15    0.18   1
 -10  -1  -2    7.10    0.23   1
 -10   1  -2    6.66    0.21   1
  10   1   2    7.07    0.21   1
  10   1   2    7.27    0.21   1
  11  -1   2    3.51    0.10   1
 -11  -1  -2    3.14    0.15   1
  11   1   2    3.58    0.14   1
  11   1   2    3.58    0.14   1
 -11   1  -2    3.41    0.14   1
 -12  -1  -2   11.76    0.34   1
  12   1   2   11.83    0.32   1
  12   1   2   11.95    0.31   1
 -12   1  -2   11.41    0.32   1
 -13  -1  -2    3.71    0.18   1
  13   1   2    3.41    0.14   1
 -14  -1  -2   15.95    0.45   1
 -18  -2   2    0.24    0.14   1
 -17  -2   2   -0.03    0.12   1
 -16  -2   2    0.03    0.12   1
  16   2  -2    0.25    0.11   1
 -15  -2   2    5.10    0.27   1
  15   2  -2    5.28    0.23   1
 -14  -2   2    3.25    0.22   1
 -14  -2   2    3.44    0.17   1
  14   2  -2    3.17    0.19   1
 -13  -2   2    0.57    0.12   1
 -13  -2   2    0.63    0.10   1
  13   2  -2    0.51    0.10   1
  13   2  -2    0.59    0.06   1
 -12  -2   2    0.05    0.08   1
 -12  -2   2    0.10    0.07   1
  12   2  -2    0.09    0.05   1
  12   2  -2   -0.05    0.08   1
 -11  -2   2   18.82    0.47   1
  11   2  -2   18.43    0.48   1
  11   2  -2   19.07    0.44   1
 -10  -2   2    6.21    0.20   1
  10   2  -2    6.44    0.19   1
  10   2  -2    6.45    0.22   1
  -9  -2   2    3.79    0.17   1
  -9  -2   2    3.91    0.15   1
  -9   2   2    4.01    0.11   1
   9   2  -2    3.89    0.13   1
   9   2  -2    3.79    0.16   1
  -8  -2   2    6.39    0.19   1
  -8  -2   2    6.44    0.21   1
   8  -2  -2    6.38    0.20   1
  -8   2   2    6.38    0.15   1
   8   2  -2    6.20    0.20   1
   8   2  -2    6.29    0.18   1
  -7  -2   2  138.63    2.85   1
  -7  -2   2  132.92    2.87   1
   7  -2  -2  133.07    2.86   1
   7   2  -2  132.95    2.84   1
   7   2  -2  132.27    2.86   1
  -7   2   2  134.93    2.86   1
   6  -2  -2   13.94    0.34   1
  -6  -2   2   14.22    0.34   1
  -6  -2   2   13.60    0.35   1
  -6   2   2   14.26    0.30   1
   6   2  -2   13.71    0.33   1
   6   2  -2   13.81    0.35   1
  -5  -2   2    8.41    0.23   1
  -5  -2   2    8.16    0.21   1
   5  -2  -2    7.90    0.22   1
   5   2  -2    7.97    0.21   1
   5   2  -2    8.07    0.22   1
   4  -2  -2    2.04    0.09   1
  -4  -2   2    1.94    0.09   1
  -4  -2   2    2.03    0.09   1
   4   2  -2    1.89    0.08   1
   4   2  -2    2.22    0.10   1
  -3  -2   2    1.25    0.08   1
   3  -2  -2    1.36    0.07   1
   3   2  -2    1.46    0.07   1
   3   2  -2    1.30    0.08   1
   2  -2  -2   -0.20    0.04   1
  -2  -2   2   -0.14    0.04   1
  -2  -2   2   -0.18    0.04   1
   2   2  -2   -0.11    0.04   1
   1  -2  -2  231.70    5.04   1
   1  -2  -2  235.60    5.09   1
  -1  -2   2  240.57    5.08   1
  -1  -2   2  241.05    5.14   1
   1   2  -2  234.86    5.04   1
   0  -2   2    8.79    0.21   1
   0  -2  -2    8.91    0.22   1
   0  -2  -2    8.73    0.21   1
   0  -2   2    8.81    0.22   1
   0   2  -2    8.73    0.21   1
  -1  -2  -2  281.83    5.99   1
   1  -2   2  276.22    6.01   1
   1  -2   2  274.87    5.99   1
  -1   2  -2  283.55    5.96   1
  -2  -2  -2   11.77    0.28   1
   2  -2   2   11.24    0.28   1
   2  -2   2   11.68    0.29   1
  -2   2  -2   11.88    0.27   1
   3  -2   2   19.88    0.47   1
  -3  -2  -2   20.17    0.46   1
  -3   2  -2   20.74    0.45   1
   4  -2   2    2.80    0.10   1
  -4  -2  -2    2.78    0.11   1
  -4   2  -2    2.78    0.09   1
  -4   2  -2    2.75    0.08   1
   5  -2   2   14.73    0.32   1
   5  -2   2   13.03    0.34   1
  -5  -2  -2   13.25    0.33   1
  -5   2  -2   12.90    0.32   1
  -6  -2  -2    0.39    0.05   1
   6  -2   2    0.48    0.04   1
   6  -2   2    0.40    0.07   1
  -6   2  -2    0.48    0.05   1
   7  -2   2   21.28    0.47   1
  -7  -2  -2   22.28    0.52   1
  -7   2  -2   21.23    0.49   1
   7   2   2   21.41    0.51   1
  -8  -2  -2    0.45    0.07   1
   8  -2   2    0.43    0.03   1
   8   2   2    0.20    0.06   1
  -8   2  -2    0.46    0.06   1
  -9  -2  -2    6.22    0.21   1
   9  -2   2    6.29    0.15   1
   9   2   2    6.45    0.21   1
   9   2   2    6.26    0.20   1
  -9   2  -2    6.72    0.19   1
 -10  -2  -2    2.35    0.14   1
  10   2   2    2.38    0.13   1
  10   2   2    2.40    0.13   1
 -10   2  -2    2.42    0.12   1
 -11  -2  -2    6.34    0.23   1
  11   2   2    6.68    0.22   1
 -11   2  -2    6.72    0.21   1
  11   2   2    6.67    0.22   1
 -12  -2  -2    0.03    0.08   1
  12   2   2    0.16    0.07   1
  12   2   2    0.08    0.07   1
 -13  -2  -2    9.85    0.32   1
  13   2   2   10.16    0.30   1
  13   2   2    9.84    0.29   1
 -14  -2  -2    0.15    0.09   1
  14   2   2   -0.08    0.06   1
 -15  -2  -2    5.79    0.26   1
 -18  -3   2    1.59    0.20   1
 -17  -3   2    4.30    0.28   1
 -16  -3   2   11.22    0.42   1
  16   3  -2   11.28    0.38   1
 -15  -3   2    0.04    0.09   1
 -15  -3   2    0.11    0.11   1
  15   3  -2    0.24    0.11   1
 -14  -3   2    2.00    0.15   1
 -14  -3   2    2.14    0.18   1
  14   3  -2    2.05    0.16   1
  14   3  -2    1.88    0.12   1
 -13  -3   2    7.23    0.30   1
 -13  -3   2    8.07    0.27   1
  13   3  -2    7.87    0.24   1
  13   3  -2    8.26    0.29   1
 -12  -3   2    0.80    0.11   1
 -12  -3   2    0.76    0.12   1
  12   3  -2    0.90    0.11   1
  12   3  -2    0.85    0.09   1
 -11  -3   2    0.01    0.07   1
 -11  -3   2    0.03    0.08   1
  11   3  -2    0.07    0.06   1
  11   3  -2   -0.08    0.07   1
 -10  -3   2    3.02    0.16   1
  10  -3  -2    3.00    0.16   1
 -10  -3   2    3.24    0.17   1
  10   3  -2    3.13    0.16   1
  10   3  -2    2.87    0.13   1
  -9  -3   2    4.43    0.17   1
   9  -3  -2    4.32    0.18   1
  -9  -3   2    4.34    0.19   1
   9   3  -2    4.34    0.15   1
   9   3  -2    4.37    0.18   1
   8  -3  -2   25.26    0.60   1
  -8  -3   2   25.24    0.61   1
  -8  -3   2   25.37    0.59   1
   8   3  -2   24.80    0.58   1
  -8   3   2   25.27    0.54   1
   8   3  -2   24.92    0.61   1
   7  -3  -2    5.93    0.20   1
  -7  -3   2    5.96    0.19   1
  -7  -3   2    5.88    0.20   1
   7   3  -2    5.93    0.18   1
  -7   3   2    5.96    0.14   1
   7   3  -2    5.94    0.19   1
   6  -3  -2   28.77    0.65   1
  -6  -3   2   28.33    0.65   1
  -6  -3   2   27.55    0.66   1
   6   3  -2   28.56    0.64   1
   6   3  -2   28.70    0.66   1
  -6   3   2   28.36    0.60   1
  -5  -3   2   12.01    0.31   1
   5  -3  -2   11.99    0.31   1
  -5  -3   2   12.32    0.32   1
  -5   3   2   12.32    0.27   1
   5   3  -2   12.19    0.31   1
   5   3  -2   13.00    0.32   1
   4  -3  -2    7.61    0.21   1
  -4  -3   2    7.82    0.22   1
   4   3  -2    7.77    0.21   1
  -3  -3   2    4.17    0.13   1
  -3  -3   2    4.19    0.14   1
   3  -3  -2    4.19    0.14   1
   3   3  -2    3.83    0.13   1
  -2  -3   2    3.29    0.11   1
  -2  -3   2    3.40    0.12   1
   2  -3  -2    3.21    0.12   1
   2   3  -2    3.30    0.11   1
  -1  -3   2    3.54    0.12   1
   1  -3  -2    3.52    0.12   1
  -1  -3   2    3.61    0.12   1
   1   3  -2    3.58    0.12   1
  -1   3   2    3.53    0.09   1
   0  -3   2    3.06    0.11   1
   0  -3  -2    2.82    0.11   1
   0  -3  -2    2.88    0.07   1
   0  -3  -2    2.62    0.09   1
   0  -3   2    2.95    0.11   1
   0   3   2    2.93    0.07   1
   0   3  -2    2.99    0.10   1
  -1  -3  -2  108.89    2.37   1
  -1  -3  -2  112.41    2.38   1
   1  -3   2  110.99    2.37   1
  -1  -3  -2  116.15    2.37   1
   1  -3   2  109.79    2.38   1
  -1   3  -2  112.77    2.37   1
   2  -3   2   22.83    0.53   1
  -2  -3  -2   22.49    0.53   1
  -2  -3  -2   24.25    0.51   1
   2  -3   2   22.58    0.53   1
  -2   3  -2   23.67    0.52   1
  -3  -3  -2    6.54    0.17   1
   3  -3   2    6.43    0.19   1
  -3  -3  -2    6.57    0.19   1
  -3   3  -2    6.37    0.17   1
   4  -3   2   25.88    0.60   1
  -4  -3  -2   25.62    0.59   1
  -4   3  -2   25.98    0.57   1
   5  -3   2  100.68    2.21   1
   5  -3   2  103.17    2.17   1
  -5  -3  -2  102.11    2.20   1
  -5   3  -2  105.51    2.18   1
   6  -3   2   28.56    0.67   1
  -6  -3  -2   28.89    0.67   1
   6  -3   2   28.32    0.62   1
  -6   3  -2   29.00    0.64   1
  -7  -3  -2    1.75    0.11   1
   7  -3   2    1.69    0.11   1
  -7   3  -2    1.84    0.08   1
   7   3   2    1.98    0.11   1
  -8  -3  -2   13.67    0.37   1
   8  -3   2   13.61    0.38   1
   8   3   2   13.73    0.36   1
  -8   3  -2   13.62    0.34   1
   8   3   2   13.52    0.36   1
  -9  -3  -2   90.78    1.96   1
   9   3   2   88.87    1.95   1
  -9   3  -2   89.18    1.92   1
   9   3   2   89.30    1.94   1
 -10  -3  -2    1.64    0.13   1
  10   3   2    2.06    0.13   1
  10   3   2    2.10    0.14   1
 -10   3  -2    2.19    0.11   1
 -11  -3  -2    0.21    0.08   1
  11   3   2    0.17    0.08   1
  11   3   2    0.12    0.08   1
 -12  -3  -2   21.66    0.57   1
  12   3   2   22.53    0.55   1
  12   3   2   21.69    0.56   1
 -13  -3  -2   18.44    0.52   1
  13   3   2   19.37    0.49   1
  13   3   2   18.76    0.50   1
 -14  -3  -2    6.75    0.27   1
  14   3   2    6.94    0.24   1
 -15  -3  -2    0.02    0.10   1
  15   3   2    0.03    0.08   1
 -16  -3  -2    0.22    0.11   1
 -16  -3  -2    0.30    0.13   1
 -17  -3  -2    2.36    0.22   1
 -18  -4   2    3.77    0.27   1
 -17  -4   2    1.24    0.18   1
  17   4  -2    1.24    0.16   1
 -16  -4   2    0.04    0.12   1
 -16  -4   2    0.23    0.12   1
  16   4  -2   -0.14    0.11   1
 -15  -4   2    0.02    0.12   1
 -15  -4   2    0.03    0.10   1
  15   4  -2    0.07    0.07   1
  15   4  -2    0.26    0.11   1
 -14  -4   2   13.36    0.41   1
 -14  -4   2   12.87    0.44   1
  14   4  -2   13.46    0.42   1
  14   4  -2   13.61    0.37   1
 -13  -4   2    3.26    0.21   1
 -13  -4   2    3.02    0.18   1
  13   4  -2    3.14    0.20   1
  13   4  -2    3.35    0.16   1
 -12  -4   2    0.37    0.09   1
 -12  -4   2    0.13    0.10   1
  12   4  -2    0.22    0.08   1
  12   4  -2    0.29    0.10   1
 -11  -4   2    0.05    0.09   1
  11  -4  -2   -0.02    0.08   1
 -11  -4   2    0.00    0.07   1
  11   4  -2    0.13    0.07   1
  11   4  -2    0.12    0.09   1
 -10  -4   2    0.26    0.09   1
 -10  -4   2    0.35    0.08   1
  10  -4  -2    0.46    0.10   1
  10   4  -2    0.30    0.09   1
  10   4  -2    0.43    0.08   1
  -9  -4   2    0.15    0.08   1
  -9  -4   2    0.20    0.07   1
   9  -4  -2    0.17    0.08   1
   9   4  -2    0.15    0.08   1
   9   4  -2    0.17    0.07   1
  -8  -4   2   23.69    0.57   1
   8  -4  -2   22.85    0.57   1
  -8  -4   2   23.86    0.58   1
   8   4  -2   23.44    0.58   1
   8   4  -2   23.08    0.56   1
   7  -4  -2    3.19    0.15   1
  -7  -4   2    3.48    0.15   1
  -7  -4   2    3.47    0.15   1
   7   4  -2    3.34    0.14   1
   7   4  -2    3.38    0.16   1
  -7   4   2    3.49    0.10   1
   6  -4  -2   12.19    0.33   1
  -6  -4   2   12.67    0.33   1
  -6   4   2   12.43    0.28   1
   6   4  -2   12.28    0.32   1
   6   4  -2   11.88    0.34   1
  -5  -4   2    0.02    0.05   1
   5  -4  -2    0.03    0.06   1
  -5   4   2    0.06    0.03   1
   5   4  -2    0.00    0.05   1
   4  -4  -2    1.78    0.09   1
  -4  -4   2    1.60    0.10   1
  -4  -4   2    1.69    0.10   1
   4   4  -2    1.73    0.10   1
  -4   4   2    1.82    0.07   1
  -3  -4   2    3.69    0.14   1
   3  -4  -2    3.77    0.14   1
  -3  -4   2    3.91    0.14   1
   3   4  -2    3.65    0.13   1
  -3   4   2    3.86    0.11   1
   2  -4  -2    6.31    0.20   1
  -2  -4   2    6.47    0.19   1
  -2  -4   2    6.53    0.19   1
   2   4  -2    6.23    0.19   1
  -1  -4   2    0.64    0.07   1
   1  -4  -2    0.75    0.08   1
  -1  -4   2    0.59    0.07   1
   1   4  -2    0.68    0.06   1
   0  -4   2   33.15    0.74   1
   0  -4  -2   32.82    0.71   1
   0  -4   2   32.41    0.74   1
   0  -4  -2   32.36    0.75   1
   0   4  -2   32.40    0.73   1
   0   4   2   35.06    0.71   1
   1  -4   2    2.13    0.11   1
   1  -4   2    2.45    0.11   1
  -1  -4  -2    2.43    0.07   1
  -1  -4  -2    2.37    0.11   1
  -1  -4  -2    2.47    0.10   1
  -1   4  -2    2.37    0.10   1
   2  -4   2    5.84    0.18   1
  -2  -4  -2    5.95    0.18   1
  -2  -4  -2    6.01    0.19   1
  -2  -4  -2    6.10    0.15   1
   2  -4   2    5.75    0.18   1
  -2   4  -2    6.16    0.17   1
  -3  -4  -2   12.44    0.29   1
   3  -4   2   12.67    0.32   1
  -3  -4  -2   11.89    0.32   1
  -3  -4  -2   12.06    0.32   1
  -3   4  -2   12.68    0.30   1
  -4  -4  -2  149.70    3.27   1
  -4  -4  -2  159.83    3.28   1
   4  -4   2  151.50    3.27   1
  -4   4  -2  154.98    3.25   1
  -5  -4  -2    2.96    0.13   1
   5  -4   2    2.71    0.09   1
  -5  -4  -2    2.80    0.11   1
   5  -4   2    2.60    0.13   1
   5   4   2    2.89    0.13   1
  -5   4  -2    2.67    0.11   1
  -6  -4  -2    8.67    0.24   1
  -6  -4  -2    8.33    0.26   1
   6  -4   2    7.91    0.25   1
   6   4   2    8.89    0.25   1
  -6   4  -2    8.32    0.22   1
  -7  -4  -2    5.92    0.21   1
   7  -4   2    5.52    0.20   1
  -7  -4  -2    5.65    0.19   1
   7   4   2    5.39    0.19   1
  -7   4  -2    5.10    0.17   1
  -8  -4  -2   27.30    0.65   1
  -8  -4  -2   28.17    0.65   1
   8  -4   2   25.67    0.65   1
  -8   4  -2   27.10    0.61   1
   8   4   2   25.81    0.64   1
   8   4   2   25.87    0.64   1
  -9  -4  -2    2.38    0.14   1
  -9  -4  -2    2.37    0.15   1
   9  -4   2    2.65    0.16   1
  -9   4  -2    2.40    0.11   1
   9   4   2    2.28    0.14   1
   9   4   2    2.38    0.14   1
 -10  -4  -2   40.03    0.96   1
 -10  -4  -2   41.91    0.97   1
  10   4   2   40.86    0.96   1
  10   4   2   41.18    0.95   1
 -11  -4  -2    3.29    0.18   1
 -11  -4  -2    3.36    0.18   1
  11   4   2    2.75    0.16   1
  11   4   2    3.07    0.17   1
 -12  -4  -2    4.42    0.23   1
 -12  -4  -2    4.53    0.22   1
  12   4   2    4.74    0.21   1
  12   4   2    4.47    0.21   1
 -13  -4  -2    3.44    0.20   1
 -13  -4  -2    3.49    0.21   1
  13   4   2    3.27    0.19   1
  13   4   2    3.49    0.18   1
 -14  -4  -2   30.57    0.78   1
 -14  -4  -2   30.44    0.80   1
  14   4   2   30.89    0.75   1
  14   4   2   30.41    0.76   1
 -15  -4  -2    0.38    0.12   1
 -15  -4  -2    0.31    0.13   1
  15   4   2    0.33    0.10   1
 -16  -4  -2    0.77    0.14   1
 -16  -4  -2    0.94    0.16   1
 -17  -4  -2    1.44    0.29   1
 -17  -4  -2    1.07    0.17   1
 -17  -5   2    0.26    0.14   1
  17   5  -2    0.35    0.14   1
 -16  -5   2    1.13    0.17   1
  16   5  -2    1.33    0.17   1
 -15  -5   2    2.08    0.18   1
 -15  -5   2    2.38    0.21   1
  15   5  -2    2.42    0.20   1
  15   5  -2    2.20    0.16   1
 -14  -5   2    1.01    0.15   1
 -14  -5   2    1.02    0.14   1
  14   5  -2    0.96    0.12   1
  14   5  -2    1.04    0.15   1
 -13  -5   2    5.37    0.24   1
 -13  -5   2    5.27    0.26   1
  13   5  -2    5.07    0.25   1
  13   5  -2    4.92    0.21   1
  12  -5  -2    0.08    0.10   1
 -12  -5   2    0.12    0.09   1
 -12  -5   2    0.25    0.10   1
  12   5  -2    0.17    0.09   1
  12   5  -2    0.21    0.10   1
 -11  -5   2    2.50    0.17   1
  11  -5  -2    2.43    0.17   1
 -11  -5   2    2.63    0.17   1
  11   5  -2    2.76    0.15   1
  11   5  -2    2.33    0.17   1
 -10  -5   2    0.03    0.08   1
  10  -5  -2    0.09    0.09   1
 -10  -5   2   -0.03    0.08   1
  10   5  -2    0.01    0.08   1
  10   5  -2   -0.04    0.09   1
   9  -5  -2    0.19    0.07   1
  -9  -5   2    0.11    0.08   1
   9   5  -2    0.17    0.07   1
   9   5  -2    0.08    0.08   1
  -8  -5   2   14.51    0.39   1
   8  -5  -2   14.16    0.39   1
   8   5  -2   14.17    0.40   1
   8   5  -2   13.74    0.38   1
   7  -5  -2    0.93    0.11   1
  -7  -5   2    0.93    0.10   1
   7   5  -2    1.02    0.10   1
   7   5  -2    1.28    0.12   1
  -6  -5   2   23.64    0.57   1
  -6  -5   2   24.19    0.58   1
   6  -5  -2   24.13    0.58   1
  -6   5   2   23.67    0.53   1
   6   5  -2   22.69    0.59   1
   6   5  -2   23.70    0.57   1
  -5  -5   2    1.31    0.10   1
  -5  -5   2    1.38    0.11   1
   5  -5  -2    1.17    0.11   1
   5   5  -2    1.27    0.10   1
  -5   5   2    1.18    0.07   1
  -4  -5   2    0.34    0.07   1
  -4  -5   2    0.46    0.07   1
   4  -5  -2    0.55    0.07   1
   4   5  -2    0.43    0.06   1
  -4   5   2    0.51    0.05   1
  -3  -5   2    8.07    0.24   1
   3  -5  -2    7.60    0.24   1
  -3  -5   2    8.06    0.23   1
   3   5  -2    8.07    0.23   1
  -3   5   2    8.02    0.21   1
  -2  -5   2    1.38    0.10   1
   2  -5  -2    1.37    0.09   1
  -2  -5   2    1.44    0.11   1
   2   5  -2    1.39    0.10   1
  -2   5   2    1.36    0.08   1
  -1  -5   2    1.86    0.11   1
  -1  -5   2    1.98    0.11   1
   1  -5  -2    2.00    0.12   1
   1   5  -2    1.85    0.10   1
  -1   5   2    1.65    0.09   1
   0  -5   2    8.85    0.25   1
   0  -5  -2    9.07    0.21   1
   0  -5  -2    9.06    0.26   1
   0  -5   2    8.84    0.26   1
   0   5  -2    9.07    0.25   1
   0   5   2    9.22    0.25   1
   1  -5   2    7.97    0.24   1
  -1  -5  -2    8.01    0.19   1
   1  -5   2    8.04    0.23   1
  -1  -5  -2    7.80    0.24   1
   1   5   2    8.05    0.23   1
  -1   5  -2    8.03    0.22   1
   2  -5   2   10.89    0.30   1
  -2  -5  -2   10.63    0.30   1
   2  -5   2   10.84    0.30   1
  -2  -5  -2   11.22    0.26   1
   2   5   2   11.41    0.29   1
  -2   5  -2   11.15    0.29   1
  -3  -5  -2    0.45    0.05   1
  -3  -5  -2    0.38    0.08   1
   3  -5   2    0.43    0.06   1
  -3  -5  -2    0.35    0.07   1
  -3   5  -2    0.47    0.06   1
   3   5   2    0.43    0.07   1
  -4  -5  -2   11.47    0.32   1
  -4  -5  -2   10.93    0.31   1
   4  -5   2   10.96    0.31   1
  -4  -5  -2   11.70    0.28   1
   4   5   2   11.33    0.31   1
  -4   5  -2   11.57    0.29   1
  -5  -5  -2    2.75    0.14   1
  -5  -5  -2    2.69    0.15   1
   5  -5   2    2.70    0.14   1
  -5  -5  -2    3.02    0.12   1
  -5   5  -2    2.88    0.12   1
   5   5   2    2.80    0.13   1
  -6  -5  -2   10.75    0.28   1
   6  -5   2    9.42    0.30   1
  -6  -5  -2   10.30    0.30   1
   6   5   2   10.37    0.30   1
  -6   5  -2   10.37    0.27   1
  -7  -5  -2    2.14    0.14   1
  -7  -5  -2    1.98    0.12   1
   7  -5   2    2.10    0.14   1
  -7   5  -2    1.87    0.10   1
   7   5   2    1.98    0.13   1
   8  -5   2    9.42    0.31   1
  -8  -5  -2   10.63    0.30   1
  -8  -5  -2    9.88    0.31   1
  -8   5  -2   10.08    0.27   1
   8   5   2    9.43    0.30   1
   9  -5   2   16.19    0.46   1
  -9  -5  -2   16.36    0.46   1
  -9  -5  -2   17.25    0.45   1
   9   5   2   15.87    0.44   1
   9   5   2   17.06    0.46   1
 -10  -5  -2    8.32    0.29   1
  10  -5   2    7.61    0.29   1
 -10  -5  -2    7.94    0.27   1
  10   5   2    7.78    0.28   1
  10   5   2    7.90    0.28   1
 -11  -5  -2    4.45    0.22   1
 -11  -5  -2    4.51    0.22   1
  11   5   2    4.20    0.20   1
  11   5   2    4.32    0.22   1
 -12  -5  -2    3.83    0.22   1
 -12  -5  -2    4.58    0.23   1
  12   5   2    4.25    0.21   1
  12   5   2    4.32    0.22   1
 -13  -5  -2    1.51    0.16   1
 -13  -5  -2    1.13    0.14   1
  13   5   2    1.28    0.14   1
  13   5   2    1.49    0.16   1
 -14  -5  -2    7.02    0.30   1
 -14  -5  -2    7.38    0.32   1
  14   5   2    7.17    0.27   1
 -15  -5  -2    0.07    0.11   1
 -15  -5  -2    0.18    0.12   1
  15   5   2    0.11    0.10   1
 -16  -5  -2   -0.01    0.11   1
 -16  -5  -2   -0.06    0.13   1
 -16  -6   2    0.24    0.15   1
  16   6  -2    0.12    0.10   1
  16   6  -2    0.36    0.13   1
 -15  -6   2    5.01    0.29   1
  15   6  -2    5.19    0.23   1
  15   6  -2    5.21    0.27   1
 -14  -6   2    7.17    0.33   1
  14   6  -2    7.03    0.32   1
  14   6  -2    7.24    0.28   1
  13  -6  -2    0.54    0.13   1
 -13  -6   2    0.48    0.13   1
  13   6  -2    0.46    0.11   1
  13   6  -2    0.49    0.13   1
  12  -6  -2    1.88    0.18   1
 -12  -6   2    1.72    0.16   1
  12   6  -2    1.80    0.15   1
  12   6  -2    2.09    0.18   1
  11  -6  -2   10.47    0.36   1
 -11  -6   2   10.76    0.36   1
  11   6  -2   10.46    0.33   1
  11   6  -2   10.49    0.36   1
  10  -6  -2    5.08    0.23   1
 -10  -6   2    5.01    0.23   1
  10   6  -2    5.24    0.25   1
  10   6  -2    5.50    0.22   1
   9  -6  -2   18.09    0.49   1
  -9  -6   2   17.37    0.48   1
  -9  -6   2   17.80    0.49   1
   9   6  -2   17.66    0.50   1
   9   6  -2   17.12    0.47   1
  -8  -6   2   13.83    0.40   1
   8  -6  -2   13.34    0.40   1
  -8  -6   2   14.27    0.39   1
   8   6  -2   13.78    0.39   1
   8   6  -2   13.97    0.41   1
  -7  -6   2   18.82    0.48   1
   7  -6  -2   18.11    0.49   1
  -7  -6   2   18.32    0.48   1
   7   6  -2   17.30    0.49   1
   7   6  -2   18.07    0.48   1
  -6  -6   2   11.46    0.34   1
  -6  -6   2   11.52    0.33   1
   6  -6  -2   11.45    0.34   1
   6   6  -2   11.24    0.33   1
  -5  -6   2   17.24    0.44   1
  -5  -6   2   17.53    0.45   1
   5  -6  -2   16.41    0.45   1
   5   6  -2   16.95    0.44   1
  -5   6   2   16.85    0.40   1
  -4  -6   2    1.02    0.10   1
   4  -6  -2    0.88    0.11   1
  -4  -6   2    0.94    0.11   1
   4   6  -2    0.81    0.09   1
  -4   6   2    0.98    0.08   1
  -3  -6   2   17.08    0.44   1
   3  -6  -2   16.22    0.44   1
  -3  -6   2   17.30    0.43   1
  -3   6   2   17.14    0.41   1
   3   6  -2   15.95    0.43   1
  -2  -6   2    3.23    0.16   1
   2  -6  -2    3.29    0.16   1
  -2  -6   2    3.48    0.15   1
   2   6  -2    3.20    0.14   1
  -2   6   2    3.35    0.14   1
   1  -6  -2  107.01    2.39   1
  -1  -6   2  110.80    2.39   1
  -1  -6   2  111.51    2.37   1
   1   6  -2  113.05    2.38   1
  -1   6   2  109.24    2.36   1
   0  -6   2   13.06    0.36   1
   0  -6   2   12.72    0.35   1
   0  -6  -2   12.98    0.37   1
   0   6  -2   13.60    0.35   1
   0   6   2   13.75    0.35   1
   1  -6   2    0.77    0.09   1
  -1  -6  -2    0.75    0.06   1
   1  -6   2    0.59    0.09   1
  -1  -6  -2    0.74    0.09   1
  -1   6  -2    0.81    0.08   1
   1   6   2    0.77    0.08   1
  -2  -6  -2    7.82    0.26   1
  -2  -6  -2    8.15    0.21   1
   2  -6   2    8.34    0.26   1
   2  -6   2    7.98    0.26   1
  -2   6  -2    8.40    0.24   1
   2   6   2    8.61    0.25   1
   3  -6   2    1.54    0.12   1
  -3  -6  -2    1.27    0.12   1
  -3  -6  -2    1.49    0.08   1
   3   6   2    1.32    0.11   1
  -3   6  -2    1.31    0.09   1
  -4  -6  -2    7.78    0.26   1
  -4  -6  -2    8.27    0.22   1
   4  -6   2    7.82    0.26   1
  -4   6  -2    7.71    0.23   1
   4   6   2    7.32    0.25   1
  -5  -6  -2   20.10    0.51   1
   5  -6   2   19.91    0.51   1
  -5  -6  -2   20.75    0.47   1
  -5  -6  -2   19.89    0.52   1
  -5   6  -2   19.33    0.48   1
   5   6   2   18.53    0.50   1
  -6  -6  -2    0.05    0.05   1
   6  -6   2   -0.03    0.07   1
  -6  -6  -2    0.07    0.07   1
  -6  -6  -2    0.08    0.09   1
   6   6   2    0.03    0.07   1
  -6   6  -2    0.06    0.05   1
  -7  -6  -2    0.59    0.08   1
   7  -6   2    0.49    0.10   1
  -7  -6  -2    0.84    0.10   1
  -7  -6  -2    0.63    0.10   1
  -7   6  -2    0.73    0.08   1
   7   6   2    0.70    0.10   1
  -8  -6  -2    0.06    0.07   1
  -8  -6  -2    0.03    0.08   1
   8  -6   2   -0.10    0.08   1
   8   6   2    0.05    0.08   1
  -9  -6  -2    1.57    0.15   1
   9  -6   2    1.67    0.16   1
  -9  -6  -2    1.68    0.13   1
   9   6   2    1.45    0.15   1
   9   6   2    1.65    0.15   1
  10  -6   2    6.92    0.28   1
 -10  -6  -2    6.84    0.27   1
 -10  -6  -2    6.64    0.25   1
  10   6   2    6.52    0.27   1
  10   6   2    6.82    0.27   1
 -11  -6  -2    6.69    0.28   1
 -11  -6  -2    6.92    0.26   1
  11  -6   2    6.21    0.28   1
  11   6   2    6.78    0.29   1
  11   6   2    6.30    0.26   1
 -12  -6  -2    2.59    0.19   1
 -12  -6  -2    2.76    0.20   1
  12   6   2    2.79    0.18   1
  12   6   2    2.28    0.19   1
 -13  -6  -2    1.24    0.16   1
  13   6   2    1.27    0.16   1
  13   6   2    1.04    0.14   1
 -14  -6  -2    0.13    0.11   1
  14   6   2    0.08    0.12   1
  14   6   2    0.02    0.10   1
 -15  -6  -2    3.38    0.23   1
  15   6   2    2.88    0.19   1
 -15  -7   2    0.07    0.15   1
 -15  -7   2    0.04    0.21   1
  15   7  -2    0.04    0.11   1
  15   7  -2    0.08    0.13   1
 -14  -7   2    3.41    0.25   1
  14  -7  -2    3.55    0.25   1
 -14  -7   2    3.40    0.25   1
  14   7  -2    3.54    0.25   1
  14   7  -2    3.94    0.22   1
 -13  -7   2   -0.03    0.13   1
  13  -7  -2    0.08    0.12   1
 -13  -7   2    0.14    0.12   1
  13   7  -2    0.06    0.11   1
  13   7  -2   -0.12    0.13   1
 -12  -7   2    0.86    0.16   1
  12  -7  -2    1.06    0.15   1
 -12  -7   2    0.90    0.14   1
  12   7  -2    1.04    0.14   1
  12   7  -2    0.95    0.15   1
 -11  -7   2    1.32    0.16   1
 -11  -7   2    1.43    0.15   1
  11  -7  -2    1.53    0.16   1
  11   7  -2    1.43    0.17   1
  11   7  -2    1.33    0.14   1
  10  -7  -2    0.05    0.10   1
 -10  -7   2   -0.01    0.10   1
 -10  -7   2    0.07    0.09   1
  10   7  -2    0.06    0.11   1
  10   7  -2    0.13    0.09   1
  -9  -7   2    0.87    0.13   1
  -9  -7   2    0.79    0.12   1
   9  -7  -2    0.79    0.13   1
   9   7  -2    0.70    0.11   1
   9   7  -2    0.88    0.13   1
  -8  -7   2   14.98    0.43   1
  -8  -7   2   14.46    0.41   1
   8  -7  -2   13.78    0.43   1
   8   7  -2   14.31    0.41   1
   8   7  -2   14.21    0.44   1
  -7  -7   2   34.55    0.84   1
   7  -7  -2   33.93    0.85   1
  -7  -7   2   35.89    0.83   1
   7   7  -2   34.21    0.83   1
   7   7  -2   34.64    0.86   1
  -6  -7   2    6.35    0.25   1
   6  -7  -2    6.46    0.25   1
  -6  -7   2    6.05    0.23   1
   6   7  -2    6.33    0.24   1
   5  -7  -2    0.69    0.11   1
  -5  -7   2    0.75    0.10   1
  -5  -7   2    0.74    0.11   1
   5   7  -2    0.66    0.10   1
  -5   7   2    0.82    0.09   1
  -4  -7   2    1.08    0.12   1
   4  -7  -2    1.26    0.12   1
  -4  -7   2    1.40    0.11   1
   4   7  -2    1.26    0.12   1
  -4   7   2    1.56    0.10   1
   3  -7  -2   27.70    0.69   1
  -3  -7   2   27.97    0.66   1
  -3  -7   2   27.57    0.68   1
  -3   7   2   27.58    0.65   1
   3   7  -2   27.30    0.67   1
  -2  -7   2    0.16    0.07   1
  -2  -7   2    0.07    0.09   1
   2  -7  -2   -0.05    0.08   1
  -2   7   2    0.14    0.06   1
   2   7  -2    0.11    0.07   1
   1  -7  -2   10.28    0.33   1
  -1  -7   2   10.61    0.32   1
  -1  -7   2   10.63    0.30   1
   1   7  -2   10.71    0.31   1
  -1   7   2   10.20    0.30   1
   0  -7   2    3.63    0.16   1
   0  -7   2    3.55    0.18   1
   0  -7  -2    3.70    0.18   1
   0   7  -2    3.95    0.17   1
   0   7   2    3.63    0.16   1
   1  -7   2   39.35    0.96   1
   1  -7   2   42.40    0.95   1
  -1  -7  -2   40.98    0.97   1
  -1   7  -2   41.52    0.94   1
   1   7   2   41.92    0.95   1
  -2  -7  -2    0.65    0.11   1
   2  -7   2    0.44    0.10   1
  -2   7  -2    0.42    0.08   1
   2   7   2    0.30    0.08   1
   3  -7   2    8.93    0.29   1
  -3  -7  -2    8.34    0.29   1
  -3   7  -2    9.01    0.27   1
   3   7   2    9.30    0.29   1
   4  -7   2    5.62    0.22   1
  -4  -7  -2    5.27    0.23   1
  -4   7  -2    5.33    0.19   1
   4   7   2    5.33    0.21   1
  -5  -7  -2   21.21    0.58   1
   5  -7   2   22.21    0.58   1
  -5   7  -2   22.53    0.54   1
   5   7   2   22.52    0.57   1
  -6  -7  -2    0.51    0.11   1
   6  -7   2    0.35    0.10   1
  -6   7  -2    0.48    0.07   1
   6   7   2    0.33    0.09   1
   7  -7   2    3.27    0.19   1
  -7  -7  -2    3.22    0.20   1
   7   7   2    3.46    0.19   1
  -8  -7  -2    0.27    0.10   1
  -8  -7  -2    0.13    0.11   1
   8  -7   2    0.33    0.11   1
   8   7   2    0.32    0.10   1
  -9  -7  -2   19.69    0.55   1
  -9  -7  -2   18.76    0.55   1
   9  -7   2   19.11    0.55   1
   9   7   2   19.93    0.56   1
   9   7   2   19.99    0.54   1
  10  -7   2    0.45    0.13   1
 -10  -7  -2    0.25    0.11   1
 -10  -7  -2    0.36    0.13   1
  10   7   2    0.75    0.14   1
  10   7   2    0.39    0.11   1
 -11  -7  -2    0.38    0.12   1
  11  -7   2    0.25    0.12   1
 -11  -7  -2    0.26    0.13   1
  11   7   2    0.24    0.12   1
  11   7   2    0.07    0.11   1
 -12  -7  -2    2.80    0.21   1
  12  -7   2    2.99    0.23   1
 -12  -7  -2    2.41    0.22   1
  12   7   2    2.65    0.21   1
  12   7   2    2.71    0.19   1
 -13  -7  -2   10.18    0.39   1
 -13  -7  -2    9.95    0.40   1
  13   7   2   10.38    0.40   1
  13   7   2   10.96    0.37   1
 -14  -7  -2    1.57    0.21   1
 -14  -7  -2    1.88    0.20   1
  14   7   2    1.75    0.17   1
  14   7   2    2.08    0.20   1
  14  -8  -2    3.44    0.26   1
  14   8  -2    4.12    0.27   1
  13  -8  -2    0.09    0.13   1
 -13  -8   2    0.08    0.14   1
  13   8  -2    0.38    0.12   1
  13   8  -2    0.17    0.15   1
  12  -8  -2    0.38    0.14   1
 -12  -8   2    0.13    0.13   1
  12   8  -2    0.10    0.13   1
  12   8  -2    0.11    0.11   1
 -11  -8   2    0.36    0.13   1
  11  -8  -2    0.47    0.14   1
  11   8  -2    0.61    0.14   1
  11   8  -2    0.53    0.12   1
  10  -8  -2    0.51    0.13   1
 -10  -8   2    0.48    0.13   1
 -10  -8   2    0.40    0.13   1
  10   8  -2    0.68    0.13   1
  10   8  -2    0.66    0.15   1
  -9  -8   2    1.72    0.17   1
   9  -8  -2    1.80    0.18   1
  -9  -8   2    1.46    0.15   1
   9   8  -2    1.69    0.18   1
   9   8  -2    1.77    0.16   1
  -8  -8   2    5.92    0.27   1
   8  -8  -2    6.29    0.27   1
  -8  -8   2    6.08    0.25   1
   8   8  -2    6.53    0.26   1
   8   8  -2    5.85    0.28   1
  -7  -8   2    0.01    0.09   1
  -7  -8   2    0.13    0.10   1
   7  -8  -2    0.23    0.11   1
   7   8  -2    0.11    0.10   1
   7   8  -2    0.28    0.10   1
   6  -8  -2    5.27    0.24   1
  -6  -8   2    4.87    0.21   1
  -6  -8   2    5.31    0.24   1
   6   8  -2    4.66    0.22   1
   5  -8  -2    0.31    0.11   1
  -5  -8   2    0.24    0.09   1
  -5  -8   2    0.38    0.11   1
   5   8  -2    0.28    0.10   1
  -4  -8   2    0.21    0.09   1
  -4  -8   2    0.28    0.10   1
   4  -8  -2    0.27    0.09   1
   4   8  -2    0.21    0.09   1
  -4   8   2    0.16    0.06   1
  -3  -8   2    4.95    0.23   1
  -3  -8   2    5.15    0.20   1
   3  -8  -2    5.09    0.23   1
  -3   8   2    5.22    0.20   1
   3   8  -2    4.99    0.22   1
  -2  -8   2    0.24    0.07   1
   2  -8  -2    0.30    0.10   1
  -2  -8   2    0.46    0.11   1
  -2   8   2    0.36    0.08   1
   2   8  -2    0.30    0.09   1
   1  -8  -2    0.14    0.09   1
  -1  -8   2    0.24    0.10   1
  -1  -8   2    0.09    0.07   1
  -1   8   2   -0.01    0.07   1
   1   8  -2   -0.01    0.07   1
   0  -8   2    6.01    0.22   1
   0  -8   2    6.17    0.25   1
   0  -8  -2    6.13    0.25   1
   0   8   2    5.90    0.22   1
   0   8  -2    5.63    0.22   1
  -1  -8  -2    1.28    0.14   1
   1  -8   2    1.43    0.12   1
   1  -8   2    1.53    0.14   1
   1   8   2    1.31    0.12   1
  -1   8  -2    1.35    0.12   1
   2  -8   2    4.06    0.21   1
  -2  -8  -2    3.97    0.21   1
   2   8   2    3.84    0.19   1
  -2   8  -2    4.28    0.18   1
   3  -8   2    6.90    0.27   1
  -3  -8  -2    7.29    0.28   1
   3   8   2    7.48    0.26   1
  -3   8  -2    7.15    0.25   1
   4  -8   2   27.63    0.70   1
  -4  -8  -2   26.98    0.70   1
   4   8   2   26.97    0.68   1
  -4   8  -2   26.48    0.66   1
   5  -8   2    4.39    0.22   1
  -5  -8  -2    4.42    0.23   1
   5   8   2    4.44    0.21   1
  -5   8  -2    4.40    0.19   1
   6  -8   2    2.73    0.19   1
  -6  -8  -2    2.59    0.19   1
   6   8   2    2.61    0.18   1
   7  -8   2    2.97    0.20   1
  -7  -8  -2    3.47    0.22   1
   7   8   2    3.23    0.20   1
   8  -8   2    8.65    0.33   1
  -8  -8  -2    9.07    0.34   1
   8   8   2    9.17    0.33   1
  -9  -8  -2   -0.10    0.12   1
   9  -8   2    0.28    0.12   1
   9   8   2    0.25    0.12   1
   9   8   2    0.06    0.10   1
  10  -8   2    8.55    0.36   1
 -10  -8  -2    7.86    0.34   1
  10   8   2    9.16    0.35   1
  10   8   2    8.59    0.32   1
  11  -8   2    4.97    0.28   1
 -11  -8  -2    4.67    0.28   1
  11   8   2    5.05    0.25   1
  11   8   2    5.31    0.28   1
  12  -8   2    1.85    0.20   1
 -12  -8  -2    1.65    0.20   1
  12   8   2    1.58    0.17   1
  12   8   2    1.64    0.19   1
 -13  -8  -2    1.77    0.21   1
  13   8   2    2.02    0.18   1
  13   8   2    1.89    0.21   1
  12  -9  -2    0.67    0.16   1
 -12  -9   2    0.66    0.16   1
  12   9  -2    1.09    0.18   1
  12   9  -2    0.69    0.15   1
 -11  -9   2    2.06    0.20   1
  11  -9  -2    2.17    0.21   1
  11   9  -2    2.33    0.19   1
  11   9  -2    2.24    0.22   1
 -10  -9   2    2.56    0.21   1
  10  -9  -2    2.58    0.22   1
  10   9  -2    2.21    0.22   1
  10   9  -2    2.38    0.20   1
   9  -9  -2    0.86    0.15   1
  -9  -9   2    0.48    0.14   1
   9   9  -2    0.51    0.15   1
   9   9  -2    0.63    0.13   1
   8  -9  -2    0.76    0.15   1
  -8  -9   2    0.55    0.14   1
   8   9  -2    0.47    0.12   1
   8   9  -2    0.63    0.15   1
  -7  -9   2   -0.03    0.10   1
   7  -9  -2    0.32    0.12   1
   7   9  -2   -0.18    0.10   1
   7   9  -2   -0.11    0.09   1
   6  -9  -2    0.95    0.13   1
  -6  -9   2    1.09    0.15   1
   6   9  -2    0.86    0.16   1
   6   9  -2    0.89    0.13   1
  -5  -9   2    2.39    0.19   1
   5  -9  -2    2.61    0.20   1
   5   9  -2    2.40    0.18   1
  -4  -9   2    5.63    0.26   1
   4  -9  -2    5.76    0.27   1
   4   9  -2    5.40    0.24   1
   3  -9  -2    1.32    0.16   1
  -3  -9   2    1.19    0.15   1
  -3   9   2    1.39    0.15   1
   3   9  -2    1.41    0.14   1
  -2  -9   2    1.71    0.17   1
   2  -9  -2    1.59    0.16   1
  -2   9   2    1.62    0.14   1
   2   9  -2    1.37    0.14   1
   1  -9  -2   -0.09    0.10   1
  -1  -9   2    0.20    0.11   1
   1   9  -2    0.15    0.09   1
  -1   9   2    0.13    0.08   1
   0  -9   2    0.67    0.12   1
   0  -9  -2    0.56    0.12   1
   0   9  -2    0.61    0.11   1
   0   9   2    0.65    0.10   1
   1  -9   2    2.11    0.17   1
  -1  -9  -2    1.67    0.17   1
   1   9   2    2.08    0.16   1
  -1   9  -2    2.06    0.15   1
  -2  -9  -2   14.04    0.44   1
   2  -9   2   14.45    0.44   1
   2   9   2   14.09    0.42   1
  -2   9  -2   14.32    0.41   1
  -3  -9  -2    0.12    0.11   1
   3  -9   2    0.12    0.11   1
  -3   9  -2    0.03    0.08   1
   3   9   2    0.11    0.10   1
   4  -9   2    0.88    0.14   1
  -4  -9  -2    0.52    0.13   1
   4   9   2    1.14    0.14   1
  -4   9  -2    0.97    0.16   1
   5  -9   2    2.97    0.21   1
  -5  -9  -2    2.36    0.20   1
   5   9   2    2.94    0.19   1
   6  -9   2   14.47    0.46   1
  -6  -9  -2   13.95    0.45   1
   6   9   2   13.95    0.44   1
   7  -9   2    1.35    0.16   1
  -7  -9  -2    1.35    0.17   1
   7   9   2    1.35    0.15   1
   8  -9   2    8.90    0.35   1
  -8  -9  -2    8.58    0.35   1
   8   9   2    8.49    0.33   1
  -9  -9  -2    7.18    0.32   1
   9  -9   2    7.15    0.32   1
   9   9   2    6.72    0.32   1
   9   9   2    6.14    0.29   1
  10  -9   2    9.92    0.40   1
 -10  -9  -2   10.97    0.41   1
  10   9   2   11.15    0.39   1
  10   9   2   10.45    0.41   1
  11  -9   2   -0.03    0.14   1
 -11  -9  -2    0.27    0.15   1
  11   9   2    0.06    0.15   1
  11   9   2   -0.03    0.11   1
  10 -10  -2    0.73    0.16   1
 -10 -10   2    1.35    0.18   1
  10  10  -2    1.11    0.16   1
  10  10  -2    0.99    0.18   1
  -9 -10   2    1.51    0.18   1
   9 -10  -2    1.40    0.18   1
   9  10  -2    1.21    0.19   1
   9  10  -2    1.72    0.18   1
  -8 -10   2    4.24    0.25   1
   8 -10  -2    3.88    0.28   1
   8  10  -2    4.15    0.24   1
   8  10  -2    4.17    0.28   1
  -7 -10   2    0.25    0.14   1
   7 -10  -2    0.14    0.13   1
   7  10  -2   -0.19    0.12   1
   7  10  -2    0.15    0.11   1
  -6 -10   2    4.96    0.26   1
   6 -10  -2    4.48    0.27   1
   6  10  -2    4.52    0.25   1
   6  10  -2    4.42    0.27   1
  -5 -10   2    1.27    0.17   1
   5 -10  -2    1.45    0.18   1
   5  10  -2    1.15    0.15   1
   4 -10  -2    0.11    0.13   1
  -4 -10   2    0.01    0.11   1
   4  10  -2    0.10    0.10   1
   3 -10  -2    1.65    0.18   1
  -3 -10   2    2.00    0.19   1
   3  10  -2    1.61    0.16   1
  -2 -10   2    1.37    0.17   1
   2 -10  -2    1.17    0.16   1
   2  10  -2    1.14    0.14   1
  -1 -10   2   16.17    0.50   1
   1 -10  -2   16.29    0.51   1
   1  10  -2   16.16    0.48   1
  -1  10   2   15.83    0.46   1
   0 -10   2    7.78    0.32   1
   0 -10  -2    7.67    0.33   1
   0  10  -2    7.46    0.29   1
   0  10   2    7.66    0.29   1
   1 -10   2    1.08    0.16   1
  -1 -10  -2    1.31    0.17   1
   1  10   2    1.06    0.14   1
  -1  10  -2    0.97    0.13   1
   2 -10   2    3.11    0.22   1
  -2 -10  -2    2.86    0.22   1
   2  10   2    2.80    0.19   1
  -2  10  -2    2.58    0.19   1
   3 -10   2    2.93    0.22   1
  -3 -10  -2    3.36    0.23   1
   3  10   2    3.09    0.20   1
  -4 -10  -2    1.52    0.18   1
   4 -10   2    1.54    0.18   1
   4  10   2    1.77    0.17   1
  -5 -10  -2    1.37    0.18   1
   5 -10   2    1.14    0.17   1
   5  10   2    0.91    0.14   1
  -6 -10  -2    1.26    0.17   1
   6 -10   2    1.16    0.17   1
   6  10   2    1.11    0.15   1
   7 -10   2    6.69    0.31   1
  -7 -10  -2    5.64    0.30   1
   7  10   2    6.43    0.29   1
   8 -10   2    0.24    0.14   1
  -8 -10  -2    0.18    0.13   1
   8  10   2    0.01    0.13   1
   8  10   2    0.19    0.12   1
   9 -10   2   -0.10    0.13   1
  -9 -10  -2   -0.13    0.13   1
   9  10   2   -0.02    0.14   1
   9  10   2    0.08    0.12   1
  -7 -11   2   15.83    0.52   1
   7 -11  -2   15.84    0.53   1
   7  11  -2   15.83    0.51   1
   7  11  -2   16.47    0.56   1
  -6 -11   2    0.83    0.16   1
   6 -11  -2    0.60    0.17   1
   6  11  -2    0.54    0.16   1
   6  11  -2    0.76    0.15   1
   5 -11  -2   -0.24    0.12   1
  -5 -11   2   -0.06    0.14   1
   5  11  -2    0.14    0.13   1
   5  11  -2    0.12    0.13   1
  -4 -11   2    0.25    0.13   1
   4 -11  -2    0.08    0.13   1
   4  11  -2    0.18    0.12   1
  -3 -11   2    7.82    0.34   1
   3 -11  -2    8.16    0.35   1
   3  11  -2    7.55    0.32   1
   2 -11  -2    0.04    0.13   1
  -2 -11   2    0.14    0.13   1
   2  11  -2   -0.09    0.11   1
  -1 -11   2    5.23    0.28   1
   1 -11  -2    4.75    0.28   1
   1  11  -2    4.85    0.25   1
   0 -11   2    0.08    0.13   1
   0 -11  -2    0.06    0.13   1
   0  11   2   -0.03    0.10   1
   0  11  -2    0.16    0.11   1
   1 -11   2   10.60    0.40   1
  -1 -11  -2   10.69    0.41   1
  -1  11  -2   10.85    0.37   1
   1  11   2   11.42    0.39   1
  -2 -11  -2    0.67    0.15   1
   2 -11   2    0.81    0.16   1
   2  11   2    0.60    0.13   1
  -3 -11  -2    5.50    0.30   1
   3 -11   2    4.88    0.28   1
   3  11   2    4.81    0.26   1
   4 -11   2    0.14    0.13   1
  -4 -11  -2   -0.04    0.13   1
   4  11   2    0.14    0.11   1
   5 -11   2    6.78    0.32   1
  -5 -11  -2    6.39    0.32   1
   5  11   2    5.84    0.29   1
  -6 -11  -2    0.20    0.14   1
   6 -11   2   -0.09    0.13   1
   6  11   2   -0.09    0.11   1
 -19   0   3    0.08    0.14   1
 -18   0   3   -0.05    0.12   1
  14   0  -3   -0.07    0.07   1
  13   0  -3    0.18    0.08   1
  12   0  -3    0.02    0.07   1
 -12   0   3    0.09    0.05   1
  11   0  -3   10.46    0.31   1
 -11   0   3   11.08    0.28   1
 -10   0   3   -0.02    0.04   1
  10   0  -3   -0.02    0.06   1
  -9   0   3   51.23    1.11   1
   9   0  -3   51.34    1.14   1
  -8   0   3   -0.09    0.03   1
   8   0  -3    0.00    0.05   1
   7   0  -3   17.85    0.44   1
  -7   0   3   18.90    0.41   1
   6   0  -3    0.01    0.03   1
   6   0  -3    0.01    0.03   1
   6   0  -3    0.01    0.05   1
  -6   0   3   -0.02    0.03   1
   5   0  -3    1.64    0.09   1
  -5   0   3    1.60    0.06   1
   5   0  -3    1.71    0.05   1
  -4   0   3    0.02    0.02   1
   4   0  -3    0.00    0.04   1
   4   0  -3    0.01    0.03   1
   4   0  -3   -0.01    0.02   1
  -4   0   3    0.03    0.04   1
  -3   0   3  131.21    2.80   1
   3   0  -3  135.32    2.80   1
   3   0  -3  130.91    2.79   1
  -3   0   3  129.33    2.82   1
   3   0  -3  129.21    2.87   1
   2   0  -3   -0.25    0.04   1
   2   0  -3   -0.21    0.02   1
  -2   0   3   -0.22    0.03   1
  -2   0   3   -0.24    0.02   1
   0   0   3    0.02    0.03   1
   0   0  -3   -0.01    0.03   1
   0   0   3    0.00    0.02   1
  -1   0  -3   35.96    0.78   1
   1   0   3   35.78    0.78   1
  -2   0  -3   -0.03    0.04   1
  -3   0  -3    0.05    0.04   1
  -4   0  -3   -0.04    0.03   1
   4   0   3   -0.02    0.02   1
   5   0   3  197.09    4.29   1
  -5   0  -3  206.78    4.25   1
   6   0   3   -0.02    0.03   1
  -6   0  -3   -0.01    0.04   1
   7   0   3   47.33    1.02   1
  -7   0  -3   47.91    1.05   1
   8   0   3   -0.05    0.03   1
  -8   0  -3    0.01    0.05   1
  -9   0  -3   11.23    0.30   1
   9   0   3   10.85    0.27   1
 -10   0  -3    0.01    0.06   1
  10   0   3    0.00    0.04   1
  11   0   3    0.16    0.05   1
 -11   0  -3    0.15    0.07   1
  12   0   3   -0.06    0.05   1
 -12   0  -3   -0.05    0.07   1
 -13   0  -3    6.79    0.24   1
 -19  -1   3    4.44    0.30   1
 -19   1   3    4.70    0.31   1
 -18  -1   3    2.00    0.21   1
 -17  -1   3    0.43    0.14   1
 -16  -1   3   13.14    0.45   1
  16   1  -3   12.52    0.39   1
 -15  -1   3   12.31    0.43   1
  15   1  -3   12.58    0.38   1
  14   1  -3   47.05    1.09   1
 -13  -1   3    0.09    0.06   1
  13   1  -3    0.21    0.09   1
 -12  -1   3    1.18    0.09   1
  12   1  -3    1.30    0.12   1
 -11  -1   3   50.07    1.12   1
  11   1  -3   51.09    1.08   1
  11   1  -3   50.92    1.15   1
 -10  -1   3   32.63    0.75   1
 -10   1   3   33.33    0.73   1
  10   1  -3   33.77    0.72   1
  10   1  -3   33.08    0.78   1
   9  -1  -3    9.03    0.25   1
  -9  -1   3    8.89    0.24   1
   9   1  -3    8.91    0.21   1
   9   1  -3    8.11    0.25   1
  -9   1   3    8.96    0.21   1
   9   1  -3    8.35    0.22   1
  -8  -1   3   32.60    0.73   1
   8  -1  -3   32.77    0.75   1
  -8   1   3   33.16    0.71   1
   8   1  -3   32.97    0.75   1
   8   1  -3   33.13    0.71   1
   7  -1  -3   55.56    1.22   1
  -7  -1   3   56.14    1.21   1
  -7  -1   3   54.78    1.24   1
   7   1  -3   56.53    1.19   1
   7   1  -3   55.37    1.23   1
  -7   1   3   57.47    1.18   1
  -6  -1   3  129.12    2.74   1
   6  -1  -3  125.52    2.72   1
  -6  -1   3  132.22    2.72   1
  -6   1   3  130.43    2.73   1
   6   1  -3  126.85    2.73   1
   6   1  -3  128.14    2.73   1
  -5  -1   3    0.02    0.03   1
  -5  -1   3    0.04    0.04   1
   5  -1  -3    0.03    0.04   1
   5   1  -3    0.00    0.03   1
  -5   1   3    0.01    0.03   1
   5   1  -3    0.10    0.05   1
   4  -1  -3   13.42    0.31   1
  -4  -1   3   13.53    0.33   1
  -4   1   3   13.68    0.28   1
   4   1  -3   13.29    0.31   1
  -4   1   3   13.77    0.29   1
   4   1  -3   13.23    0.32   1
   3  -1  -3  129.32    2.84   1
  -3  -1   3  129.59    2.80   1
   3   1  -3  135.16    2.86   1
  -3   1   3  134.43    2.80   1
   3   1  -3  135.47    2.89   1
   2  -1  -3   41.74    0.89   1
   2  -1  -3   41.72    0.88   1
  -2  -1   3   39.85    0.89   1
   2   1  -3   41.26    0.88   1
  -2   1   3   41.35    0.88   1
   2   1  -3   40.82    0.88   1
   1  -1  -3    9.05    0.21   1
  -1  -1   3    9.00    0.20   1
   1  -1  -3    8.92    0.21   1
   1  -1  -3    9.69    0.21   1
  -1  -1   3    9.40    0.23   1
   1   1  -3    9.25    0.22   1
   1   1  -3    9.23    0.20   1
   1   1  -3    8.85    0.22   1
  -1   1   3    9.14    0.21   1
   0  -1   3   82.84    1.76   1
   0  -1  -3   83.08    1.80   1
   0  -1   3   84.81    1.77   1
   0  -1  -3   82.78    1.77   1
   0  -1   3   82.39    1.78   1
   0   1   3   83.94    1.76   1
   0   1  -3   82.85    1.76   1
   0   1  -3   83.46    1.79   1
   0   1  -3   80.79    1.78   1
  -1  -1  -3   53.01    1.18   1
   1  -1   3   52.90    1.18   1
  -1  -1  -3   58.44    1.18   1
   1  -1   3   55.59    1.17   1
  -1   1  -3   54.37    1.17   1
  -1   1  -3   56.38    1.18   1
  -2  -1  -3    0.27    0.04   1
   2  -1   3    0.16    0.04   1
   2  -1   3    0.17    0.05   1
  -2   1  -3    0.21    0.03   1
  -3  -1  -3   37.44    0.82   1
  -3   1  -3   37.07    0.81   1
  -4  -1  -3  110.52    2.34   1
  -4   1  -3  110.19    2.34   1
  -5  -1  -3   26.56    0.60   1
  -5   1  -3   25.96    0.59   1
  -6  -1  -3   13.43    0.34   1
  -6   1  -3   13.43    0.33   1
   6   1   3   13.82    0.32   1
  -7  -1  -3   -0.03    0.05   1
   7   1   3   -0.01    0.04   1
  -7   1  -3    0.02    0.04   1
  -8  -1  -3    0.22    0.06   1
  -8   1  -3    0.23    0.05   1
   8   1   3    0.25    0.05   1
  -9  -1  -3    0.96    0.09   1
  -9   1  -3    1.04    0.09   1
   9   1   3    1.08    0.08   1
 -10  -1  -3    2.45    0.14   1
  10   1   3    2.67    0.12   1
 -10   1  -3    2.56    0.13   1
  11  -1   3    3.04    0.11   1
 -11  -1  -3    3.02    0.15   1
  11   1   3    3.23    0.14   1
 -11   1  -3    3.15    0.15   1
  11   1   3    2.99    0.13   1
 -12  -1  -3    4.18    0.19   1
 -12   1  -3    4.02    0.18   1
  12   1   3    4.10    0.16   1
 -13  -1  -3    0.15    0.09   1
  13   1   3    0.06    0.06   1
 -14  -1  -3    2.01    0.17   1
 -19  -2   3    0.05    0.14   1
 -18  -2   3    2.80    0.24   1
 -17  -2   3    0.04    0.12   1
  17   2  -3   -0.09    0.09   1
 -16  -2   3   13.66    0.47   1
  16   2  -3   13.88    0.43   1
 -15  -2   3    0.15    0.11   1
  15   2  -3    0.15    0.10   1
 -14  -2   3   12.22    0.35   1
 -14  -2   3   11.73    0.41   1
  14   2  -3   12.75    0.38   1
 -13  -2   3    0.18    0.07   1
 -13  -2   3   -0.02    0.09   1
  13   2  -3    0.08    0.08   1
  13   2  -3    0.15    0.05   1
 -12  -2   3   21.23    0.58   1
 -12  -2   3   22.19    0.54   1
  12   2  -3   22.06    0.50   1
  12   2  -3   21.69    0.56   1
 -11  -2   3   -0.03    0.08   1
 -11  -2   3   -0.06    0.06   1
  11   2  -3   -0.05    0.07   1
  11   2  -3    0.03    0.05   1
 -10  -2   3   81.70    1.77   1
 -10  -2   3   79.58    1.81   1
  10   2  -3   81.14    1.79   1
  10   2  -3   83.48    1.75   1
  -9  -2   3    1.21    0.09   1
  -9  -2   3    1.14    0.11   1
  -9   2   3    1.24    0.05   1
   9   2  -3    1.29    0.11   1
   9   2  -3    1.21    0.08   1
   8  -2  -3   21.61    0.52   1
  -8  -2   3   21.40    0.50   1
  -8  -2   3   20.52    0.53   1
  -8   2   3   21.97    0.46   1
   8   2  -3   21.84    0.49   1
   8   2  -3   21.24    0.52   1
  -7  -2   3    0.38    0.06   1
   7  -2  -3    0.48    0.06   1
  -7  -2   3    0.47    0.07   1
   7   2  -3    0.55    0.07   1
   7   2  -3    0.52    0.05   1
  -7   2   3    0.49    0.02   1
  -6  -2   3  442.00    9.64   1
   6  -2  -3  449.33    9.52   1
  -6  -2   3  453.52    9.52   1
   6   2  -3  440.18    9.48   1
   6   2  -3  443.09    9.64   1
   5  -2  -3   15.63    0.37   1
  -5  -2   3   15.38    0.38   1
   5   2  -3   15.77    0.38   1
   5   2  -3   15.61    0.36   1
   4  -2  -3   89.32    1.88   1
  -4  -2   3   86.40    1.89   1
   4   2  -3   88.21    1.89   1
   4   2  -3   88.91    1.87   1
   3  -2  -3    1.91    0.08   1
  -3  -2   3    2.04    0.10   1
   3   2  -3    2.00    0.08   1
   3   2  -3    2.01    0.07   1
  -2  -2   3  535.88   11.41   1
  -2  -2   3  545.68   11.29   1
   2  -2  -3  536.80   11.34   1
   2   2  -3  524.57   11.34   1
   2   2  -3  528.11   11.36   1
   1  -2  -3   16.05    0.36   1
   1  -2  -3   16.51    0.37   1
  -1  -2   3   16.44    0.38   1
  -1  -2   3   16.18    0.36   1
  -1   2   3   16.92    0.34   1
   1   2  -3   15.90    0.37   1
   1   2  -3   15.72    0.37   1
   0  -2   3   29.34    0.63   1
   0  -2  -3   28.85    0.64   1
   0  -2   3   28.73    0.65   1
   0  -2  -3   29.27    0.64   1
   0   2  -3   29.50    0.63   1
   0   2  -3   29.27    0.64   1
  -1  -2  -3   11.14    0.27   1
  -1  -2  -3   11.60    0.25   1
   1  -2   3   11.46    0.27   1
   1  -2   3   11.18    0.28   1
  -1   2  -3   11.09    0.27   1
   2  -2   3  215.42    4.87   1
   2  -2   3  225.58    4.81   1
  -2  -2  -3  224.01    4.81   1
  -2   2  -3  225.92    4.79   1
   3  -2   3    4.59    0.14   1
  -3  -2  -3    4.42    0.14   1
  -3   2  -3    4.56    0.13   1
   4  -2   3   35.06    0.77   1
  -4  -2  -3   34.21    0.77   1
  -4   2  -3   34.40    0.76   1
  -4   2  -3   34.50    0.73   1
   5  -2   3    0.48    0.07   1
  -5  -2  -3    0.51    0.06   1
  -5   2  -3    0.46    0.02   1
  -5   2  -3    0.43    0.05   1
  -6  -2  -3    6.07    0.19   1
  -6   2  -3    6.27    0.18   1
  -7  -2  -3   -0.03    0.05   1
   7   2   3    0.09    0.05   1
  -7   2  -3   -0.05    0.04   1
  -8  -2  -3    4.28    0.17   1
  -8   2  -3    4.48    0.16   1
   8   2   3    4.87    0.16   1
  -9  -2  -3    0.01    0.07   1
   9   2   3    0.08    0.06   1
  -9   2  -3    0.04    0.05   1
 -10  -2  -3   17.98    0.47   1
  10   2   3   17.07    0.44   1
 -10   2  -3   17.15    0.44   1
  10   2   3   18.06    0.45   1
 -11  -2  -3    1.00    0.11   1
  11   2   3    0.92    0.09   1
  11   2   3    0.95    0.10   1
 -11   2  -3    0.99    0.10   1
 -12  -2  -3   36.28    0.87   1
  12   2   3   35.81    0.83   1
  12   2   3   35.98    0.83   1
 -13  -2  -3    0.78    0.12   1
  13   2   3    0.68    0.09   1
 -14  -2  -3    0.83    0.12   1
  14   2   3    0.68    0.09   1
 -15  -2  -3    0.79    0.14   1
 -18  -3   3    3.34    0.27   1
 -17  -3   3    0.20    0.14   1
  17   3  -3    0.17    0.11   1
 -16  -3   3   19.70    0.61   1
  16   3  -3   20.89    0.57   1
 -15  -3   3    6.51    0.26   1
 -15  -3   3    5.71    0.29   1
  15   3  -3    6.26    0.27   1
 -14  -3   3   31.16    0.76   1
 -14  -3   3   31.99    0.82   1
  14   3  -3   30.92    0.71   1
  14   3  -3   30.87    0.78   1
 -13  -3   3    5.89    0.26   1
 -13  -3   3    6.01    0.23   1
  13   3  -3    6.01    0.24   1
  13   3  -3    6.02    0.19   1
 -12  -3   3    9.82    0.30   1
 -12  -3   3    8.88    0.33   1
  12   3  -3   10.19    0.32   1
  12   3  -3    9.62    0.27   1
 -11  -3   3   31.37    0.77   1
 -11  -3   3   31.29    0.73   1
  11   3  -3   30.79    0.71   1
  11   3  -3   30.15    0.75   1
 -10  -3   3   15.62    0.44   1
 -10  -3   3   15.91    0.41   1
  10  -3  -3   15.44    0.42   1
  10   3  -3   15.50    0.43   1
  10   3  -3   16.83    0.40   1
   9  -3  -3   -0.08    0.06   1
  -9  -3   3   -0.06    0.06   1
  -9  -3   3    0.05    0.07   1
   9   3  -3    0.04    0.05   1
   9   3  -3    0.02    0.07   1
   8  -3  -3   23.38    0.57   1
  -8  -3   3   23.46    0.58   1
  -8  -3   3   24.49    0.57   1
   8   3  -3   24.41    0.58   1
   8   3  -3   24.09    0.56   1
  -8   3   3   23.57    0.51   1
  -7  -3   3    1.21    0.10   1
  -7  -3   3    1.27    0.09   1
   7  -3  -3    1.45    0.10   1
  -7   3   3    1.31    0.04   1
   7   3  -3    1.36    0.10   1
   7   3  -3    1.35    0.08   1
   6  -3  -3   22.34    0.54   1
  -6  -3   3   23.33    0.55   1
   6   3  -3   22.69    0.53   1
   6   3  -3   22.89    0.55   1
  -5  -3   3    8.92    0.25   1
   5  -3  -3    8.72    0.24   1
   5   3  -3    9.27    0.24   1
   5   3  -3    8.90    0.25   1
   4  -3  -3   -0.06    0.04   1
  -4  -3   3    0.03    0.04   1
  -4  -3   3    0.01    0.05   1
   4   3  -3   -0.05    0.05   1
   4   3  -3    0.08    0.04   1
  -3  -3   3    1.86    0.09   1
  -3  -3   3    1.53    0.09   1
   3  -3  -3    1.62    0.08   1
   3   3  -3    1.73    0.08   1
   3   3  -3    1.60    0.08   1
   2  -3  -3    1.02    0.07   1
  -2  -3   3    1.06    0.08   1
  -2  -3   3    1.05    0.08   1
  -2   3   3    1.01    0.04   1
   2   3  -3    0.99    0.07   1
   1  -3  -3    1.15    0.06   1
  -1  -3   3    1.03    0.07   1
   1  -3  -3    1.07    0.08   1
  -1  -3   3    1.25    0.09   1
   1   3  -3    1.23    0.06   1
   0  -3  -3    0.11    0.04   1
   0  -3   3    0.08    0.05   1
   0  -3   3    0.05    0.04   1
   0  -3  -3    0.08    0.05   1
   0   3  -3    0.06    0.04   1
  -1  -3  -3    0.95    0.07   1
  -1  -3  -3    0.76    0.06   1
  -1  -3  -3    0.81    0.03   1
   1  -3   3    0.80    0.07   1
   1  -3   3    0.72    0.06   1
  -1   3  -3    0.79    0.06   1
  -2  -3  -3    1.16    0.05   1
  -2  -3  -3    1.23    0.08   1
   2  -3   3    0.98    0.08   1
   2  -3   3    1.19    0.08   1
  -2   3  -3    1.17    0.07   1
   3  -3   3    5.57    0.17   1
   3  -3   3    5.31    0.17   1
  -3  -3  -3    5.54    0.17   1
  -3   3  -3    5.84    0.16   1
   4  -3   3   20.78    0.49   1
  -4  -3  -3   19.95    0.49   1
  -4   3  -3   21.18    0.48   1
  -5  -3  -3   12.99    0.34   1
   5  -3   3   13.10    0.34   1
  -5   3  -3   13.60    0.33   1
   6  -3   3   31.94    0.74   1
  -6  -3  -3   31.53    0.74   1
  -6   3  -3   32.20    0.72   1
  -7  -3  -3    6.85    0.22   1
   7  -3   3    6.44    0.21   1
  -7   3  -3    6.58    0.19   1
  -8  -3  -3   -0.02    0.07   1
   8   3   3    0.11    0.07   1
  -8   3  -3    0.09    0.05   1
  -9  -3  -3   13.02    0.36   1
  -9   3  -3   12.45    0.33   1
   9   3   3   11.85    0.34   1
   9   3   3   12.67    0.35   1
 -10  -3  -3    0.09    0.08   1
  10   3   3    0.07    0.06   1
  10   3   3    0.05    0.07   1
 -10   3  -3    0.05    0.06   1
 -11  -3  -3    7.71    0.27   1
  11   3   3    7.78    0.26   1
  11   3   3    7.61    0.26   1
 -12  -3  -3    4.46    0.21   1
  12   3   3    4.58    0.20   1
  12   3   3    4.70    0.20   1
 -13  -3  -3    0.21    0.10   1
  13   3   3    0.30    0.09   1
 -14  -3  -3    1.21    0.14   1
  14   3   3    1.04    0.12   1
 -15  -3  -3   -0.09    0.10   1
  15   3   3   -0.13    0.07   1
 -16  -3  -3    0.33    0.12   1
 -16  -3  -3    0.31    0.13   1
 -17  -3  -3    0.35    0.15   1
 -18  -4   3    0.04    0.13   1
 -17  -4   3   13.52    0.48   1
  17   4  -3   13.92    0.45   1
 -16  -4   3    0.40    0.11   1
 -16  -4   3    0.33    0.13   1
  16   4  -3    0.44    0.12   1
 -15  -4   3   -0.02    0.11   1
 -15  -4   3   -0.08    0.09   1
  15   4  -3    0.13    0.08   1
  15   4  -3    0.09    0.11   1
 -14  -4   3   -0.13    0.10   1
 -14  -4   3    0.00    0.09   1
  14   4  -3    0.04    0.07   1
  14   4  -3    0.08    0.10   1
 -13  -4   3    1.13    0.15   1
 -13  -4   3    0.87    0.12   1
  13   4  -3    1.05    0.13   1
  13   4  -3    0.84    0.10   1
 -12  -4   3    1.84    0.16   1
 -12  -4   3    1.95    0.15   1
  12   4  -3    1.91    0.12   1
  12   4  -3    2.02    0.17   1
 -11  -4   3   23.31    0.61   1
 -11  -4   3   23.21    0.58   1
  11  -4  -3   22.73    0.59   1
  11   4  -3   23.41    0.56   1
  11   4  -3   22.64    0.60   1
 -10  -4   3    4.42    0.19   1
  10  -4  -3    4.00    0.19   1
 -10  -4   3    4.17    0.20   1
  10   4  -3    4.17    0.20   1
  10   4  -3    4.15    0.16   1
  -9  -4   3   18.16    0.46   1
  -9  -4   3   18.03    0.48   1
   9  -4  -3   17.70    0.47   1
   9   4  -3   17.97    0.45   1
   9   4  -3   17.73    0.48   1
   8  -4  -3    0.21    0.07   1
  -8  -4   3    0.31    0.08   1
   8   4  -3    0.36    0.07   1
   8   4  -3    0.29    0.08   1
  -7  -4   3    0.49    0.08   1
   7  -4  -3    0.47    0.08   1
   7   4  -3    0.44    0.08   1
   7   4  -3    0.45    0.07   1
  -7   4   3    0.49    0.04   1
  -6  -4   3    0.30    0.07   1
   6  -4  -3    0.42    0.06   1
   6   4  -3    0.50    0.08   1
   6   4  -3    0.47    0.07   1
  -6   4   3    0.51    0.04   1
  -5  -4   3    8.13    0.23   1
  -5  -4   3    7.52    0.23   1
   5  -4  -3    7.60    0.22   1
   5   4  -3    7.36    0.22   1
   5   4  -3    7.35    0.23   1
  -5   4   3    7.90    0.19   1
  -4  -4   3   19.39    0.46   1
  -4  -4   3   19.26    0.46   1
   4  -4  -3   19.04    0.46   1
   4   4  -3   18.88    0.47   1
   4   4  -3   18.55    0.45   1
  -3  -4   3   20.69    0.50   1
   3  -4  -3   20.70    0.49   1
  -3  -4   3   21.40    0.49   1
   3   4  -3   20.10    0.49   1
  -2  -4   3    9.41    0.25   1
  -2  -4   3    9.28    0.24   1
   2  -4  -3    8.99    0.25   1
   2   4  -3    8.73    0.24   1
  -1  -4   3  114.55    2.47   1
   1  -4  -3  114.85    2.47   1
  -1  -4   3  119.47    2.46   1
   1   4  -3  114.47    2.46   1
  -1   4   3  114.37    2.44   1
   0  -4  -3    3.07    0.11   1
   0  -4   3    3.06    0.14   1
   0  -4   3    3.28    0.12   1
   0  -4  -3    3.20    0.13   1
   0   4  -3    3.06    0.12   1
  -1  -4  -3   94.98    2.09   1
  -1  -4  -3   97.79    2.10   1
  -1  -4  -3   97.93    2.07   1
   1  -4   3   98.82    2.10   1
   1  -4   3   98.91    2.09   1
  -1   4  -3   98.85    2.09   1
   2  -4   3    1.46    0.09   1
  -2  -4  -3    1.56    0.09   1
  -2  -4  -3    1.60    0.10   1
   2  -4   3    1.39    0.10   1
  -2  -4  -3    1.52    0.06   1
  -2   4  -3    1.61    0.08   1
  -3  -4  -3    0.20    0.07   1
   3  -4   3    0.20    0.06   1
   3  -4   3    0.16    0.06   1
  -3  -4  -3    0.16    0.03   1
  -3  -4  -3    0.11    0.05   1
  -3   4  -3    0.13    0.04   1
  -4  -4  -3    4.82    0.16   1
  -4  -4  -3    4.84    0.14   1
   4  -4   3    4.54    0.17   1
  -4   4  -3    4.73    0.15   1
  -5  -4  -3   14.74    0.39   1
  -5  -4  -3   15.36    0.37   1
   5  -4   3   14.75    0.38   1
  -5   4  -3   14.95    0.36   1
   6  -4   3   13.17    0.37   1
  -6  -4  -3   13.24    0.36   1
  -6  -4  -3   14.05    0.35   1
  -6   4  -3   13.41    0.34   1
   7  -4   3   56.96    1.36   1
  -7  -4  -3   64.29    1.35   1
  -7  -4  -3   61.12    1.36   1
  -7   4  -3   61.73    1.33   1
  -8  -4  -3   -0.02    0.07   1
   8  -4   3    0.00    0.08   1
   8   4   3    0.07    0.07   1
  -8   4  -3    0.01    0.05   1
   9  -4   3    0.80    0.12   1
  -9  -4  -3    0.51    0.10   1
   9   4   3    0.57    0.10   1
  -9   4  -3    0.85    0.08   1
   9   4   3    0.58    0.09   1
 -10  -4  -3    1.79    0.15   1
  10   4   3    1.85    0.14   1
  10   4   3    1.74    0.13   1
 -11  -4  -3    7.04    0.27   1
  11   4   3    6.89    0.25   1
  11   4   3    6.81    0.25   1
 -12  -4  -3    3.76    0.21   1
 -12  -4  -3    3.97    0.22   1
  12   4   3    3.96    0.19   1
  12   4   3    4.05    0.20   1
 -13  -4  -3    6.83    0.30   1
 -13  -4  -3    7.03    0.28   1
  13   4   3    7.52    0.27   1
  13   4   3    6.50    0.26   1
 -14  -4  -3    0.73    0.14   1
 -14  -4  -3    0.96    0.14   1
  14   4   3    0.98    0.12   1
 -15  -4  -3    4.47    0.25   1
 -15  -4  -3    4.14    0.24   1
  15   4   3    3.84    0.20   1
 -16  -4  -3    1.44    0.18   1
 -16  -4  -3    1.39    0.17   1
 -17  -5   3    0.02    0.14   1
  17   5  -3    0.16    0.12   1
 -16  -5   3    5.90    0.31   1
  16   5  -3    6.48    0.31   1
 -15  -5   3   26.02    0.73   1
  15   5  -3   25.89    0.64   1
  15   5  -3   25.88    0.71   1
 -14  -5   3   11.91    0.42   1
  14   5  -3   12.29    0.36   1
  14   5  -3   12.35    0.42   1
 -13  -5   3    0.56    0.13   1
  13   5  -3    0.39    0.12   1
  13   5  -3    0.50    0.10   1
  12  -5  -3    0.59    0.12   1
 -12  -5   3    0.55    0.12   1
  12   5  -3    0.45    0.09   1
  12   5  -3    0.51    0.12   1
  11  -5  -3   47.39    1.14   1
 -11  -5   3   49.53    1.16   1
  11   5  -3   48.81    1.11   1
  11   5  -3   49.49    1.15   1
 -10  -5   3    4.92    0.22   1
  10  -5  -3    4.61    0.21   1
  10   5  -3    4.61    0.20   1
  10   5  -3    4.36    0.21   1
  -9  -5   3    2.04    0.15   1
   9  -5  -3    2.16    0.15   1
   9   5  -3    2.26    0.16   1
   9   5  -3    1.94    0.13   1
  -8  -5   3    3.52    0.18   1
   8  -5  -3    3.08    0.17   1
   8   5  -3    3.39    0.18   1
   8   5  -3    3.40    0.16   1
  -7  -5   3   60.56    1.33   1
   7  -5  -3   58.95    1.34   1
  -7  -5   3   61.34    1.34   1
   7   5  -3   60.14    1.33   1
   7   5  -3   58.29    1.35   1
  -6  -5   3   43.03    0.97   1
   6  -5  -3   42.13    0.98   1
  -6  -5   3   43.74    0.98   1
   6   5  -3   42.62    0.99   1
  -6   5   3   42.67    0.92   1
   6   5  -3   41.92    0.97   1
   5  -5  -3    0.36    0.08   1
  -5  -5   3    0.30    0.07   1
  -5  -5   3    0.23    0.07   1
  -5   5   3    0.35    0.05   1
   5   5  -3    0.40    0.07   1
   5   5  -3    0.30    0.08   1
  -4  -5   3   -0.02    0.07   1
   4  -5  -3    0.00    0.06   1
  -4  -5   3   -0.05    0.06   1
   4   5  -3    0.11    0.06   1
  -4   5   3    0.01    0.04   1
  -3  -5   3   75.56    1.65   1
  -3  -5   3   76.74    1.66   1
   3  -5  -3   74.76    1.66   1
  -3   5   3   77.06    1.63   1
   3   5  -3   75.61    1.65   1
   2  -5  -3   12.73    0.34   1
  -2  -5   3   13.08    0.34   1
  -2  -5   3   12.98    0.34   1
   2   5  -3   12.50    0.33   1
   1  -5  -3    0.69    0.09   1
  -1  -5   3    0.76    0.08   1
  -1  -5   3    0.72    0.08   1
  -1   5   3    0.69    0.04   1
   1   5  -3    0.73    0.07   1
   0  -5   3   12.97    0.34   1
   0  -5   3   13.21    0.34   1
   0  -5  -3   12.35    0.35   1
   0   5  -3   13.50    0.34   1
  -1  -5  -3   51.98    1.17   1
   1  -5   3   51.97    1.17   1
   1  -5   3   52.49    1.17   1
  -1  -5  -3   53.04    1.11   1
  -1   5  -3   53.90    1.16   1
   2  -5   3    3.07    0.14   1
   2  -5   3    2.95    0.14   1
  -2  -5  -3    2.89    0.14   1
  -2  -5  -3    2.87    0.13   1
  -2  -5  -3    2.99    0.09   1
  -2   5  -3    3.11    0.12   1
  -3  -5  -3    8.94    0.28   1
  -3  -5  -3    9.13    0.26   1
   3  -5   3    9.30    0.27   1
  -3  -5  -3    9.33    0.23   1
   3  -5   3    9.18    0.28   1
  -3   5  -3    9.39    0.25   1
  -4  -5  -3   18.35    0.47   1
  -4  -5  -3   18.90    0.43   1
   4  -5   3   18.42    0.47   1
  -4  -5  -3   17.87    0.46   1
  -4   5  -3   18.47    0.44   1
  -5  -5  -3   44.15    0.94   1
  -5  -5  -3   42.58    0.97   1
  -5  -5  -3   41.52    0.98   1
   5  -5   3   42.53    0.98   1
   5   5   3   41.67    0.97   1
  -5   5  -3   42.74    0.95   1
  -6  -5  -3   10.59    0.32   1
   6  -5   3   11.00    0.32   1
  -6  -5  -3   10.81    0.29   1
   6   5   3   10.73    0.31   1
  -6   5  -3   10.40    0.29   1
   7  -5   3   -0.01    0.08   1
  -7  -5  -3    0.06    0.07   1
  -7  -5  -3   -0.04    0.05   1
  -7   5  -3   -0.03    0.05   1
   7   5   3    0.00    0.07   1
   8  -5   3    0.30    0.08   1
  -8  -5  -3    0.23    0.07   1
  -8  -5  -3    0.30    0.09   1
  -8   5  -3    0.26    0.07   1
   8   5   3    0.37    0.08   1
  -9  -5  -3    2.77    0.16   1
  -9  -5  -3    2.76    0.17   1
   9  -5   3    2.51    0.17   1
   9   5   3    2.95    0.16   1
   9   5   3    2.35    0.16   1
 -10  -5  -3   -0.01    0.08   1
 -10  -5  -3   -0.07    0.09   1
  10  -5   3   -0.09    0.07   1
  10   5   3   -0.02    0.08   1
  10   5   3   -0.05    0.08   1
 -11  -5  -3    0.03    0.09   1
 -11  -5  -3    0.03    0.09   1
  11   5   3   -0.05    0.08   1
  11   5   3    0.01    0.10   1
 -12  -5  -3    1.23    0.14   1
 -12  -5  -3    1.19    0.15   1
  12   5   3    1.30    0.14   1
  12   5   3    1.48    0.15   1
 -13  -5  -3    0.21    0.11   1
 -13  -5  -3    0.02    0.11   1
  13   5   3    0.30    0.11   1
  13   5   3    0.16    0.10   1
 -14  -5  -3    5.04    0.26   1
 -14  -5  -3    5.85    0.27   1
  14   5   3    5.24    0.23   1
 -15  -5  -3    0.36    0.14   1
 -15  -5  -3    0.32    0.13   1
  15   5   3    0.25    0.10   1
 -16  -5  -3    0.84    0.15   1
 -16  -6   3    4.55    0.28   1
  16   6  -3    5.00    0.29   1
 -15  -6   3    1.27    0.17   1
  15   6  -3    1.06    0.13   1
  15   6  -3    1.17    0.16   1
 -14  -6   3    0.64    0.15   1
  14   6  -3    0.63    0.14   1
  14   6  -3    0.93    0.13   1
  13  -6  -3    3.39    0.23   1
 -13  -6   3    3.37    0.22   1
  13   6  -3    3.19    0.19   1
  13   6  -3    3.03    0.22   1
  12  -6  -3   15.43    0.47   1
 -12  -6   3   16.06    0.48   1
  12   6  -3   15.83    0.44   1
  12   6  -3   15.52    0.48   1
  11  -6  -3    0.35    0.11   1
 -11  -6   3    0.16    0.11   1
  11   6  -3    0.27    0.11   1
  11   6  -3    0.22    0.10   1
  10  -6  -3   15.90    0.47   1
 -10  -6   3   16.92    0.47   1
 -10  -6   3   16.73    0.47   1
  10   6  -3   16.98    0.46   1
  10   6  -3   15.91    0.48   1
  -9  -6   3   12.39    0.38   1
  -9  -6   3   12.85    0.38   1
   9  -6  -3   12.72    0.38   1
   9   6  -3   12.25    0.39   1
   9   6  -3   12.73    0.37   1
   8  -6  -3   31.22    0.76   1
  -8  -6   3   31.44    0.76   1
  -8  -6   3   31.65    0.76   1
   8   6  -3   30.26    0.77   1
   8   6  -3   30.70    0.75   1
  -7  -6   3    4.58    0.19   1
   7  -6  -3    4.22    0.20   1
  -7  -6   3    3.97    0.19   1
   7   6  -3    4.22    0.20   1
   7   6  -3    3.86    0.18   1
   6  -6  -3  111.19    2.40   1
  -6  -6   3  109.22    2.39   1
  -6  -6   3  114.11    2.39   1
   6   6  -3  107.71    2.39   1
   6   6  -3  107.86    2.41   1
  -5  -6   3   42.21    0.95   1
  -5  -6   3   42.23    0.95   1
   5  -6  -3   40.13    0.96   1
  -5   6   3   42.08    0.91   1
   5   6  -3   39.63    0.95   1
  -4  -6   3   61.95    1.37   1
  -4  -6   3   62.13    1.37   1
   4  -6  -3   59.87    1.38   1
  -4   6   3   61.14    1.33   1
   4   6  -3   62.23    1.37   1
   3  -6  -3    8.10    0.27   1
  -3  -6   3    8.15    0.26   1
  -3  -6   3    7.75    0.25   1
   3   6  -3    8.36    0.26   1
  -3   6   3    8.27    0.23   1
  -2  -6   3  130.00    2.76   1
   2  -6  -3  124.05    2.77   1
  -2  -6   3  131.17    2.77   1
  -2   6   3  128.85    2.74   1
   2   6  -3  129.12    2.76   1
  -1  -6   3   16.24    0.42   1
   1  -6  -3   15.44    0.43   1
  -1  -6   3   16.00    0.42   1
   1   6  -3   16.40    0.42   1
  -1   6   3   16.37    0.40   1
   0  -6   3    5.93    0.21   1
   0  -6   3    6.43    0.22   1
   0  -6  -3    6.10    0.22   1
   0   6   3    6.27    0.20   1
   0   6  -3    5.71    0.20   1
   1  -6   3   25.91    0.63   1
  -1  -6  -3   24.58    0.63   1
   1  -6   3   26.19    0.63   1
  -1   6  -3   26.65    0.62   1
   1   6   3   26.06    0.62   1
  -2  -6  -3   83.23    1.75   1
  -2  -6  -3   80.27    1.82   1
   2  -6   3   85.43    1.82   1
   2  -6   3   82.27    1.82   1
   2   6   3   82.44    1.81   1
  -2   6  -3   83.82    1.80   1
  -3  -6  -3    9.14    0.31   1
  -3  -6  -3   10.19    0.30   1
   3  -6   3   10.45    0.31   1
  -3  -6  -3   10.23    0.25   1
   3   6   3   10.97    0.30   1
  -3   6  -3   10.22    0.28   1
  -4  -6  -3    1.23    0.12   1
  -4  -6  -3    1.27    0.08   1
   4  -6   3    1.44    0.12   1
  -4  -6  -3    1.14    0.11   1
   4   6   3    1.39    0.11   1
  -4   6  -3    1.36    0.10   1
  -5  -6  -3    2.96    0.15   1
   5  -6   3    2.64    0.16   1
  -5  -6  -3    2.65    0.11   1
  -5  -6  -3    2.85    0.15   1
  -5   6  -3    3.08    0.13   1
   5   6   3    2.96    0.16   1
  -6  -6  -3    2.57    0.12   1
   6  -6   3    2.74    0.16   1
  -6  -6  -3    2.63    0.16   1
  -6  -6  -3    2.30    0.14   1
  -6   6  -3    2.73    0.13   1
   6   6   3    2.42    0.15   1
  -7  -6  -3   -0.02    0.09   1
  -7  -6  -3    0.02    0.06   1
   7  -6   3   -0.10    0.08   1
  -7  -6  -3    0.06    0.08   1
   7   6   3    0.03    0.07   1
  -7   6  -3   -0.13    0.05   1
   8  -6   3    0.47    0.11   1
  -8  -6  -3    0.46    0.08   1
  -8  -6  -3    0.41    0.10   1
   8   6   3    0.44    0.10   1
  -9  -6  -3    2.01    0.14   1
   9  -6   3    2.11    0.17   1
  -9  -6  -3    1.87    0.16   1
   9   6   3    1.96    0.15   1
   9   6   3    2.21    0.17   1
  10  -6   3    1.10    0.15   1
 -10  -6  -3    0.90    0.12   1
 -10  -6  -3    1.17    0.13   1
  10   6   3    1.13    0.13   1
  10   6   3    0.96    0.13   1
 -11  -6  -3    1.31    0.15   1
  11  -6   3    1.13    0.16   1
  11   6   3    1.58    0.17   1
  11   6   3    1.68    0.15   1
 -12  -6  -3    8.75    0.34   1
  12   6   3    8.48    0.32   1
  12   6   3    8.77    0.31   1
 -13  -6  -3    0.52    0.13   1
  13   6   3    0.44    0.11   1
  13   6   3    0.57    0.13   1
 -14  -6  -3    1.07    0.15   1
  14   6   3    0.88    0.13   1
 -15  -6  -3    0.65    0.15   1
  15   6   3    0.48    0.12   1
 -15  -7   3    0.69    0.15   1
 -15  -7   3    0.39    0.17   1
  15   7  -3    0.61    0.12   1
  15   7  -3    0.65    0.15   1
 -14  -7   3   12.96    0.45   1
  14  -7  -3   13.00    0.45   1
 -14  -7   3   13.11    0.45   1
  14   7  -3   12.90    0.45   1
 -13  -7   3    1.00    0.15   1
 -13  -7   3    1.23    0.17   1
  13  -7  -3    1.45    0.17   1
  13   7  -3    1.37    0.14   1
  13   7  -3    1.22    0.17   1
  12  -7  -3    1.34    0.16   1
 -12  -7   3    1.53    0.17   1
 -12  -7   3    1.47    0.17   1
  12   7  -3    1.37    0.17   1
  12   7  -3    1.58    0.15   1
 -11  -7   3   12.37    0.40   1
  11  -7  -3   12.04    0.41   1
 -11  -7   3   12.07    0.40   1
  11   7  -3   13.01    0.40   1
  11   7  -3   12.79    0.42   1
  10  -7  -3   19.52    0.56   1
 -10  -7   3   20.40    0.56   1
 -10  -7   3   20.08    0.55   1
  10   7  -3   19.88    0.57   1
  10   7  -3   20.06    0.54   1
  -9  -7   3    0.86    0.12   1
   9  -7  -3    0.82    0.13   1
  -9  -7   3    0.57    0.12   1
   9   7  -3    0.70    0.11   1
   9   7  -3    0.80    0.14   1
   8  -7  -3    5.98    0.25   1
  -8  -7   3    6.07    0.24   1
  -8  -7   3    5.77    0.23   1
   8   7  -3    5.59    0.26   1
   8   7  -3    5.62    0.23   1
   7  -7  -3    2.31    0.17   1
  -7  -7   3    2.71    0.17   1
  -7  -7   3    2.27    0.17   1
   7   7  -3    2.96    0.19   1
   7   7  -3    2.51    0.16   1
  -6  -7   3   22.30    0.58   1
   6  -7  -3   22.37    0.59   1
  -6  -7   3   21.62    0.57   1
   6   7  -3   22.41    0.57   1
   6   7  -3   22.72    0.60   1
   5  -7  -3    1.72    0.15   1
  -5  -7   3    1.41    0.13   1
  -5  -7   3    1.41    0.13   1
   5   7  -3    1.39    0.13   1
  -4  -7   3   10.88    0.32   1
  -4  -7   3   10.81    0.33   1
   4  -7  -3   10.68    0.33   1
  -4   7   3   10.41    0.29   1
   4   7  -3   10.18    0.32   1
   3  -7  -3    9.27    0.31   1
  -3  -7   3    9.33    0.29   1
  -3  -7   3    9.96    0.31   1
   3   7  -3    9.66    0.30   1
  -3   7   3    9.55    0.27   1
  -2  -7   3    3.42    0.16   1
  -2  -7   3    3.43    0.17   1
   2  -7  -3    3.21    0.18   1
   2   7  -3    3.60    0.17   1
  -2   7   3    3.21    0.14   1
   1  -7  -3    0.02    0.09   1
  -1  -7   3   -0.07    0.08   1
  -1  -7   3   -0.05    0.07   1
   1   7  -3    0.03    0.07   1
  -1   7   3   -0.02    0.06   1
   0  -7   3   12.86    0.37   1
   0  -7  -3   13.11    0.39   1
   0  -7   3   13.55    0.38   1
   0   7   3   13.16    0.36   1
   0   7  -3   13.31    0.37   1
   1  -7   3    5.61    0.21   1
  -1  -7  -3    5.94    0.23   1
   1  -7   3    5.83    0.22   1
   1   7   3    5.92    0.21   1
  -1   7  -3    5.63    0.21   1
  -2  -7  -3    1.41    0.14   1
   2  -7   3    1.48    0.13   1
   2  -7   3    1.50    0.13   1
   2   7   3    1.30    0.11   1
  -2   7  -3    1.41    0.11   1
   3  -7   3    0.36    0.09   1
  -3  -7  -3    0.31    0.10   1
   3   7   3    0.47    0.09   1
  -3   7  -3    0.45    0.08   1
   4  -7   3   10.57    0.33   1
  -4  -7  -3   10.50    0.34   1
   4   7   3   10.39    0.32   1
  -4   7  -3   10.47    0.30   1
  -5  -7  -3    2.75    0.18   1
   5  -7   3    3.26    0.18   1
   5   7   3    2.99    0.17   1
  -5   7  -3    2.99    0.14   1
  -6  -7  -3    0.18    0.10   1
  -6  -7  -3    0.21    0.09   1
   6  -7   3    0.18    0.09   1
  -6   7  -3    0.21    0.07   1
   6   7   3    0.29    0.09   1
  -7  -7  -3    0.68    0.12   1
  -7  -7  -3    0.45    0.11   1
   7  -7   3    0.61    0.12   1
   7   7   3    0.57    0.11   1
   8  -7   3    1.27    0.15   1
  -8  -7  -3    1.35    0.15   1
  -8  -7  -3    1.47    0.15   1
   8   7   3    1.56    0.14   1
  -9  -7  -3    4.84    0.25   1
  -9  -7  -3    4.73    0.24   1
   9  -7   3    5.16    0.25   1
   9   7   3    4.81    0.23   1
  10  -7   3    0.90    0.15   1
 -10  -7  -3    0.81    0.13   1
 -10  -7  -3    0.52    0.14   1
  10   7   3    0.71    0.12   1
  10   7   3    0.72    0.14   1
 -11  -7  -3    6.16    0.28   1
 -11  -7  -3    6.21    0.30   1
  11  -7   3    5.59    0.28   1
  11   7   3    5.66    0.29   1
  11   7   3    5.77    0.26   1
 -12  -7  -3    0.55    0.14   1
 -12  -7  -3    0.46    0.15   1
  12   7   3    0.55    0.12   1
  12   7   3    0.77    0.15   1
 -13  -7  -3    0.10    0.14   1
 -13  -7  -3    0.20    0.12   1
  13   7   3   -0.05    0.11   1
  13   7   3   -0.18    0.10   1
 -14  -7  -3    0.39    0.14   1
 -14  -7  -3    0.39    0.17   1
  14   7   3    0.13    0.12   1
  14   7   3    0.54    0.16   1
  14  -8  -3    0.14    0.14   1
 -14  -8   3    0.06    0.14   1
  14   8  -3    0.22    0.14   1
  14   8  -3   -0.10    0.11   1
 -13  -8   3    2.63    0.22   1
  13  -8  -3    3.04    0.24   1
  13   8  -3    2.78    0.24   1
  13   8  -3    2.54    0.20   1
  12  -8  -3    5.57    0.29   1
 -12  -8   3    5.85    0.28   1
  12   8  -3    5.88    0.28   1
  12   8  -3    5.25    0.29   1
 -11  -8   3    5.00    0.26   1
  11  -8  -3    5.26    0.27   1
 -11  -8   3    4.79    0.24   1
  11   8  -3    4.66    0.27   1
  11   8  -3    5.02    0.24   1
 -10  -8   3    1.35    0.15   1
 -10  -8   3    1.79    0.18   1
  10  -8  -3    1.70    0.18   1
  10   8  -3    1.49    0.18   1
  10   8  -3    1.28    0.15   1
  -9  -8   3   10.90    0.38   1
  -9  -8   3   11.64    0.37   1
   9  -8  -3   10.84    0.38   1
   9   8  -3   11.53    0.40   1
   9   8  -3   10.60    0.36   1
  -8  -8   3    0.00    0.10   1
   8  -8  -3    0.19    0.11   1
  -8  -8   3    0.00    0.09   1
   8   8  -3    0.10    0.11   1
   8   8  -3    0.00    0.09   1
   7  -8  -3    0.39    0.11   1
  -7  -8   3    0.25    0.11   1
  -7  -8   3    0.17    0.10   1
   7   8  -3    0.18    0.11   1
   7   8  -3    0.22    0.09   1
   6  -8  -3    2.12    0.17   1
  -6  -8   3    2.07    0.17   1
  -6  -8   3    1.77    0.15   1
   6   8  -3    1.60    0.16   1
   6   8  -3    1.86    0.15   1
  -5  -8   3    1.12    0.13   1
  -5  -8   3    0.80    0.12   1
   5  -8  -3    1.19    0.14   1
   5   8  -3    1.03    0.12   1
  -4  -8   3    5.47    0.23   1
   4  -8  -3    5.41    0.24   1
  -4  -8   3    4.83    0.22   1
   4   8  -3    5.19    0.22   1
  -3  -8   3    0.64    0.10   1
   3  -8  -3    0.73    0.12   1
  -3  -8   3    0.61    0.11   1
   3   8  -3    0.69    0.11   1
  -3   8   3    0.78    0.10   1
  -2  -8   3    7.28    0.27   1
  -2  -8   3    7.20    0.26   1
   2  -8  -3    7.14    0.28   1
  -2   8   3    7.05    0.24   1
   2   8  -3    7.41    0.26   1
  -1  -8   3   29.30    0.72   1
  -1  -8   3   31.43    0.75   1
   1  -8  -3   28.97    0.75   1
   1   8  -3   29.78    0.73   1
  -1   8   3   30.43    0.72   1
   0  -8  -3    5.79    0.25   1
   0  -8   3    6.17    0.23   1
   0  -8   3    6.08    0.25   1
   0   8   3    6.02    0.23   1
   0   8  -3    6.13    0.23   1
  -1  -8  -3   20.62    0.57   1
   1  -8   3   21.80    0.55   1
   1  -8   3   21.93    0.57   1
   1   8   3   21.15    0.55   1
  -1   8  -3   21.48    0.55   1
   2  -8   3    0.33    0.11   1
  -2  -8  -3    0.57    0.11   1
  -2   8  -3    0.54    0.09   1
   2   8   3    0.38    0.09   1
   3  -8   3    2.57    0.17   1
  -3  -8  -3    2.07    0.17   1
   3   8   3    2.36    0.16   1
  -3   8  -3    2.31    0.15   1
   4  -8   3    2.91    0.19   1
  -4  -8  -3    2.61    0.19   1
   4   8   3    2.87    0.18   1
  -4   8  -3    2.71    0.16   1
   5  -8   3   -0.10    0.08   1
  -5  -8  -3    0.06    0.10   1
   5   8   3   -0.11    0.08   1
  -5   8  -3    0.05    0.07   1
   6  -8   3    8.91    0.33   1
  -6  -8  -3    8.44    0.33   1
   6   8   3    9.19    0.32   1
  -7  -8  -3   18.11    0.55   1
   7  -8   3   19.48    0.55   1
   7   8   3   19.34    0.54   1
   8  -8   3    0.20    0.12   1
  -8  -8  -3    0.35    0.13   1
   8   8   3    0.10    0.10   1
   9  -8   3    0.41    0.13   1
  -9  -8  -3    0.31    0.13   1
   9   8   3    0.17    0.12   1
   9   8   3    0.16    0.10   1
  10  -8   3    0.73    0.15   1
 -10  -8  -3    0.68    0.16   1
  10   8   3    0.74    0.16   1
  10   8   3    0.83    0.14   1
 -11  -8  -3    5.55    0.30   1
  11  -8   3    5.45    0.29   1
  11   8   3    5.80    0.30   1
  11   8   3    6.36    0.28   1
 -12  -8  -3    1.30    0.19   1
  12  -8   3    1.22    0.19   1
  12   8   3    1.05    0.15   1
  12   8   3    1.17    0.17   1
 -12  -9   3    0.18    0.15   1
  12  -9  -3    0.03    0.13   1
  12   9  -3    0.01    0.14   1
  12   9  -3    0.12    0.13   1
 -11  -9   3   12.88    0.45   1
  11  -9  -3   12.96    0.46   1
  11   9  -3   13.87    0.48   1
  11   9  -3   12.85    0.43   1
 -10  -9   3    0.17    0.13   1
  10  -9  -3    0.05    0.12   1
  10   9  -3    0.08    0.13   1
  10   9  -3    0.10    0.11   1
  -9  -9   3    0.42    0.14   1
   9  -9  -3    0.27    0.14   1
   9   9  -3    0.21    0.14   1
   9   9  -3    0.00    0.12   1
  -8  -9   3    0.37    0.12   1
   8  -9  -3    0.23    0.12   1
   8   9  -3    0.40    0.14   1
   8   9  -3    0.27    0.11   1
  -7  -9   3   10.26    0.36   1
   7  -9  -3   10.13    0.37   1
   7   9  -3   10.53    0.39   1
   7   9  -3    9.74    0.35   1
  -6  -9   3    2.08    0.18   1
   6  -9  -3    1.95    0.19   1
   6   9  -3    1.72    0.16   1
   6   9  -3    1.53    0.18   1
   5  -9  -3    1.11    0.16   1
  -5  -9   3    1.19    0.15   1
   5   9  -3    1.16    0.14   1
   5   9  -3    0.92    0.15   1
   4  -9  -3    1.97    0.18   1
  -4  -9   3    1.71    0.17   1
  -4  -9   3    1.59    0.15   1
   4   9  -3    1.72    0.16   1
   3  -9  -3    5.89    0.27   1
  -3  -9   3    6.12    0.24   1
  -3  -9   3    5.58    0.26   1
   3   9  -3    5.94    0.25   1
  -2  -9   3    0.37    0.09   1
  -2  -9   3    0.26    0.11   1
   2  -9  -3    0.30    0.12   1
   2   9  -3    0.30    0.10   1
  -2   9   3    0.28    0.09   1
  -1  -9   3    2.80    0.17   1
  -1  -9   3    3.08    0.20   1
   1  -9  -3    2.71    0.20   1
  -1   9   3    2.57    0.16   1
   1   9  -3    3.17    0.18   1
   0  -9   3    0.14    0.11   1
   0  -9  -3    0.27    0.11   1
   0  -9   3    0.26    0.09   1
   0   9   3    0.13    0.08   1
   0   9  -3    0.21    0.09   1
   1  -9   3   10.92    0.37   1
  -1  -9  -3   10.58    0.37   1
   1   9   3   11.09    0.35   1
  -1   9  -3   10.24    0.34   1
   2  -9   3    2.32    0.18   1
  -2  -9  -3    1.51    0.17   1
   2   9   3    1.89    0.16   1
  -2   9  -3    1.75    0.14   1
   3  -9   3    1.51    0.16   1
  -3  -9  -3    1.38    0.16   1
   3   9   3    1.11    0.13   1
  -3   9  -3    1.14    0.12   1
   4  -9   3    0.23    0.11   1
  -4  -9  -3    0.14    0.11   1
   4   9   3    0.04    0.10   1
  -4   9  -3    0.16    0.09   1
   5  -9   3   29.03    0.75   1
  -5  -9  -3   27.82    0.75   1
   5   9   3   28.34    0.74   1
   6  -9   3    5.99    0.28   1
  -6  -9  -3    5.90    0.28   1
   6   9   3    6.18    0.28   1
  -7  -9  -3    4.94    0.26   1
   7  -9   3    4.67    0.26   1
   7   9   3    4.80    0.25   1
  -8  -9  -3    0.09    0.12   1
   8  -9   3    0.32    0.14   1
   8   9   3    0.15    0.11   1
   9  -9   3    8.59    0.35   1
  -9  -9  -3    8.62    0.36   1
   9   9   3    8.10    0.34   1
   9   9   3    8.67    0.37   1
  10  -9   3    1.18    0.18   1
 -10  -9  -3    1.01    0.17   1
  10   9   3    0.69    0.14   1
  10   9   3    0.77    0.16   1
 -11  -9  -3    0.00    0.15   1
  11  -9   3    0.08    0.14   1
  11   9   3   -0.19    0.10   1
  11   9   3    0.00    0.13   1
  10 -10  -3    5.53    0.30   1
  10  10  -3    5.39    0.28   1
  10  10  -3    5.68    0.32   1
  -9 -10   3    6.51    0.31   1
   9 -10  -3    6.67    0.32   1
   9  10  -3    6.64    0.30   1
   9  10  -3    6.46    0.33   1
  -8 -10   3    1.20    0.17   1
   8 -10  -3    1.26    0.18   1
   8  10  -3    1.13    0.15   1
   8  10  -3    1.18    0.18   1
   7 -10  -3    4.55    0.27   1
  -7 -10   3    4.78    0.28   1
   7  10  -3    5.01    0.26   1
   7  10  -3    4.73    0.28   1
  -6 -10   3   10.49    0.38   1
   6 -10  -3   10.37    0.39   1
   6  10  -3   10.22    0.38   1
   6  10  -3   10.55    0.40   1
  -5 -10   3   13.13    0.44   1
   5 -10  -3   13.53    0.45   1
   5  10  -3   13.27    0.43   1
   5  10  -3   13.35    0.46   1
  -4 -10   3    5.53    0.28   1
   4 -10  -3    5.92    0.29   1
   4  10  -3    6.05    0.29   1
   4  10  -3    5.53    0.27   1
  -3 -10   3    3.78    0.23   1
   3 -10  -3    3.37    0.24   1
   3  10  -3    3.50    0.22   1
  -2 -10   3    4.36    0.26   1
   2 -10  -3    4.46    0.26   1
   2  10  -3    4.38    0.25   1
   1 -10  -3    3.69    0.24   1
  -1 -10   3    3.31    0.23   1
  -1  10   3    3.52    0.19   1
   1  10  -3    3.46    0.21   1
   0 -10   3    6.15    0.28   1
   0 -10  -3    5.96    0.29   1
   0  10  -3    6.21    0.26   1
   0  10   3    5.93    0.25   1
  -1 -10  -3    6.21    0.30   1
   1 -10   3    6.98    0.31   1
  -1  10  -3    6.30    0.27   1
   1  10   3    6.42    0.27   1
   2 -10   3    1.31    0.17   1
  -2 -10  -3    1.32    0.17   1
  -2  10  -3    1.60    0.15   1
   2  10   3    1.57    0.16   1
   3 -10   3    3.96    0.24   1
  -3 -10  -3    3.59    0.25   1
   3  10   3    3.54    0.23   1
  -3  10  -3    3.73    0.24   1
  -4 -10  -3    6.26    0.30   1
   4 -10   3    6.10    0.29   1
   4  10   3    5.97    0.27   1
   5 -10   3    0.21    0.13   1
  -5 -10  -3    0.19    0.13   1
   5  10   3    0.48    0.13   1
   6 -10   3   -0.20    0.11   1
  -6 -10  -3    0.10    0.13   1
   6  10   3    0.02    0.11   1
  -7 -10  -3    0.07    0.12   1
   7 -10   3    0.16    0.13   1
   7  10   3    0.14    0.12   1
   8 -10   3    2.24    0.21   1
  -8 -10  -3    2.09    0.21   1
   8  10   3    1.88    0.19   1
   9 -10   3    1.63    0.20   1
  -9 -10  -3    1.26    0.19   1
   9  10   3    1.35    0.20   1
   9  10   3    1.68    0.19   1
  -7 -11   3    0.45    0.15   1
   7 -11  -3    0.35    0.14   1
   7  11  -3    0.16    0.14   1
   7  11  -3    0.14    0.12   1
  -6 -11   3    5.78    0.29   1
   6 -11  -3    5.51    0.30   1
   6  11  -3    5.22    0.28   1
   6  11  -3    5.27    0.30   1
   5 -11  -3   -0.12    0.12   1
  -5 -11   3    0.10    0.14   1
   5  11  -3    0.08    0.13   1
   5  11  -3    0.07    0.11   1
   4 -11  -3    4.83    0.28   1
  -4 -11   3    4.27    0.26   1
   4  11  -3    4.79    0.28   1
   4  11  -3    4.16    0.25   1
  -3 -11   3    3.16    0.24   1
   3 -11  -3    3.10    0.24   1
   3  11  -3    2.55    0.23   1
   3  11  -3    2.73    0.21   1
   2 -11  -3    1.03    0.17   1
  -2 -11   3    1.05    0.16   1
   2  11  -3    0.93    0.15   1
   1 -11  -3    0.56    0.15   1
  -1 -11   3    0.45    0.14   1
   1  11  -3    0.52    0.13   1
   0 -11  -3    3.91    0.26   1
   0 -11   3    4.44    0.26   1
   0  11  -3    4.37    0.25   1
   0  11   3    3.93    0.24   1
   1 -11   3    4.01    0.26   1
  -1 -11  -3    3.63    0.26   1
  -1  11  -3    3.86    0.22   1
   1  11   3    3.64    0.24   1
   2 -11   3    0.32    0.15   1
  -2 -11  -3    0.24    0.13   1
   2  11   3    0.35    0.12   1
   3 -11   3    1.27    0.18   1
  -3 -11  -3    1.15    0.18   1
   3  11   3    1.39    0.16   1
  -4 -11  -3    3.63    0.27   1
   4 -11   3    3.55    0.27   1
   4  11   3    3.54    0.23   1
  -5 -11  -3    1.94    0.21   1
   5 -11   3    2.51    0.23   1
   5  11   3    2.38    0.21   1
   6 -11   3    0.09    0.15   1
 -19   0   4   -0.09    0.13   1
 -18   0   4    1.85    0.21   1
 -17   0   4    0.02    0.12   1
 -16   0   4    3.14    0.23   1
  14   0  -4    0.95    0.11   1
  13   0  -4    0.07    0.08   1
  12   0  -4   11.38    0.33   1
  11   0  -4   -0.03    0.07   1
 -11   0   4   -0.05    0.04   1
 -10   0   4   13.19    0.31   1
  10   0  -4   12.60    0.35   1
   9   0  -4    0.04    0.06   1
  -9   0   4   -0.09    0.03   1
   8   0  -4  118.54    2.59   1
  -8   0   4  123.85    2.56   1
  -7   0   4   -0.04    0.03   1
   7   0  -4   -0.01    0.05   1
  -6   0   4   21.80    0.54   1
   6   0  -4   23.81    0.48   1
   6   0  -4   22.56    0.53   1
   6   0  -4   22.75    0.48   1
  -6   0   4   23.19    0.50   1
  -5   0   4   -0.10    0.04   1
   5   0  -4    0.01    0.03   1
   5   0  -4   -0.06    0.02   1
   5   0  -4   -0.03    0.04   1
   3   0  -4   -0.11    0.03   1
   3   0  -4   -0.07    0.03   1
  -3   0   4   -0.10    0.02   1
  -3   0   4   -0.05    0.04   1
   2   0  -4  263.30    5.60   1
  -2   0   4  257.22    5.62   1
   2   0  -4  265.12    5.57   1
   1   0  -4    0.01    0.03   1
  -1   0   4    0.01    0.04   1
   0   0   4  547.02   11.59   1
   0   0  -4  544.36   11.56   1
  -1   0  -4   -0.04    0.04   1
   1   0   4   -0.03    0.04   1
  -2   0  -4    1.15    0.06   1
  -3   0  -4   -0.03    0.04   1
  -4   0  -4  194.14    4.09   1
  -5   0  -4   -0.03    0.04   1
   5   0   4   -0.01    0.02   1
  -6   0  -4   70.19    1.51   1
   6   0   4   68.79    1.47   1
   7   0   4    0.01    0.03   1
  -7   0  -4   -0.08    0.05   1
   8   0   4    9.46    0.22   1
  -8   0  -4    9.03    0.27   1
   9   0   4   -0.01    0.03   1
  -9   0  -4    0.00    0.06   1
 -10   0  -4   10.41    0.30   1
 -11   0  -4   -0.05    0.07   1
  12   0   4    7.80    0.23   1
 -12   0  -4    7.62    0.27   1
  13   0   4   -0.10    0.09   1
 -13   0  -4   -0.12    0.07   1
 -19  -1   4    1.47    0.20   1
 -19   1   4    1.36    0.20   1
 -18  -1   4    1.00    0.17   1
 -18   1   4    0.91    0.17   1
 -17  -1   4    4.63    0.28   1
  17   1  -4    4.32    0.23   1
 -16  -1   4    0.12    0.12   1
  16   1  -4    0.10    0.10   1
 -15  -1   4    0.33    0.12   1
  15   1  -4    0.07    0.09   1
 -14  -1   4    6.24    0.28   1
  14   1  -4    6.33    0.24   1
 -13  -1   4    0.69    0.11   1
  13   1  -4    0.67    0.11   1
 -12  -1   4   17.02    0.49   1
 -12  -1   4   17.05    0.43   1
  12   1  -4   17.45    0.46   1
 -11  -1   4    5.92    0.24   1
 -11  -1   4    6.04    0.19   1
  11   1  -4    6.27    0.22   1
  11   1  -4    6.44    0.15   1
 -10  -1   4    0.11    0.06   1
 -10  -1   4    0.12    0.05   1
  10   1  -4    0.14    0.03   1
  10   1  -4    0.14    0.08   1
 -10   1   4    0.10    0.04   1
  -9  -1   4   32.97    0.73   1
  -9  -1   4   31.81    0.78   1
   9   1  -4   33.17    0.71   1
   9   1  -4   32.67    0.76   1
  -9   1   4   32.85    0.71   1
   9   1  -4   33.60    0.71   1
  -8  -1   4   41.33    0.89   1
  -8  -1   4   39.37    0.93   1
  -8   1   4   40.92    0.86   1
   8   1  -4   40.67    0.87   1
   8   1  -4   39.05    0.91   1
   8   1  -4   41.57    0.87   1
  -7  -1   4   13.56    0.32   1
  -7  -1   4   13.41    0.36   1
  -7   1   4   13.62    0.30   1
   7   1  -4   13.77    0.31   1
   7   1  -4   13.58    0.35   1
   6  -1  -4    3.83    0.12   1
  -6  -1   4    3.79    0.14   1
   6   1  -4    3.82    0.14   1
  -6   1   4    3.92    0.10   1
   6   1  -4    3.97    0.11   1
  -5  -1   4   10.89    0.28   1
   5  -1  -4   10.75    0.26   1
   5   1  -4   10.50    0.28   1
   5   1  -4   10.92    0.25   1
  -4  -1   4   22.52    0.53   1
   4  -1  -4   22.94    0.51   1
  -4   1   4   23.62    0.52   1
   4   1  -4   23.02    0.53   1
   4   1  -4   23.47    0.51   1
  -3  -1   4   19.00    0.45   1
   3  -1  -4   19.12    0.42   1
   3  -1  -4   19.62    0.41   1
   3   1  -4   19.25    0.44   1
  -3   1   4   19.39    0.43   1
   3   1  -4   19.54    0.43   1
   2  -1  -4    0.09    0.03   1
  -2  -1   4    0.15    0.05   1
   2  -1  -4    0.14    0.03   1
  -2  -1   4    0.03    0.02   1
   2   1  -4    0.02    0.03   1
  -2   1   4    0.04    0.03   1
   2   1  -4    0.01    0.04   1
   1  -1  -4    0.74    0.05   1
  -1  -1   4    0.70    0.03   1
  -1  -1   4    0.73    0.06   1
   1  -1  -4    0.63    0.04   1
   1   1  -4    0.71    0.03   1
   1   1  -4    0.60    0.05   1
   1   1  -4    0.64    0.05   1
  -1   1   4    0.86    0.05   1
   0  -1  -4   20.13    0.45   1
   0  -1   4   20.14    0.43   1
   0  -1   4   19.82    0.46   1
   0   1  -4   19.97    0.45   1
   0   1  -4   20.23    0.44   1
   0   1  -4   20.37    0.44   1
   0   1   4   19.48    0.44   1
  -1  -1  -4    0.78    0.06   1
   1  -1   4    0.67    0.06   1
   1  -1   4    0.69    0.04   1
   1  -1   4    0.74    0.05   1
  -1   1  -4    0.77    0.06   1
  -1   1  -4    0.74    0.04   1
  -2  -1  -4    4.19    0.13   1
   2  -1   4    4.01    0.14   1
  -2   1  -4    4.35    0.13   1
  -3  -1  -4    0.04    0.04   1
  -3   1  -4    0.08    0.04   1
  -4  -1  -4    0.06    0.05   1
  -4   1  -4    0.07    0.04   1
  -5  -1  -4    1.22    0.09   1
  -5   1  -4    1.31    0.08   1
  -6  -1  -4   10.72    0.29   1
   6   1   4   11.37    0.27   1
  -6   1  -4   11.25    0.29   1
  -7  -1  -4    7.47    0.23   1
  -7   1  -4    8.06    0.23   1
   7   1   4    7.57    0.20   1
  -8  -1  -4   39.27    0.88   1
  -8   1  -4   37.67    0.87   1
   8   1   4   37.95    0.84   1
  -9  -1  -4    6.54    0.22   1
   9   1   4    6.70    0.19   1
  -9   1  -4    6.37    0.21   1
 -10  -1  -4    0.47    0.08   1
 -10   1  -4    0.76    0.09   1
  10   1   4    0.69    0.07   1
 -11  -1  -4   10.64    0.33   1
 -11   1  -4   11.66    0.33   1
 -12  -1  -4    5.23    0.22   1
 -12   1  -4    5.64    0.22   1
  12   1   4    6.00    0.20   1
 -13  -1  -4   11.70    0.37   1
  13   1   4   12.94    0.34   1
 -14  -1  -4    3.40    0.20   1
 -19  -2   4    4.92    0.31   1
 -19   2   4    5.42    0.32   1
 -18  -2   4    0.74    0.17   1
  18   2  -4    0.80    0.15   1
 -17  -2   4    6.98    0.34   1
  17   2  -4    7.57    0.31   1
 -16  -2   4    0.12    0.12   1
  16   2  -4    0.13    0.10   1
 -15  -2   4   12.57    0.44   1
  15   2  -4   13.56    0.41   1
 -14  -2   4    0.11    0.10   1
 -14  -2   4    0.17    0.08   1
  14   2  -4    0.13    0.09   1
 -13  -2   4    2.04    0.17   1
 -13  -2   4    2.07    0.14   1
  13   2  -4    1.98    0.15   1
  13   2  -4    1.98    0.08   1
 -12  -2   4    2.60    0.17   1
 -12  -2   4    2.57    0.14   1
  12   2  -4    2.69    0.17   1
  12   2  -4    2.79    0.11   1
 -11  -2   4    6.40    0.22   1
 -11  -2   4    6.51    0.25   1
  11   2  -4    7.05    0.19   1
  11   2  -4    6.70    0.24   1
 -10  -2   4    1.06    0.09   1
 -10  -2   4    1.34    0.11   1
  10   2  -4    1.09    0.11   1
  10   2  -4    1.25    0.08   1
  -9  -2   4   51.66    1.13   1
  -9  -2   4   49.87    1.16   1
   9  -2  -4   51.42    1.14   1
   9   2  -4   50.91    1.15   1
  -9   2   4   52.38    1.08   1
   9   2  -4   51.10    1.11   1
  -8  -2   4    0.82    0.09   1
   8  -2  -4    0.72    0.08   1
  -8  -2   4    0.84    0.07   1
  -8   2   4    0.82    0.03   1
   8   2  -4    0.69    0.09   1
   8   2  -4    0.95    0.07   1
  -7  -2   4    2.63    0.12   1
   7  -2  -4    3.09    0.12   1
   7   2  -4    2.73    0.13   1
   7   2  -4    3.05    0.10   1
  -6  -2   4    0.78    0.07   1
   6  -2  -4    0.82    0.07   1
   6   2  -4    0.80    0.06   1
   6   2  -4    0.80    0.08   1
   5  -2  -4   56.86    1.21   1
  -5  -2   4   55.27    1.23   1
   5   2  -4   55.49    1.23   1
   5   2  -4   56.95    1.21   1
   4  -2  -4    9.48    0.24   1
  -4  -2   4    9.55    0.26   1
   4   2  -4    9.22    0.25   1
   4   2  -4    9.29    0.24   1
  -3  -2   4   24.67    0.53   1
  -3  -2   4   22.94    0.55   1
   3  -2  -4   23.44    0.53   1
   3   2  -4   23.14    0.54   1
  -3   2   4   25.12    0.53   1
   3   2  -4   23.53    0.54   1
   2  -2  -4   -0.10    0.03   1
  -2  -2   4   -0.01    0.05   1
  -2  -2   4   -0.05    0.03   1
   2  -2  -4   -0.08    0.02   1
   2   2  -4   -0.03    0.04   1
   2   2  -4    0.00    0.03   1
  -2   2   4   -0.04    0.02   1
  -1  -2   4  145.93    3.08   1
   1  -2  -4  141.22    3.06   1
   1  -2  -4  138.92    3.05   1
  -1  -2   4  141.63    3.05   1
   1   2  -4  140.58    3.06   1
  -1   2   4  152.33    3.02   1
   1   2  -4  138.22    3.01   1
   0  -2   4    3.80    0.11   1
   0  -2   4    3.75    0.14   1
   0  -2  -4    3.91    0.12   1
   0  -2  -4    4.00    0.09   1
   0  -2  -4    3.75    0.12   1
   0   2  -4    3.71    0.12   1
   0   2  -4    3.83    0.11   1
   1  -2   4  123.84    2.64   1
  -1  -2  -4  121.77    2.70   1
   1  -2   4  125.02    2.64   1
  -1  -2  -4  123.97    2.61   1
  -1   2  -4  122.36    2.62   1
  -1   2  -4  127.20    2.66   1
   2  -2   4    9.75    0.27   1
  -2  -2  -4    9.90    0.25   1
   2  -2   4   10.10    0.25   1
  -2   2  -4   10.20    0.23   1
  -2   2  -4   10.28    0.25   1
  -3  -2  -4  401.81    8.88   1
   3  -2   4  419.39    8.80   1
  -3   2  -4  414.00    8.79   1
  -4  -2  -4    8.60    0.24   1
   4  -2   4    8.42    0.23   1
  -4   2  -4    8.68    0.23   1
  -5  -2  -4   27.28    0.63   1
  -5   2  -4   27.34    0.62   1
  -6  -2  -4    3.01    0.14   1
  -6   2  -4    2.83    0.12   1
  -7  -2  -4   29.09    0.68   1
  -7   2  -4   28.85    0.67   1
  -8  -2  -4    0.25    0.08   1
   8   2   4    0.18    0.06   1
  -8   2  -4    0.15    0.06   1
  -9  -2  -4   62.56    1.39   1
   9   2   4   62.09    1.36   1
  -9   2  -4   62.09    1.37   1
 -10  -2  -4    2.84    0.16   1
  10   2   4    2.64    0.13   1
 -10   2  -4    2.69    0.14   1
 -11  -2  -4    3.67    0.18   1
  11   2   4    3.79    0.17   1
 -11   2  -4    3.80    0.16   1
  11   2   4    3.73    0.15   1
 -12  -2  -4    0.19    0.09   1
  12   2   4    0.06    0.07   1
 -13  -2  -4   27.15    0.70   1
  13   2   4   27.23    0.66   1
 -14  -2  -4    0.59    0.12   1
  14   2   4    0.65    0.10   1
 -15  -2  -4    0.80    0.13   1
 -18  -3   4    4.01    0.28   1
 -17  -3   4    3.84    0.27   1
  17   3  -4    3.53    0.22   1
 -16  -3   4    0.10    0.12   1
  16   3  -4    0.39    0.12   1
 -15  -3   4    2.77    0.22   1
 -15  -3   4    2.57    0.20   1
  15   3  -4    2.74    0.21   1
 -14  -3   4   18.03    0.48   1
 -14  -3   4   17.34    0.53   1
  14   3  -4   18.04    0.51   1
  14   3  -4   18.10    0.43   1
 -13  -3   4   -0.05    0.07   1
 -13  -3   4    0.02    0.10   1
  13   3  -4    0.10    0.09   1
  13   3  -4    0.08    0.06   1
 -12  -3   4    5.14    0.19   1
 -12  -3   4    4.81    0.23   1
  12   3  -4    4.50    0.21   1
  12   3  -4    4.61    0.17   1
 -11  -3   4    7.65    0.28   1
 -11  -3   4    7.51    0.24   1
  11   3  -4    7.59    0.26   1
  11   3  -4    7.36    0.22   1
  10  -3  -4   -0.02    0.07   1
 -10  -3   4   -0.01    0.07   1
 -10  -3   4    0.07    0.06   1
  10   3  -4    0.05    0.05   1
  10   3  -4    0.01    0.07   1
   9  -3  -4    2.90    0.15   1
  -9  -3   4    2.93    0.16   1
   9   3  -4    3.07    0.16   1
   9   3  -4    2.98    0.13   1
   8  -3  -4    1.57    0.11   1
  -8  -3   4    1.63    0.12   1
   8   3  -4    1.78    0.10   1
   8   3  -4    1.74    0.12   1
  -7  -3   4   25.14    0.61   1
   7  -3  -4   25.49    0.59   1
   7   3  -4   24.96    0.61   1
   7   3  -4   25.59    0.58   1
  -6  -3   4    2.31    0.12   1
   6  -3  -4    2.20    0.11   1
   6   3  -4    2.36    0.12   1
   6   3  -4    2.05    0.10   1
  -5  -3   4   22.83    0.55   1
   5  -3  -4   22.98    0.53   1
   5   3  -4   23.03    0.53   1
   5   3  -4   23.44    0.55   1
   4  -3  -4   31.49    0.71   1
  -4  -3   4   33.62    0.70   1
  -4  -3   4   31.21    0.72   1
   4   3  -4   31.09    0.71   1
   4   3  -4   30.58    0.72   1
   3  -3  -4   11.41    0.29   1
  -3  -3   4   11.21    0.30   1
  -3  -3   4   11.97    0.28   1
   3   3  -4   11.40    0.29   1
   3   3  -4   11.41    0.29   1
   2  -3  -4    4.46    0.15   1
  -2  -3   4    4.69    0.16   1
  -2  -3   4    4.52    0.14   1
   2   3  -4    4.40    0.15   1
  -2   3   4    4.62    0.11   1
   2   3  -4    4.47    0.14   1
  -1  -3   4   14.56    0.33   1
  -1  -3   4   14.69    0.36   1
   1  -3  -4   14.34    0.34   1
   1  -3  -4   13.72    0.33   1
   1   3  -4   13.97    0.34   1
   1   3  -4   14.07    0.34   1
   0  -3  -4   73.83    1.62   1
   0  -3   4   75.93    1.61   1
   0  -3   4   75.90    1.63   1
   0  -3  -4   74.14    1.61   1
   0   3  -4   75.37    1.62   1
   0   3  -4   77.36    1.61   1
   1  -3   4   54.92    1.22   1
  -1  -3  -4   55.45    1.21   1
   1  -3   4   56.04    1.20   1
  -1  -3  -4   53.99    1.18   1
  -1  -3  -4   58.98    1.18   1
  -1  -3  -4   54.73    1.21   1
  -1   3  -4   56.23    1.21   1
   2  -3   4    1.90    0.09   1
   2  -3   4    1.71    0.11   1
  -2  -3  -4    1.71    0.09   1
  -2   3  -4    1.74    0.09   1
   3  -3   4   28.74    0.65   1
  -3  -3  -4   28.50    0.66   1
   3  -3   4   28.22    0.67   1
  -3   3  -4   29.52    0.65   1
   4  -3   4   22.90    0.54   1
  -4  -3  -4   22.81    0.54   1
  -4   3  -4   23.33    0.53   1
   5  -3   4    5.35    0.18   1
  -5  -3  -4    5.13    0.18   1
  -5   3  -4    5.21    0.16   1
  -5   3  -4    5.04    0.12   1
  -6  -3  -4   40.79    0.93   1
   6  -3   4   40.70    0.93   1
  -6   3  -4   40.91    0.91   1
  -7  -3  -4   66.37    1.46   1
  -7   3  -4   65.65    1.44   1
  -8  -3  -4   32.54    0.79   1
  -8   3  -4   33.54    0.77   1
   8   3   4   34.41    0.78   1
  -9  -3  -4    4.00    0.18   1
  -9   3  -4    3.75    0.15   1
   9   3   4    3.53    0.15   1
 -10  -3  -4    2.38    0.16   1
  10   3   4    2.51    0.14   1
  10   3   4    2.95    0.16   1
 -10   3  -4    2.52    0.14   1
 -11  -3  -4   27.10    0.67   1
  11   3   4   25.46    0.64   1
  11   3   4   25.70    0.63   1
 -12  -3  -4    0.23    0.10   1
  12   3   4    0.50    0.09   1
 -13  -3  -4    0.86    0.13   1
  13   3   4    1.00    0.11   1
 -14  -3  -4    7.57    0.31   1
 -15  -3  -4    5.10    0.27   1
 -16  -3  -4    2.10    0.20   1
 -18  -4   4    2.60    0.24   1
  18   4  -4    2.88    0.23   1
 -17  -4   4    0.34    0.14   1
  17   4  -4    0.57    0.14   1
 -16  -4   4    5.13    0.29   1
  16   4  -4    5.08    0.26   1
 -15  -4   4    0.40    0.13   1
  15   4  -4    0.23    0.11   1
 -14  -4   4    0.47    0.13   1
  14   4  -4    0.24    0.12   1
 -13  -4   4    0.97    0.14   1
  13   4  -4    1.23    0.15   1
  13   4  -4    0.93    0.10   1
 -12  -4   4    4.12    0.22   1
  12  -4  -4    4.20    0.22   1
  12   4  -4    4.06    0.17   1
  12   4  -4    4.22    0.21   1
 -11  -4   4    0.31    0.10   1
  11  -4  -4    0.55    0.10   1
  11   4  -4    0.55    0.11   1
  11   4  -4    0.50    0.09   1
  10  -4  -4    0.33    0.09   1
 -10  -4   4    0.50    0.10   1
  10   4  -4    0.39    0.09   1
  10   4  -4    0.55    0.08   1
  -9  -4   4    0.96    0.11   1
   9  -4  -4    0.94    0.10   1
   9   4  -4    0.72    0.09   1
   9   4  -4    0.97    0.09   1
   8  -4  -4   12.40    0.34   1
  -8  -4   4   12.36    0.36   1
   8   4  -4   12.13    0.33   1
   8   4  -4   12.00    0.35   1
   7  -4  -4    0.73    0.09   1
  -7  -4   4    0.65    0.09   1
   7   4  -4    0.65    0.07   1
   7   4  -4    0.61    0.09   1
  -7   4   4    0.67    0.04   1
  -6  -4   4    5.77    0.18   1
   6  -4  -4    5.58    0.19   1
  -6  -4   4    5.46    0.20   1
   6   4  -4    5.47    0.18   1
   6   4  -4    5.46    0.20   1
  -5  -4   4    5.65    0.19   1
   5  -4  -4    5.66    0.19   1
  -5  -4   4    5.75    0.18   1
   5   4  -4    5.44    0.17   1
   5   4  -4    5.72    0.20   1
  -4  -4   4  161.01    3.24   1
  -4  -4   4  151.46    3.26   1
   4  -4  -4  154.08    3.25   1
   4   4  -4  152.22    3.25   1
   4   4  -4  145.99    3.26   1
   3  -4  -4   25.78    0.60   1
  -3  -4   4   26.64    0.59   1
  -3  -4   4   25.55    0.61   1
   3   4  -4   25.90    0.61   1
   3   4  -4   25.76    0.60   1
   2  -4  -4  186.27    3.95   1
  -2  -4   4  187.90    3.93   1
  -2  -4   4  188.52    3.96   1
   2   4  -4  182.65    3.94   1
  -2   4   4  190.75    3.92   1
   2   4  -4  188.11    4.01   1
  -2   4   4  181.13    3.92   1
   1  -4  -4    0.28    0.06   1
  -1  -4   4    0.26    0.06   1
  -1  -4   4    0.27    0.06   1
   1   4  -4    0.24    0.05   1
   0  -4  -4   42.35    0.94   1
   0  -4  -4   42.09    0.96   1
   0  -4   4   42.39    0.96   1
   0  -4   4   43.46    0.95   1
   0   4  -4   44.36    0.95   1
  -1  -4  -4    4.33    0.16   1
   1  -4   4    4.33    0.17   1
   1  -4   4    4.69    0.15   1
  -1  -4  -4    4.47    0.15   1
  -1   4  -4    4.45    0.15   1
  -2  -4  -4   31.53    0.72   1
  -2  -4  -4   31.35    0.73   1
  -2  -4  -4   32.11    0.68   1
   2  -4   4   31.14    0.74   1
   2  -4   4   32.08    0.72   1
  -2   4  -4   32.09    0.72   1
  -3  -4  -4    5.93    0.15   1
  -3  -4  -4    5.69    0.19   1
   3  -4   4    5.93    0.19   1
   3  -4   4    5.99    0.21   1
  -3   4  -4    5.80    0.18   1
  -4  -4  -4   98.24    2.14   1
  -4  -4  -4  101.93    2.11   1
   4  -4   4   98.77    2.14   1
  -4   4  -4   98.35    2.13   1
   5  -4   4   11.82    0.32   1
  -5  -4  -4   11.26    0.32   1
  -5   4  -4   11.74    0.30   1
  -6  -4  -4   78.33    1.72   1
   6  -4   4   79.01    1.72   1
  -6   4  -4   77.82    1.70   1
   7  -4   4    0.76    0.10   1
  -7  -4  -4    0.76    0.10   1
  -7   4  -4    0.74    0.08   1
  -8  -4  -4    0.97    0.11   1
   8  -4   4    1.07    0.12   1
  -8   4  -4    1.41    0.10   1
  -9  -4  -4   -0.02    0.08   1
   9   4   4   -0.03    0.07   1
   9   4   4   -0.12    0.07   1
  -9   4  -4   -0.01    0.06   1
 -10  -4  -4    6.35    0.25   1
  10   4   4    6.10    0.23   1
  10   4   4    6.39    0.24   1
 -11  -4  -4    0.09    0.10   1
  11   4   4    0.11    0.08   1
  11   4   4    0.21    0.09   1
 -12  -4  -4   15.87    0.47   1
  12   4   4   15.58    0.44   1
  12   4   4   15.18    0.44   1
 -13  -4  -4    1.65    0.16   1
 -13  -4  -4    1.45    0.16   1
  13   4   4    1.57    0.15   1
 -14  -4  -4   34.33    0.89   1
 -14  -4  -4   35.35    0.90   1
  14   4   4   35.44    0.85   1
 -15  -4  -4    1.88    0.18   1
 -15  -4  -4    1.68    0.18   1
  15   4   4    1.56    0.14   1
 -16  -4  -4    0.14    0.13   1
 -16  -4  -4    0.21    0.13   1
 -17  -5   4    0.54    0.16   1
  17   5  -4    0.50    0.14   1
 -16  -5   4    1.18    0.18   1
  16   5  -4    1.17    0.17   1
 -15  -5   4    0.62    0.15   1
  15   5  -4    0.49    0.10   1
  15   5  -4    0.49    0.13   1
 -14  -5   4    2.12    0.19   1
  14   5  -4    2.13    0.15   1
  14   5  -4    2.06    0.19   1
  13  -5  -4    0.05    0.10   1
 -13  -5   4   -0.15    0.10   1
  13   5  -4   -0.05    0.07   1
  13   5  -4   -0.07    0.10   1
 -12  -5   4    7.21    0.31   1
  12  -5  -4    7.50    0.29   1
  12   5  -4    7.71    0.25   1
  12   5  -4    7.25    0.29   1
  11  -5  -4    2.70    0.18   1
 -11  -5   4    2.45    0.18   1
  11   5  -4    2.40    0.18   1
  11   5  -4    2.54    0.15   1
 -10  -5   4    0.95    0.12   1
  10  -5  -4    1.17    0.13   1
  10   5  -4    1.23    0.11   1
  10   5  -4    1.05    0.13   1
  -9  -5   4   20.30    0.54   1
   9  -5  -4   21.07    0.53   1
   9   5  -4   20.48    0.52   1
   9   5  -4   19.86    0.54   1
  -8  -5   4   19.82    0.51   1
   8  -5  -4   18.67    0.49   1
  -8  -5   4   19.47    0.49   1
   8   5  -4   18.42    0.51   1
   8   5  -4   18.71    0.48   1
  -7  -5   4    3.45    0.17   1
  -7  -5   4    3.54    0.17   1
   7  -5  -4    3.34    0.15   1
   7   5  -4    3.26    0.17   1
   7   5  -4    3.31    0.15   1
  -6  -5   4    4.15    0.18   1
  -6  -5   4    4.31    0.17   1
   6  -5  -4    4.46    0.18   1
   6   5  -4    4.00    0.17   1
   6   5  -4    5.00    0.20   1
  -6   5   4    4.40    0.13   1
  -5  -5   4    1.04    0.10   1
  -5  -5   4    1.08    0.10   1
   5  -5  -4    1.02    0.10   1
   5   5  -4    1.17    0.11   1
   5   5  -4    1.06    0.09   1
  -4  -5   4    2.01    0.11   1
   4  -5  -4    1.95    0.12   1
  -4  -5   4    2.14    0.13   1
   4   5  -4    1.83    0.12   1
   4   5  -4    1.88    0.10   1
  -3  -5   4    9.12    0.26   1
   3  -5  -4    8.67    0.26   1
  -3  -5   4    8.80    0.27   1
   3   5  -4    8.67    0.26   1
  -2  -5   4    0.26    0.06   1
  -2  -5   4    0.26    0.08   1
   2  -5  -4    0.25    0.07   1
  -2   5   4    0.24    0.02   1
   2   5  -4    0.26    0.06   1
   1  -5  -4    9.94    0.29   1
  -1  -5   4    9.90    0.29   1
  -1  -5   4   10.13    0.28   1
   1   5  -4   10.42    0.28   1
   0  -5   4    6.35    0.20   1
   0  -5   4    6.19    0.21   1
   0  -5  -4    6.10    0.20   1
   0   5  -4    6.23    0.20   1
   1  -5   4    1.07    0.09   1
   1  -5   4    1.35    0.11   1
  -1  -5  -4    1.51    0.11   1
  -1  -5  -4    1.31    0.09   1
  -1   5  -4    1.33    0.09   1
  -2  -5  -4    3.57    0.14   1
   2  -5   4    3.67    0.15   1
  -2  -5  -4    3.72    0.09   1
  -2  -5  -4    3.45    0.16   1
   2  -5   4    3.75    0.16   1
  -2   5  -4    3.55    0.14   1
   3  -5   4    3.87    0.16   1
  -3  -5  -4    3.81    0.17   1
  -3  -5  -4    3.77    0.11   1
  -3  -5  -4    3.80    0.15   1
   3  -5   4    3.54    0.17   1
  -3   5  -4    3.79    0.15   1
  -4  -5  -4    0.08    0.04   1
   4  -5   4    0.13    0.07   1
  -4  -5  -4    0.12    0.07   1
  -4  -5  -4    0.11    0.07   1
  -4   5  -4    0.11    0.06   1
  -5  -5  -4    0.84    0.10   1
   5  -5   4    1.08    0.11   1
  -5  -5  -4    0.94    0.07   1
  -5   5  -4    0.97    0.08   1
  -6  -5  -4    1.46    0.12   1
  -6  -5  -4    1.36    0.10   1
   6  -5   4    1.56    0.12   1
  -6   5  -4    1.58    0.11   1
   7  -5   4    2.87    0.16   1
  -7  -5  -4    2.95    0.14   1
  -7  -5  -4    2.70    0.16   1
   7   5   4    2.65    0.15   1
  -7   5  -4    2.83    0.14   1
   8  -5   4   14.66    0.42   1
  -8  -5  -4   14.79    0.42   1
  -8  -5  -4   14.90    0.39   1
  -8   5  -4   14.81    0.38   1
   8   5   4   13.68    0.40   1
  -9  -5  -4    2.17    0.16   1
   9  -5   4    2.32    0.17   1
  -9  -5  -4    2.23    0.14   1
   9   5   4    2.44    0.17   1
   9   5   4    2.03    0.15   1
 -10  -5  -4    2.22    0.17   1
 -10  -5  -4    2.41    0.16   1
  10   5   4    2.14    0.16   1
  10   5   4    2.40    0.16   1
 -11  -5  -4    9.80    0.34   1
 -11  -5  -4    9.94    0.33   1
  11   5   4   10.15    0.33   1
  11   5   4    9.95    0.33   1
 -12  -5  -4    4.17    0.22   1
 -12  -5  -4    3.77    0.23   1
  12   5   4    4.11    0.21   1
  12   5   4    4.10    0.21   1
 -13  -5  -4    8.59    0.34   1
 -13  -5  -4    8.48    0.32   1
  13   5   4    9.44    0.32   1
 -14  -5  -4    0.26    0.12   1
  14   5   4   -0.03    0.10   1
 -15  -5  -4    0.91    0.16   1
  15   5   4    0.82    0.12   1
 -16  -6   4    0.32    0.15   1
  16   6  -4    0.27    0.13   1
 -15  -6   4   13.54    0.48   1
  15   6  -4   14.76    0.41   1
  15   6  -4   14.12    0.48   1
 -14  -6   4   -0.03    0.13   1
  14   6  -4   -0.16    0.11   1
  14   6  -4   -0.07    0.09   1
 -13  -6   4    0.11    0.11   1
  13  -6  -4    0.05    0.12   1
  13   6  -4    0.20    0.12   1
  13   6  -4    0.09    0.10   1
 -12  -6   4    0.63    0.13   1
  12  -6  -4    0.77    0.14   1
  12   6  -4    0.85    0.12   1
  12   6  -4    0.84    0.14   1
 -11  -6   4    3.38    0.21   1
 -11  -6   4    3.48    0.20   1
  11  -6  -4    3.45    0.21   1
  11   6  -4    3.42    0.18   1
  11   6  -4    3.18    0.21   1
 -10  -6   4    5.89    0.25   1
 -10  -6   4    6.06    0.25   1
  10  -6  -4    6.07    0.25   1
  10   6  -4    6.25    0.24   1
  10   6  -4    6.37    0.27   1
  -9  -6   4   18.60    0.49   1
   9  -6  -4   17.40    0.49   1
  -9  -6   4   17.78    0.49   1
   9   6  -4   17.22    0.47   1
   9   6  -4   17.59    0.50   1
  -8  -6   4    0.47    0.10   1
  -8  -6   4    0.33    0.09   1
   8  -6  -4    0.26    0.09   1
   8   6  -4    0.33    0.10   1
   8   6  -4    0.19    0.08   1
  -7  -6   4   36.07    0.84   1
   7  -6  -4   34.39    0.83   1
  -7  -6   4   34.86    0.82   1
   7   6  -4   34.62    0.82   1
   7   6  -4   34.25    0.85   1
   6  -6  -4    0.13    0.08   1
  -6  -6   4    0.02    0.08   1
  -6  -6   4   -0.02    0.07   1
   6   6  -4    0.06    0.08   1
   6   6  -4    0.06    0.07   1
  -5  -6   4    0.03    0.07   1
   5  -6  -4    0.02    0.07   1
  -5  -6   4    0.03    0.07   1
   5   6  -4    0.04    0.08   1
   5   6  -4    0.09    0.07   1
  -5   6   4   -0.08    0.04   1
  -4  -6   4   12.20    0.35   1
   4  -6  -4   11.51    0.34   1
  -4  -6   4   12.53    0.34   1
   4   6  -4   11.79    0.33   1
  -4   6   4   11.88    0.30   1
   4   6  -4   11.64    0.35   1
  -3  -6   4    3.59    0.16   1
  -3  -6   4    3.52    0.18   1
   3  -6  -4    3.59    0.17   1
   3   6  -4    3.49    0.16   1
  -3   6   4    3.46    0.13   1
  -2  -6   4    1.26    0.11   1
   2  -6  -4    1.54    0.13   1
  -2  -6   4    1.31    0.11   1
  -2   6   4    1.37    0.09   1
   2   6  -4    1.07    0.10   1
   1  -6  -4    0.88    0.10   1
  -1  -6   4    0.85    0.09   1
  -1  -6   4    0.78    0.10   1
   1   6  -4    0.83    0.09   1
   0  -6   4    2.32    0.13   1
   0  -6   4    2.06    0.14   1
   0  -6  -4    2.25    0.14   1
   0   6  -4    2.28    0.13   1
  -1  -6  -4   23.23    0.58   1
   1  -6   4   23.41    0.57   1
   1  -6   4   23.29    0.58   1
  -1   6  -4   23.74    0.57   1
   2  -6   4   13.33    0.37   1
  -2  -6  -4   13.03    0.38   1
   2  -6   4   13.81    0.38   1
  -2  -6  -4   13.71    0.36   1
  -2   6  -4   13.69    0.36   1
  -3  -6  -4   35.66    0.86   1
   3  -6   4   37.33    0.87   1
  -3  -6  -4   35.93    0.84   1
   3  -6   4   35.78    0.85   1
  -3   6  -4   37.83    0.84   1
  -4  -6  -4   13.94    0.39   1
  -4  -6  -4   14.37    0.41   1
   4  -6   4   14.68    0.40   1
  -4   6  -4   14.40    0.38   1
   4   6   4   14.63    0.40   1
  -5  -6  -4    0.54    0.09   1
  -5  -6  -4    0.35    0.10   1
   5  -6   4    0.30    0.09   1
   5   6   4    0.45    0.09   1
  -5   6  -4    0.63    0.08   1
   6  -6   4    3.07    0.17   1
  -6  -6  -4    2.65    0.18   1
  -6  -6  -4    2.80    0.16   1
   6   6   4    2.89    0.16   1
  -6   6  -4    2.95    0.14   1
   7  -6   4    9.38    0.31   1
  -7  -6  -4    8.52    0.31   1
  -7  -6  -4    9.33    0.31   1
  -7   6  -4    9.22    0.27   1
   7   6   4    8.73    0.30   1
   8  -6   4    0.44    0.11   1
  -8  -6  -4    0.29    0.10   1
   8   6   4    0.68    0.11   1
   9  -6   4   11.70    0.38   1
  -9  -6  -4   11.16    0.37   1
   9   6   4   11.81    0.36   1
 -10  -6  -4    4.71    0.23   1
  10  -6   4    4.64    0.24   1
  10   6   4    4.46    0.22   1
  10   6   4    4.26    0.21   1
 -11  -6  -4    5.56    0.26   1
  11   6   4    5.55    0.26   1
  11   6   4    5.71    0.25   1
 -12  -6  -4   -0.03    0.11   1
  12   6   4    0.00    0.11   1
  12   6   4    0.02    0.11   1
 -13  -6  -4   14.55    0.47   1
  13   6   4   14.08    0.44   1
 -14  -6  -4    1.76    0.19   1
  14   6   4    1.50    0.16   1
 -15  -7   4    0.90    0.18   1
 -15  -7   4    1.00    0.17   1
  15   7  -4    0.98    0.13   1
  15   7  -4    0.76    0.17   1
 -14  -7   4   11.47    0.42   1
  14  -7  -4   11.29    0.41   1
 -14  -7   4   11.64    0.42   1
  14   7  -4   11.41    0.37   1
  14   7  -4   11.68    0.44   1
 -13  -7   4    3.97    0.24   1
 -13  -7   4    4.07    0.24   1
  13  -7  -4    4.05    0.24   1
  13   7  -4    3.94    0.21   1
  13   7  -4    3.60    0.27   1
  12  -7  -4    6.93    0.30   1
 -12  -7   4    7.09    0.30   1
 -12  -7   4    6.45    0.29   1
  12   7  -4    6.03    0.30   1
  12   7  -4    7.00    0.27   1
  11  -7  -4    0.91    0.14   1
 -11  -7   4    0.93    0.14   1
 -11  -7   4    1.12    0.14   1
  11   7  -4    0.87    0.13   1
  11   7  -4    1.08    0.16   1
  10  -7  -4    2.24    0.18   1
 -10  -7   4    1.81    0.16   1
 -10  -7   4    1.85    0.16   1
  10   7  -4    1.85    0.16   1
  10   7  -4    1.79    0.18   1
  -9  -7   4   12.28    0.38   1
  -9  -7   4   11.32    0.38   1
   9  -7  -4   11.69    0.38   1
   9   7  -4   11.39    0.39   1
   9   7  -4   11.88    0.36   1
   8  -7  -4    0.79    0.12   1
  -8  -7   4    0.74    0.11   1
  -8  -7   4    0.54    0.11   1
   8   7  -4    0.48    0.10   1
   8   7  -4    0.56    0.12   1
   7  -7  -4    1.92    0.14   1
  -7  -7   4    1.53    0.15   1
  -7  -7   4    2.26    0.17   1
   7   7  -4    1.84    0.14   1
   7   7  -4    1.81    0.17   1
   6  -7  -4    7.68    0.27   1
  -6  -7   4    7.99    0.27   1
  -6  -7   4    8.12    0.29   1
   6   7  -4    7.75    0.27   1
   6   7  -4    7.82    0.28   1
   5  -7  -4    0.38    0.10   1
  -5  -7   4    0.20    0.09   1
  -5  -7   4    0.35    0.09   1
   5   7  -4    0.43    0.10   1
   5   7  -4    0.45    0.09   1
  -4  -7   4    5.15    0.22   1
   4  -7  -4    5.36    0.23   1
  -4  -7   4    5.46    0.22   1
   4   7  -4    5.82    0.23   1
   4   7  -4    5.67    0.22   1
  -4   7   4    5.31    0.18   1
   3  -7  -4    0.50    0.10   1
  -3  -7   4    0.52    0.10   1
  -3  -7   4    0.58    0.10   1
   3   7  -4    0.53    0.09   1
  -3   7   4    0.64    0.08   1
   2  -7  -4    2.08    0.15   1
  -2  -7   4    1.52    0.14   1
  -2  -7   4    1.90    0.14   1
   2   7  -4    2.00    0.14   1
  -2   7   4    1.89    0.12   1
  -1  -7   4    5.68    0.22   1
  -1  -7   4    5.68    0.22   1
   1  -7  -4    5.16    0.22   1
  -1   7   4    5.71    0.20   1
   1   7  -4    5.36    0.21   1
   0  -7   4    2.31    0.15   1
   0  -7   4    2.24    0.14   1
   0  -7  -4    2.08    0.16   1
   0   7   4    2.07    0.13   1
   0   7  -4    2.28    0.14   1
   1  -7   4    2.17    0.14   1
   1  -7   4    1.88    0.14   1
  -1  -7  -4    2.16    0.16   1
   1   7   4    2.20    0.13   1
  -1   7  -4    2.07    0.13   1
   2  -7   4    3.01    0.17   1
  -2  -7  -4    2.89    0.18   1
   2  -7   4    2.66    0.16   1
   2   7   4    2.83    0.15   1
  -2   7  -4    3.00    0.15   1
  -3  -7  -4    3.58    0.19   1
   3  -7   4    3.54    0.18   1
   3   7   4    3.83    0.18   1
  -3   7  -4    3.78    0.16   1
   4  -7   4    0.74    0.11   1
  -4  -7  -4    0.90    0.11   1
   4   7   4    0.61    0.10   1
  -4   7  -4    0.67    0.09   1
  -5  -7  -4    0.59    0.11   1
   5  -7   4    0.48    0.10   1
  -5  -7  -4    0.44    0.10   1
  -5   7  -4    0.46    0.09   1
   5   7   4    0.42    0.09   1
   6  -7   4    6.02    0.25   1
  -6  -7  -4    5.96    0.26   1
  -6  -7  -4    6.66    0.26   1
   6   7   4    6.40    0.25   1
  -6   7  -4    6.49    0.22   1
  -7  -7  -4   23.00    0.63   1
  -7  -7  -4   23.32    0.61   1
   7  -7   4   23.30    0.61   1
   7   7   4   22.83    0.61   1
  -8  -7  -4    5.11    0.24   1
  -8  -7  -4    4.86    0.25   1
   8  -7   4    5.45    0.25   1
   8   7   4    4.73    0.23   1
  -9  -7  -4    6.69    0.28   1
   9  -7   4    6.78    0.29   1
  -9  -7  -4    7.07    0.30   1
   9   7   4    6.82    0.28   1
 -10  -7  -4   -0.03    0.10   1
 -10  -7  -4    0.08    0.12   1
  10  -7   4   -0.08    0.11   1
  10   7   4    0.05    0.10   1
  10   7   4   -0.13    0.11   1
 -11  -7  -4   12.96    0.45   1
 -11  -7  -4   13.39    0.44   1
  11  -7   4   12.95    0.45   1
  11   7   4   13.14    0.42   1
  11   7   4   13.71    0.44   1
 -12  -7  -4    0.08    0.12   1
 -12  -7  -4   -0.06    0.14   1
  12   7   4   -0.08    0.10   1
  12   7   4   -0.07    0.12   1
 -13  -7  -4    1.14    0.17   1
 -13  -7  -4    1.00    0.19   1
  13   7   4    1.66    0.17   1
  13   7   4    1.64    0.18   1
 -14  -8   4    0.34    0.14   1
  14  -8  -4    0.03    0.13   1
  14   8  -4    0.24    0.15   1
  14   8  -4    0.12    0.12   1
 -13  -8   4    0.08    0.12   1
  13  -8  -4    0.05    0.13   1
 -13  -8   4   -0.19    0.12   1
  13   8  -4    0.10    0.14   1
  13   8  -4   -0.01    0.10   1
 -12  -8   4    1.59    0.18   1
  12  -8  -4    1.54    0.18   1
 -12  -8   4    1.65    0.18   1
  12   8  -4    1.84    0.20   1
  12   8  -4    1.64    0.16   1
  11  -8  -4    0.11    0.12   1
 -11  -8   4    0.01    0.12   1
 -11  -8   4    0.00    0.12   1
  11   8  -4    0.10    0.13   1
  11   8  -4   -0.02    0.10   1
  10  -8  -4   -0.02    0.11   1
 -10  -8   4   -0.01    0.12   1
 -10  -8   4   -0.03    0.11   1
  10   8  -4    0.11    0.10   1
  10   8  -4    0.08    0.12   1
  -9  -8   4    0.30    0.11   1
  -9  -8   4    0.21    0.11   1
   9  -8  -4    0.44    0.12   1
   9   8  -4    0.21    0.12   1
   9   8  -4    0.36    0.11   1
   8  -8  -4    4.15    0.23   1
  -8  -8   4    4.04    0.23   1
  -8  -8   4    4.41    0.22   1
   8   8  -4    4.18    0.24   1
   8   8  -4    3.92    0.21   1
  -7  -8   4    1.24    0.14   1
   7  -8  -4    1.06    0.14   1
  -7  -8   4    1.13    0.13   1
   7   8  -4    1.27    0.16   1
   7   8  -4    1.09    0.13   1
  -6  -8   4    1.14    0.13   1
   6  -8  -4    1.31    0.15   1
  -6  -8   4    1.52    0.15   1
   6   8  -4    1.25    0.13   1
   6   8  -4    1.53    0.16   1
  -5  -8   4    1.10    0.13   1
   5  -8  -4    1.29    0.14   1
  -5  -8   4    1.45    0.14   1
   5   8  -4    1.34    0.15   1
   5   8  -4    1.07    0.13   1
   4  -8  -4   20.42    0.58   1
  -4  -8   4   22.17    0.57   1
  -4  -8   4   21.99    0.57   1
   4   8  -4   21.87    0.59   1
   4   8  -4   21.92    0.57   1
   3  -8  -4   19.75    0.55   1
  -3  -8   4   20.37    0.53   1
  -3  -8   4   19.60    0.52   1
   3   8  -4   19.40    0.53   1
  -3   8   4   19.37    0.50   1
  -2  -8   4   33.15    0.80   1
  -2  -8   4   32.17    0.79   1
   2  -8  -4   32.12    0.81   1
   2   8  -4   32.38    0.79   1
  -2   8   4   32.28    0.77   1
   1  -8  -4    1.29    0.14   1
  -1  -8   4    1.13    0.13   1
  -1  -8   4    1.19    0.13   1
   1   8  -4    1.25    0.12   1
  -1   8   4    1.22    0.11   1
   0  -8  -4    4.28    0.22   1
   0  -8   4    4.73    0.22   1
   0  -8   4    4.87    0.22   1
   0   8   4    4.77    0.20   1
   0   8  -4    4.93    0.21   1
  -1  -8  -4    1.95    0.15   1
   1  -8   4    1.68    0.14   1
   1  -8   4    1.92    0.16   1
   1   8   4    1.79    0.14   1
  -1   8  -4    1.96    0.14   1
  -2  -8  -4   12.60    0.40   1
   2  -8   4   12.57    0.38   1
   2   8   4   12.74    0.37   1
  -2   8  -4   12.24    0.36   1
  -3  -8  -4    1.64    0.16   1
   3  -8   4    1.73    0.15   1
   3   8   4    1.54    0.14   1
  -3   8  -4    1.85    0.14   1
   4  -8   4   15.75    0.45   1
  -4  -8  -4   14.25    0.45   1
  -4   8  -4   15.26    0.42   1
   4   8   4   15.40    0.44   1
  -5  -8  -4    8.64    0.33   1
   5  -8   4    9.57    0.33   1
  -5   8  -4    8.87    0.29   1
   5   8   4    8.77    0.31   1
   6  -8   4   23.50    0.62   1
  -6  -8  -4   21.72    0.62   1
   6   8   4   23.25    0.61   1
   7  -8   4    3.10    0.21   1
  -7  -8  -4    2.97    0.21   1
   7   8   4    3.30    0.20   1
  -8  -8  -4    0.89    0.14   1
   8  -8   4    0.71    0.14   1
   8   8   4    0.62    0.12   1
   9  -8   4   -0.05    0.11   1
  -9  -8  -4    0.32    0.14   1
   9   8   4    0.13    0.11   1
 -10  -8  -4    3.14    0.24   1
  10  -8   4    3.00    0.23   1
  10   8   4    2.81    0.23   1
  10   8   4    2.74    0.20   1
 -11  -8  -4    0.08    0.13   1
  11  -8   4   -0.20    0.12   1
  11   8   4    0.03    0.13   1
  11   8   4   -0.14    0.10   1
 -12  -8  -4    4.99    0.31   1
  12   8   4    5.83    0.31   1
  12   8   4    6.11    0.28   1
  12  -9  -4    0.00    0.13   1
 -12  -9   4    0.28    0.13   1
  12   9  -4    0.21    0.15   1
  12   9  -4   -0.04    0.11   1
 -11  -9   4    4.65    0.26   1
  11  -9  -4    4.28    0.26   1
  11   9  -4    4.48    0.28   1
  11   9  -4    4.11    0.25   1
 -10  -9   4    0.06    0.13   1
  10  -9  -4    0.12    0.12   1
  10   9  -4    0.13    0.11   1
  10   9  -4    0.25    0.14   1
   9  -9  -4    4.89    0.27   1
  -9  -9   4    5.21    0.27   1
   9   9  -4    4.80    0.28   1
   9   9  -4    4.73    0.25   1
   8  -9  -4    6.52    0.30   1
  -8  -9   4    6.82    0.29   1
   8   9  -4    6.65    0.33   1
   8   9  -4    6.65    0.28   1
   7  -9  -4   -0.09    0.11   1
  -7  -9   4    0.11    0.12   1
  -7  -9   4   -0.12    0.10   1
   7   9  -4    0.17    0.13   1
   7   9  -4   -0.01    0.11   1
   6  -9  -4    7.81    0.33   1
  -6  -9   4    8.41    0.31   1
  -6  -9   4    8.62    0.33   1
   6   9  -4    7.99    0.33   1
   6   9  -4    8.08    0.31   1
  -5  -9   4    1.05    0.14   1
   5  -9  -4    0.99    0.15   1
  -5  -9   4    1.14    0.14   1
   5   9  -4    1.08    0.14   1
   5   9  -4    1.11    0.16   1
  -4  -9   4    2.71    0.19   1
   4  -9  -4    2.91    0.20   1
  -4  -9   4    2.40    0.18   1
   4   9  -4    2.37    0.20   1
   4   9  -4    2.42    0.18   1
   3  -9  -4    0.95    0.14   1
  -3  -9   4    1.16    0.13   1
  -3  -9   4    0.90    0.14   1
   3   9  -4    1.19    0.14   1
  -2  -9   4    0.78    0.11   1
  -2  -9   4    0.85    0.13   1
   2  -9  -4    0.76    0.14   1
  -2   9   4    0.69    0.10   1
   2   9  -4    0.57    0.12   1
  -1  -9   4    6.81    0.26   1
   1  -9  -4    6.77    0.29   1
  -1  -9   4    7.18    0.29   1
  -1   9   4    6.86    0.25   1
   1   9  -4    7.12    0.27   1
   0  -9   4   11.67    0.37   1
   0  -9   4   11.46    0.38   1
   0  -9  -4   11.11    0.39   1
   0   9  -4   11.76    0.37   1
   0   9   4   11.43    0.36   1
   1  -9   4    0.36    0.12   1
  -1  -9  -4    0.53    0.12   1
   1   9   4    0.30    0.10   1
  -1   9  -4    0.30    0.10   1
   2  -9   4    0.14    0.11   1
  -2  -9  -4    0.16    0.12   1
  -2   9  -4    0.19    0.09   1
   2   9   4    0.19    0.09   1
   3  -9   4   10.56    0.36   1
  -3  -9  -4   10.42    0.37   1
  -3   9  -4   10.43    0.33   1
   3   9   4   10.34    0.36   1
  -4  -9  -4    4.56    0.25   1
   4  -9   4    4.68    0.24   1
   4   9   4    4.59    0.23   1
  -4   9  -4    4.60    0.21   1
   5  -9   4    0.07    0.12   1
  -5  -9  -4    0.11    0.11   1
   5   9   4    0.14    0.11   1
   6  -9   4    3.50    0.23   1
  -6  -9  -4    3.50    0.23   1
   6   9   4    3.20    0.21   1
   7  -9   4    4.92    0.27   1
  -7  -9  -4    5.67    0.29   1
   7   9   4    5.29    0.26   1
  -8  -9  -4    7.78    0.34   1
   8  -9   4    8.18    0.34   1
   8   9   4    8.53    0.33   1
  -9  -9  -4    0.31    0.14   1
   9  -9   4    0.22    0.13   1
   9   9   4    0.21    0.13   1
   9   9   4    0.26    0.12   1
  10  -9   4    0.20    0.14   1
 -10  -9  -4    0.37    0.16   1
  10   9   4    0.00    0.11   1
  10   9   4    0.22    0.15   1
  10 -10  -4    5.92    0.31   1
  10  10  -4    5.96    0.29   1
  10  10  -4    5.49    0.32   1
  -9 -10   4    2.94    0.22   1
   9 -10  -4    3.01    0.24   1
   9  10  -4    2.96    0.22   1
   9  10  -4    3.04    0.25   1
  -8 -10   4    0.61    0.14   1
   8 -10  -4    0.57    0.15   1
   8  10  -4    0.73    0.15   1
   8  10  -4    0.74    0.16   1
  -7 -10   4    8.15    0.33   1
   7 -10  -4    7.83    0.34   1
   7  10  -4    7.96    0.33   1
   7  10  -4    7.88    0.36   1
  -6 -10   4    0.02    0.12   1
   6 -10  -4   -0.23    0.11   1
   6  10  -4    0.12    0.13   1
   6  10  -4    0.09    0.11   1
   5 -10  -4    0.32    0.13   1
  -5 -10   4    0.33    0.12   1
   5  10  -4    0.17    0.14   1
   5  10  -4    0.31    0.12   1
   4 -10  -4    5.51    0.28   1
  -4 -10   4    6.11    0.29   1
   4  10  -4    4.86    0.27   1
   4  10  -4    5.44    0.26   1
  -3 -10   4    6.42    0.28   1
   3 -10  -4    5.58    0.29   1
   3  10  -4    5.98    0.29   1
   3  10  -4    5.75    0.27   1
  -2 -10   4   -0.10    0.11   1
   2 -10  -4    0.16    0.13   1
   2  10  -4    0.00    0.10   1
  -1 -10   4    0.80    0.14   1
   1 -10  -4    1.02    0.16   1
  -1  10   4    0.76    0.13   1
   1  10  -4    0.77    0.13   1
   0 -10  -4    0.44    0.14   1
   0 -10   4    0.59    0.13   1
   0  10   4    0.48    0.11   1
   0  10  -4    0.66    0.12   1
  -1 -10  -4   16.01    0.51   1
   1 -10   4   16.66    0.50   1
  -1  10  -4   16.50    0.48   1
   1  10   4   16.45    0.49   1
  -2 -10  -4   11.21    0.40   1
   2 -10   4   10.74    0.39   1
   2  10   4   10.82    0.37   1
  -2  10  -4   11.07    0.36   1
  -3 -10  -4    5.21    0.28   1
   3 -10   4    5.52    0.27   1
  -3  10  -4    5.46    0.24   1
   3  10   4    5.42    0.26   1
   4 -10   4    3.23    0.23   1
  -4 -10  -4    3.11    0.24   1
   4  10   4    3.79    0.22   1
  -5 -10  -4    8.01    0.34   1
   5 -10   4    7.60    0.33   1
   5  10   4    7.83    0.32   1
  -6 -10  -4    3.09    0.24   1
   6 -10   4    2.81    0.22   1
   6  10   4    2.73    0.21   1
  -7 -10  -4    0.40    0.16   1
   7 -10   4    0.57    0.16   1
   7  10   4    0.09    0.11   1
   8 -10   4    0.17    0.14   1
  -8 -10  -4    0.07    0.13   1
   8  10   4    0.25    0.13   1
   7 -11  -4    0.15    0.14   1
  -7 -11   4    0.23    0.14   1
   7  11  -4    0.18    0.14   1
   7  11  -4   -0.17    0.13   1
  -6 -11   4    2.81    0.23   1
   6 -11  -4    3.48    0.25   1
   6  11  -4    3.01    0.25   1
   6  11  -4    3.10    0.23   1
  -5 -11   4    0.58    0.15   1
   5 -11  -4    0.60    0.16   1
   5  11  -4    0.53    0.16   1
   5  11  -4    0.67    0.15   1
  -4 -11   4    3.53    0.26   1
   4 -11  -4    3.14    0.25   1
   4  11  -4    3.10    0.23   1
   4  11  -4    2.91    0.24   1
  -3 -11   4    0.41    0.15   1
   3 -11  -4    0.40    0.14   1
   3  11  -4    0.31    0.14   1
   3  11  -4    0.22    0.12   1
  -2 -11   4    1.44    0.18   1
   2 -11  -4    1.12    0.17   1
   2  11  -4    1.41    0.17   1
   2  11  -4    1.01    0.17   1
   1 -11  -4    2.54    0.23   1
  -1 -11   4    2.91    0.22   1
   1  11  -4    2.60    0.21   1
   1  11  -4    2.43    0.21   1
   0 -11   4    0.03    0.12   1
   0 -11  -4    0.46    0.14   1
   0  11  -4    0.24    0.12   1
   0  11  -4    0.34    0.13   1
  -1 -11  -4    0.47    0.15   1
   1 -11   4    0.17    0.14   1
  -1  11  -4    0.28    0.13   1
   1  11   4    0.32    0.13   1
  -2 -11  -4    1.81    0.20   1
   2 -11   4    1.69    0.19   1
   2  11   4    1.45    0.17   1
   3 -11   4    2.21    0.21   1
  -3 -11  -4    2.37    0.22   1
   3  11   4    2.29    0.20   1
  -4 -11  -4    0.07    0.13   1
   4 -11   4   -0.08    0.12   1
   4  11   4   -0.07    0.12   1
  -5 -11  -4   -0.04    0.12   1
   5 -11   4   -0.02    0.14   1
   5  11   4   -0.11    0.12   1
 -19   0   5    0.58    0.16   1
 -18   0   5    0.06    0.12   1
 -17   0   5   30.42    0.83   1
 -16   0   5   -0.11    0.11   1
 -15   0   5    0.79    0.14   1
 -14   0   5   -0.06    0.09   1
  14   0  -5   -0.12    0.07   1
 -13   0   5   90.57    2.05   1
  13   0  -5   91.88    2.01   1
  12   0  -5   -0.05    0.07   1
 -12   0   5   -0.01    0.06   1
  11   0  -5   11.87    0.34   1
 -11   0   5   11.90    0.35   1
 -11   0   5   11.63    0.30   1
 -10   0   5    0.09    0.08   1
  10   0  -5    0.02    0.07   1
 -10   0   5   -0.01    0.04   1
  -9   0   5   76.62    1.60   1
  -9   0   5   73.96    1.66   1
   9   0  -5   74.44    1.64   1
  -8   0   5    0.07    0.05   1
   8   0  -5   -0.01    0.06   1
  -7   0   5  164.79    3.52   1
   7   0  -5  165.98    3.51   1
   6   0  -5    0.02    0.02   1
  -6   0   5   -0.03    0.05   1
   6   0  -5    0.01    0.03   1
   6   0  -5    0.00    0.05   1
   5   0  -5   96.23    2.03   1
   5   0  -5   93.37    2.02   1
  -5   0   5   91.61    2.02   1
   5   0  -5   96.86    2.00   1
   4   0  -5   -0.02    0.02   1
  -4   0   5    0.02    0.03   1
   4   0  -5    0.00    0.05   1
  -3   0   5   26.09    0.60   1
  -3   0   5   27.07    0.57   1
   3   0  -5   27.70    0.59   1
   3   0  -5   27.33    0.61   1
  -2   0   5   -0.04    0.04   1
   2   0  -5   -0.05    0.04   1
   2   0  -5   -0.01    0.03   1
   1   0  -5    0.28    0.04   1
  -1   0   5    0.18    0.05   1
   0   0   5    0.05    0.04   1
   0   0  -5    0.06    0.04   1
  -1   0  -5   42.54    0.91   1
   1   0   5   41.03    0.91   1
  -2   0  -5   -0.17    0.04   1
  -3   0  -5    4.55    0.15   1
  -4   0  -5    0.01    0.05   1
  -5   0  -5  124.59    2.64   1
   5   0   5  123.11    2.60   1
   6   0   5    0.00    0.02   1
  -6   0  -5    0.03    0.05   1
   7   0   5    0.83    0.04   1
  -7   0  -5    0.58    0.08   1
   8   0   5    0.02    0.02   1
  -8   0  -5   -0.09    0.06   1
  -9   0  -5   12.22    0.35   1
 -10   0  -5    0.02    0.07   1
 -11   0  -5   18.26    0.48   1
 -12   0  -5   -0.01    0.08   1
  12   0   5   -0.07    0.06   1
 -13   0  -5    1.17    0.13   1
  13   0   5    0.98    0.09   1
 -14   0  -5   -0.10    0.09   1
 -19  -1   5    0.36    0.16   1
 -19   1   5    0.53    0.16   1
 -18  -1   5    1.17    0.19   1
 -18   1   5    1.17    0.19   1
 -17  -1   5    0.69    0.15   1
 -17   1   5    0.59    0.15   1
  17   1  -5    0.93    0.14   1
 -16  -1   5   10.35    0.39   1
  16   1  -5   10.74    0.35   1
 -16   1   5    9.80    0.39   1
 -15  -1   5   12.20    0.43   1
  15   1  -5   13.04    0.40   1
 -14  -1   5    0.00    0.09   1
  14   1  -5    0.05    0.09   1
 -13  -1   5    2.46    0.18   1
  13   1  -5    2.37    0.16   1
 -12  -1   5   39.64    0.97   1
 -12  -1   5   41.21    0.91   1
  12   1  -5   40.68    0.95   1
 -11  -1   5    6.02    0.24   1
 -11  -1   5    6.24    0.19   1
  11   1  -5    6.32    0.23   1
 -10  -1   5    3.69    0.13   1
 -10  -1   5    3.21    0.17   1
  10   1  -5    3.45    0.16   1
 -10   1   5    3.54    0.11   1
  10   1  -5    3.60    0.10   1
  -9  -1   5   20.10    0.46   1
  -9  -1   5   18.48    0.50   1
  -9   1   5   19.55    0.44   1
   9   1  -5   20.16    0.43   1
   9   1  -5   19.36    0.49   1
   9   1  -5   20.16    0.43   1
  -8  -1   5   24.82    0.62   1
   8   1  -5   26.47    0.57   1
  -8   1   5   26.37    0.56   1
   8   1  -5   27.05    0.57   1
   8   1  -5   25.22    0.62   1
  -7  -1   5   69.18    1.57   1
   7   1  -5   70.34    1.57   1
  -7   1   5   75.27    1.57   1
   7   1  -5   73.49    1.53   1
  -6  -1   5    0.15    0.05   1
   6  -1  -5    0.06    0.04   1
  -6   1   5    0.10    0.05   1
   6   1  -5    0.08    0.05   1
   6   1  -5    0.09    0.03   1
   5  -1  -5    4.71    0.13   1
  -5  -1   5    4.65    0.16   1
   5   1  -5    4.83    0.16   1
  -5   1   5    4.78    0.15   1
   5   1  -5    4.96    0.13   1
   4  -1  -5   17.63    0.36   1
   4  -1  -5   17.65    0.36   1
   4  -1  -5   17.17    0.38   1
  -4  -1   5   16.69    0.41   1
  -4   1   5   17.39    0.40   1
   4   1  -5   16.69    0.41   1
   4   1  -5   17.21    0.39   1
   3  -1  -5    2.42    0.07   1
   3  -1  -5    2.50    0.08   1
  -3  -1   5    2.42    0.10   1
  -3  -1   5    2.52    0.06   1
  -3   1   5    2.54    0.09   1
   3   1  -5    2.56    0.09   1
   3   1  -5    2.46    0.10   1
  -2  -1   5    2.65    0.06   1
  -2  -1   5    2.61    0.11   1
   2  -1  -5    2.43    0.08   1
   2  -1  -5    2.54    0.08   1
   2   1  -5    2.50    0.10   1
   2   1  -5    2.67    0.09   1
  -2   1   5    2.75    0.09   1
  -1  -1   5  109.66    2.33   1
   1  -1  -5  108.30    2.36   1
   1  -1  -5  111.20    2.35   1
  -1   1   5  111.69    2.33   1
   1   1  -5  111.50    2.32   1
   1   1  -5  104.06    2.32   1
   1   1  -5  111.47    2.33   1
   0  -1  -5   18.83    0.43   1
   0  -1   5   18.93    0.44   1
   0   1  -5   19.02    0.43   1
   0   1   5   18.80    0.42   1
   1  -1   5   -0.04    0.05   1
  -1  -1  -5    0.08    0.04   1
   1   1   5    0.04    0.03   1
  -1   1  -5    0.08    0.04   1
   2  -1   5    2.98    0.07   1
   2  -1   5    2.98    0.11   1
  -2  -1  -5    2.60    0.11   1
  -2   1  -5    2.72    0.11   1
  -3  -1  -5   59.20    1.27   1
  -3   1  -5   57.90    1.27   1
  -4  -1  -5   24.04    0.56   1
  -4   1  -5   23.93    0.55   1
  -5  -1  -5   15.96    0.40   1
  -5   1  -5   16.44    0.40   1
  -6  -1  -5    0.73    0.08   1
  -6   1  -5    0.75    0.08   1
  -7  -1  -5    4.24    0.16   1
  -7   1  -5    3.64    0.15   1
   7   1   5    4.11    0.13   1
  -8  -1  -5   24.35    0.59   1
   8   1   5   23.89    0.54   1
  -8   1  -5   23.60    0.58   1
  -9  -1  -5    6.82    0.24   1
   9   1   5    6.80    0.19   1
  -9   1  -5    6.97    0.23   1
 -10  -1  -5    2.23    0.14   1
 -10   1  -5    2.07    0.13   1
 -11  -1  -5    5.31    0.22   1
 -11   1  -5    5.38    0.22   1
 -12  -1  -5    3.62    0.20   1
  12  -1   5    3.20    0.13   1
 -12   1  -5    3.49    0.17   1
  12   1   5    3.22    0.16   1
 -13  -1  -5   17.07    0.48   1
  13   1   5   16.66    0.44   1
 -13   1  -5   16.71    0.47   1
 -14  -1  -5    0.02    0.09   1
 -15  -1  -5    0.33    0.18   1
 -19  -2   5    0.12    0.14   1
 -19   2   5    0.20    0.15   1
 -18  -2   5    6.47    0.34   1
 -18   2   5    6.87    0.34   1
  18   2  -5    6.76    0.29   1
 -17  -2   5    0.10    0.13   1
  17   2  -5    0.15    0.11   1
 -16  -2   5    0.67    0.14   1
  16   2  -5    0.89    0.13   1
 -15  -2   5    0.30    0.12   1
  15   2  -5    0.35    0.11   1
 -14  -2   5    3.00    0.21   1
  14   2  -5    3.16    0.19   1
 -13  -2   5    0.10    0.07   1
 -13  -2   5    0.11    0.10   1
  13   2  -5    0.19    0.09   1
 -12  -2   5    2.69    0.18   1
 -12  -2   5    3.12    0.15   1
  12   2  -5    2.90    0.17   1
  12   2  -5    3.00    0.11   1
 -11  -2   5    0.02    0.08   1
 -11  -2   5   -0.01    0.05   1
  11   2  -5    0.00    0.08   1
  11   2  -5    0.04    0.04   1
 -10  -2   5   35.65    0.86   1
  10   2  -5   37.16    0.80   1
  10   2  -5   35.62    0.85   1
   9  -2  -5    7.25    0.22   1
  -9  -2   5    7.01    0.24   1
   9   2  -5    7.07    0.24   1
   9   2  -5    7.16    0.20   1
  -8  -2   5   31.77    0.76   1
   8  -2  -5   31.93    0.73   1
   8   2  -5   31.52    0.75   1
  -8   2   5   32.14    0.68   1
   8   2  -5   32.34    0.71   1
  -7  -2   5    0.19    0.07   1
   7  -2  -5    0.18    0.06   1
   7   2  -5    0.19    0.05   1
   7   2  -5    0.18    0.04   1
  -6  -2   5   43.10    0.96   1
   6  -2  -5   42.51    0.93   1
   6   2  -5   42.58    0.95   1
   6   2  -5   41.84    0.93   1
  -5  -2   5    9.43    0.27   1
   5  -2  -5   10.04    0.25   1
   5   2  -5    9.89    0.25   1
  -5   2   5   10.19    0.25   1
   5   2  -5    9.90    0.27   1
  -4  -2   5    7.08    0.22   1
   4  -2  -5    7.30    0.19   1
  -4  -2   5    7.34    0.18   1
  -4   2   5    7.46    0.19   1
   4   2  -5    7.52    0.21   1
   4   2  -5    7.44    0.20   1
   3  -2  -5   12.65    0.30   1
   3  -2  -5   13.24    0.28   1
  -3  -2   5   12.90    0.33   1
  -3  -2   5   13.38    0.29   1
  -3   2   5   12.99    0.30   1
   3   2  -5   12.89    0.32   1
   3   2  -5   12.95    0.31   1
  -2  -2   5  868.18   18.29   1
   2   2  -5  860.15   18.14   1
   2   2  -5  846.32   18.16   1
   1  -2  -5   35.76    0.80   1
  -1  -2   5   37.48    0.79   1
  -1  -2   5   35.96    0.83   1
   1  -2  -5   36.93    0.80   1
   1  -2  -5   35.71    0.78   1
  -1   2   5   38.80    0.79   1
   1   2  -5   36.69    0.81   1
   1   2  -5   37.63    0.81   1
   0  -2  -5  343.52    7.28   1
   0  -2  -5  345.49    7.38   1
   0  -2  -5  344.11    7.39   1
   0  -2   5  343.34    7.48   1
   0  -2   5  345.41    7.32   1
   0   2  -5  355.02    7.35   1
   0   2  -5  334.19    7.33   1
   1  -2   5    1.49    0.09   1
  -1  -2  -5    1.54    0.08   1
   1  -2   5    1.37    0.07   1
  -1   2  -5    1.31    0.08   1
  -1   2  -5    1.40    0.06   1
   2  -2   5  170.43    3.65   1
  -2  -2  -5  163.06    3.69   1
   2  -2   5  175.82    3.66   1
  -2   2  -5  171.38    3.68   1
  -2   2  -5  180.00    3.65   1
   3  -2   5    0.72    0.07   1
  -3  -2  -5    0.76    0.07   1
   3  -2   5    0.77    0.07   1
  -3   2  -5    0.73    0.07   1
  -4  -2  -5   16.15    0.40   1
  -4   2  -5   16.57    0.40   1
  -5  -2  -5    7.96    0.24   1
  -5   2  -5    8.24    0.23   1
  -6  -2  -5  242.98    5.12   1
  -6   2  -5  241.06    5.11   1
  -7  -2  -5    1.90    0.13   1
  -7   2  -5    1.98    0.11   1
  -8  -2  -5    0.26    0.08   1
  -8   2  -5    0.10    0.06   1
   8   2   5    0.19    0.06   1
  -9  -2  -5    0.54    0.10   1
  -9   2  -5    0.75    0.09   1
   9   2   5    0.64    0.08   1
 -10  -2  -5    7.45    0.26   1
  10   2   5    7.87    0.23   1
 -10   2  -5    7.26    0.24   1
 -11  -2  -5    0.12    0.09   1
 -11   2  -5    0.19    0.08   1
 -12  -2  -5   12.31    0.38   1
  12   2   5   12.18    0.35   1
 -12   2  -5   12.07    0.37   1
 -13  -2  -5    1.17    0.14   1
  13   2   5    1.46    0.13   1
 -14  -2  -5    9.78    0.36   1
  14   2   5    9.49    0.30   1
 -15  -2  -5   -0.01    0.10   1
 -18  -3   5    0.03    0.13   1
  18   3  -5    0.05    0.12   1
 -17  -3   5    3.58    0.26   1
  17   3  -5    3.76    0.25   1
 -16  -3   5    3.20    0.24   1
  16   3  -5    3.30    0.23   1
 -15  -3   5    1.84    0.19   1
  15   3  -5    2.08    0.19   1
 -14  -3   5    0.90    0.14   1
  14   3  -5    0.47    0.12   1
 -13  -3   5    2.65    0.20   1
  13   3  -5    2.94    0.13   1
  13   3  -5    3.29    0.19   1
 -12  -3   5    4.15    0.22   1
  12   3  -5    3.95    0.20   1
  12   3  -5    4.18    0.15   1
  11  -3  -5    0.94    0.11   1
 -11  -3   5    1.09    0.12   1
  11   3  -5    0.95    0.12   1
  11   3  -5    1.08    0.08   1
 -10  -3   5   10.17    0.33   1
  10  -3  -5   10.98    0.31   1
  10   3  -5   10.57    0.28   1
  10   3  -5   10.10    0.32   1
   9  -3  -5    1.75    0.13   1
  -9  -3   5    1.66    0.14   1
   9   3  -5    1.79    0.13   1
   9   3  -5    1.66    0.10   1
   8  -3  -5    3.52    0.14   1
  -8  -3   5    3.67    0.16   1
   8   3  -5    3.29    0.16   1
   8   3  -5    3.22    0.13   1
   7  -3  -5   28.57    0.65   1
  -7  -3   5   27.27    0.67   1
   7   3  -5   27.75    0.64   1
   7   3  -5   27.85    0.66   1
   6  -3  -5   45.54    1.01   1
  -6  -3   5   45.29    1.03   1
   6   3  -5   44.99    1.03   1
   6   3  -5   46.80    1.01   1
   5  -3  -5   16.14    0.39   1
  -5  -3   5   16.20    0.42   1
  -5  -3   5   16.91    0.38   1
   5   3  -5   15.92    0.39   1
   5   3  -5   16.25    0.41   1
  -4  -3   5    2.79    0.10   1
  -4  -3   5    2.76    0.13   1
   4  -3  -5    2.93    0.12   1
   4   3  -5    2.60    0.11   1
   4   3  -5    2.80    0.12   1
  -4   3   5    2.84    0.09   1
  -3  -3   5    3.87    0.12   1
   3  -3  -5    3.83    0.13   1
  -3  -3   5    3.74    0.15   1
  -3   3   5    3.89    0.10   1
   3   3  -5    3.75    0.14   1
   3   3  -5    3.74    0.13   1
   2  -3  -5   20.35    0.45   1
   2  -3  -5   20.27    0.47   1
  -2  -3   5   20.59    0.46   1
  -2  -3   5   20.15    0.49   1
  -2   3   5   20.85    0.43   1
   2   3  -5   19.61    0.47   1
   2   3  -5   20.58    0.48   1
  -1  -3   5   13.06    0.34   1
   1  -3  -5   12.70    0.30   1
   1  -3  -5   12.82    0.31   1
  -1  -3   5   12.47    0.30   1
   1   3  -5   12.64    0.32   1
   1   3  -5   12.99    0.31   1
   0  -3   5   65.64    1.44   1
   0  -3  -5   65.12    1.41   1
   0  -3  -5   64.78    1.42   1
   0  -3   5   66.63    1.41   1
   0   3  -5   67.50    1.41   1
   0   3  -5   65.62    1.42   1
  -1  -3  -5   25.89    0.62   1
  -1  -3  -5   27.63    0.58   1
   1  -3   5   26.60    0.64   1
   1  -3   5   27.98    0.61   1
  -1  -3  -5   26.94    0.62   1
  -1   3  -5   28.10    0.60   1
  -1   3  -5   27.25    0.62   1
   2  -3   5    0.41    0.06   1
   2  -3   5    0.45    0.06   1
  -2  -3  -5    0.46    0.06   1
  -2   3  -5    0.49    0.06   1
  -2   3  -5    0.56    0.04   1
   3  -3   5   39.82    0.95   1
   3  -3   5   42.92    0.93   1
  -3  -3  -5   40.24    0.93   1
  -3   3  -5   43.44    0.89   1
  -3   3  -5   42.67    0.93   1
   4  -3   5  102.09    2.18   1
  -4  -3  -5   97.40    2.18   1
  -4   3  -5  100.55    2.17   1
  -4   3  -5  105.15    2.12   1
   5  -3   5   28.95    0.67   1
  -5  -3  -5   28.14    0.67   1
  -5   3  -5   28.64    0.66   1
  -6  -3  -5    2.94    0.15   1
   6  -3   5    2.72    0.14   1
  -6   3  -5    2.64    0.13   1
  -7  -3  -5    7.43    0.25   1
  -7   3  -5    7.64    0.23   1
  -8  -3  -5   43.08    1.00   1
  -8   3  -5   43.14    0.98   1
  -9  -3  -5    1.61    0.14   1
   9   3   5    1.23    0.11   1
  -9   3  -5    1.52    0.11   1
 -10  -3  -5    0.95    0.12   1
 -10   3  -5    1.22    0.11   1
  10   3   5    1.32    0.11   1
 -11  -3  -5    6.29    0.26   1
 -11   3  -5    5.72    0.23   1
  11   3   5    7.01    0.30   1
  11   3   5    5.68    0.23   1
 -12  -3  -5    6.12    0.27   1
  12   3   5    5.45    0.22   1
 -13  -3  -5    5.45    0.26   1
  13   3   5    6.14    0.24   1
 -14  -3  -5    0.37    0.12   1
  14   3   5    0.28    0.10   1
 -15  -3  -5    2.11    0.19   1
  15   3   5    2.22    0.16   1
 -16  -3  -5   -0.05    0.12   1
 -18  -4   5    0.59    0.16   1
  18   4  -5    0.47    0.15   1
 -17  -4   5   11.72    0.45   1
  17   4  -5   12.23    0.42   1
 -16  -4   5    0.61    0.15   1
  16   4  -5    0.91    0.15   1
 -15  -4   5    1.23    0.16   1
  15   4  -5    1.51    0.17   1
 -14  -4   5    1.77    0.18   1
  14   4  -5    1.83    0.17   1
  14   4  -5    1.85    0.12   1
 -13  -4   5   31.39    0.83   1
  13   4  -5   32.96    0.75   1
  13   4  -5   32.37    0.82   1
  12  -4  -5    0.44    0.10   1
 -12  -4   5    0.60    0.12   1
  12   4  -5    0.60    0.11   1
  12   4  -5    0.53    0.08   1
 -11  -4   5    2.09    0.17   1
  11  -4  -5    2.22    0.15   1
  11   4  -5    2.21    0.13   1
  11   4  -5    2.03    0.16   1
  10  -4  -5    0.56    0.09   1
 -10  -4   5    0.41    0.10   1
  10   4  -5    0.54    0.10   1
  10   4  -5    0.40    0.07   1
   9  -4  -5   27.34    0.65   1
  -9  -4   5   26.31    0.67   1
   9   4  -5   27.12    0.63   1
   9   4  -5   26.72    0.67   1
   8  -4  -5    0.31    0.08   1
  -8  -4   5    0.18    0.08   1
   8   4  -5    0.11    0.06   1
   8   4  -5    0.12    0.08   1
  -7  -4   5   27.93    0.68   1
   7  -4  -5   28.27    0.66   1
   7   4  -5   27.22    0.65   1
   7   4  -5   28.73    0.68   1
  -6  -4   5    1.76    0.10   1
   6  -4  -5    1.33    0.10   1
  -6  -4   5    1.40    0.11   1
   6   4  -5    1.55    0.10   1
   6   4  -5    1.47    0.12   1
  -5  -4   5   98.91    2.17   1
  -5  -4   5  102.00    2.14   1
   5  -4  -5  101.21    2.16   1
   5   4  -5  100.11    2.17   1
   5   4  -5   98.86    2.15   1
   4  -4  -5    2.70    0.13   1
  -4  -4   5    2.73    0.12   1
  -4  -4   5    2.51    0.14   1
   4   4  -5    2.62    0.12   1
   4   4  -5    2.67    0.12   1
   3  -4  -5    0.15    0.06   1
  -3  -4   5    0.22    0.05   1
  -3  -4   5    0.12    0.07   1
  -3   4   5    0.14    0.02   1
  -3   4   5    0.21    0.02   1
   3   4  -5    0.10    0.05   1
   3   4  -5    0.11    0.06   1
  -2  -4   5    2.21    0.10   1
   2  -4  -5    1.92    0.11   1
  -2  -4   5    2.07    0.11   1
   2   4  -5    2.10    0.10   1
   2   4  -5    2.20    0.12   1
   1  -4  -5   60.37    1.31   1
  -1  -4   5   60.64    1.34   1
  -1  -4   5   62.39    1.31   1
   1  -4  -5   60.35    1.33   1
   1   4  -5   61.09    1.32   1
   1   4  -5   59.40    1.32   1
   0  -4   5    2.06    0.13   1
   0  -4   5    1.96    0.10   1
   0  -4  -5    2.27    0.10   1
   0  -4  -5    2.38    0.12   1
   0   4  -5    2.30    0.10   1
   0   4  -5    2.26    0.11   1
  -1  -4  -5    0.85    0.08   1
   1  -4   5    0.72    0.08   1
  -1  -4  -5    0.86    0.07   1
   1  -4   5    0.83    0.07   1
  -1   4  -5    0.81    0.07   1
  -1   4  -5    0.91    0.07   1
  -2  -4  -5    0.44    0.03   1
   2  -4   5    0.32    0.06   1
  -2  -4  -5    0.39    0.03   1
  -2  -4  -5    0.49    0.07   1
  -2  -4  -5    0.43    0.07   1
   2  -4   5    0.34    0.08   1
  -2   4  -5    0.35    0.05   1
  -2   4  -5    0.43    0.06   1
  -3  -4  -5   51.43    1.17   1
   3  -4   5   52.81    1.16   1
  -3  -4  -5   53.59    1.13   1
   3  -4   5   50.48    1.19   1
  -3   4  -5   53.02    1.16   1
  -3   4  -5   54.58    1.13   1
   4  -4   5    6.62    0.21   1
  -4  -4  -5    6.58    0.22   1
  -4   4  -5    6.54    0.20   1
  -4   4  -5    6.86    0.17   1
   5  -4   5   12.06    0.33   1
  -5  -4  -5   11.45    0.33   1
  -5   4  -5   12.19    0.31   1
  -5   4  -5   11.13    0.28   1
   6  -4   5    2.83    0.15   1
  -6  -4  -5    3.26    0.16   1
  -6   4  -5    3.25    0.14   1
  -7  -4  -5    3.96    0.18   1
   7  -4   5    4.16    0.19   1
  -7   4  -5    4.36    0.17   1
  -8  -4  -5    0.29    0.09   1
  -8   4  -5    0.31    0.07   1
  -9  -4  -5    0.06    0.08   1
   9   4   5    0.06    0.08   1
  -9   4  -5    0.10    0.06   1
 -10  -4  -5    0.52    0.11   1
  10   4   5    0.37    0.10   1
 -10   4  -5    0.42    0.10   1
  10   4   5    0.40    0.09   1
 -11  -4  -5    6.26    0.26   1
  11   4   5    6.01    0.23   1
  11   4   5    6.00    0.24   1
 -12  -4  -5    0.27    0.11   1
  12   4   5    0.41    0.11   1
 -13  -4  -5    0.11    0.11   1
  13   4   5    0.26    0.10   1
 -14  -4  -5    0.36    0.12   1
 -14  -4  -5    0.24    0.12   1
  14   4   5    0.31    0.11   1
 -15  -4  -5    2.97    0.23   1
 -15  -4  -5    3.28    0.23   1
 -17  -5   5    2.30    0.22   1
  17   5  -5    2.75    0.23   1
 -16  -5   5    2.29    0.21   1
  16   5  -5    2.39    0.22   1
 -15  -5   5   12.60    0.45   1
  15   5  -5   13.35    0.37   1
  15   5  -5   12.83    0.45   1
 -14  -5   5    0.12    0.11   1
  14   5  -5    0.18    0.08   1
  14   5  -5    0.09    0.12   1
 -13  -5   5    1.33    0.16   1
  13  -5  -5    1.59    0.16   1
  13   5  -5    1.70    0.13   1
  13   5  -5    1.84    0.17   1
  12  -5  -5   24.14    0.63   1
 -12  -5   5   23.81    0.66   1
  12   5  -5   24.16    0.60   1
  12   5  -5   24.17    0.65   1
 -11  -5   5    7.29    0.29   1
  11  -5  -5    7.07    0.27   1
  11   5  -5    7.11    0.24   1
  11   5  -5    7.16    0.28   1
  10  -5  -5    4.71    0.21   1
 -10  -5   5    5.36    0.24   1
  10   5  -5    4.73    0.23   1
  10   5  -5    5.46    0.20   1
  -9  -5   5   25.81    0.66   1
  -9  -5   5   27.31    0.64   1
   9  -5  -5   25.91    0.64   1
   9   5  -5   24.85    0.66   1
   9   5  -5   26.00    0.63   1
  -8  -5   5   10.75    0.34   1
   8  -5  -5   10.42    0.32   1
  -8  -5   5   11.19    0.31   1
   8   5  -5   10.76    0.34   1
   8   5  -5   10.22    0.31   1
   7  -5  -5   22.93    0.58   1
  -7  -5   5   24.37    0.57   1
  -7  -5   5   23.14    0.59   1
   7   5  -5   22.75    0.57   1
   7   5  -5   23.04    0.59   1
  -6  -5   5    0.29    0.07   1
   6  -5  -5    0.20    0.07   1
  -6  -5   5    0.40    0.09   1
   6   5  -5    0.26    0.08   1
   6   5  -5    0.20    0.07   1
  -5  -5   5   15.56    0.42   1
   5  -5  -5   15.55    0.41   1
  -5  -5   5   15.87    0.40   1
   5   5  -5   15.72    0.41   1
   5   5  -5   15.46    0.42   1
   4  -5  -5   18.22    0.46   1
  -4  -5   5   18.86    0.45   1
  -4  -5   5   18.85    0.48   1
   4   5  -5   17.57    0.46   1
   4   5  -5   18.35    0.47   1
   3  -5  -5   -0.09    0.06   1
  -3  -5   5   -0.02    0.05   1
  -3  -5   5   -0.02    0.07   1
   3   5  -5   -0.01    0.06   1
  -3   5   5    0.01    0.03   1
   3   5  -5    0.06    0.06   1
  -2  -5   5    0.04    0.05   1
   2  -5  -5    0.03    0.06   1
  -2  -5   5   -0.03    0.07   1
   2   5  -5    0.00    0.06   1
   2   5  -5    0.09    0.06   1
   1  -5  -5   59.88    1.35   1
  -1  -5   5   59.71    1.33   1
  -1  -5   5   61.37    1.36   1
   1   5  -5   60.31    1.34   1
   1   5  -5   62.93    1.34   1
   0  -5   5    6.78    0.23   1
   0  -5  -5    6.52    0.19   1
   0  -5   5    6.15    0.20   1
   0  -5  -5    6.42    0.22   1
   0   5  -5    6.45    0.20   1
   1  -5   5    0.72    0.08   1
  -1  -5  -5    0.82    0.09   1
   1  -5   5    0.95    0.09   1
  -1  -5  -5    0.90    0.08   1
  -1   5  -5    0.93    0.09   1
  -2  -5  -5    0.18    0.07   1
   2  -5   5    0.11    0.07   1
   2  -5   5    0.18    0.07   1
  -2  -5  -5    0.17    0.07   1
  -2   5  -5    0.16    0.06   1
  -3  -5  -5   39.70    0.90   1
   3  -5   5   38.09    0.92   1
  -3  -5  -5   38.95    0.91   1
   3  -5   5   39.32    0.90   1
  -3  -5  -5   38.91    0.84   1
  -3   5  -5   40.81    0.89   1
   4  -5   5    5.77    0.20   1
  -4  -5  -5    5.30    0.20   1
  -4  -5  -5    5.14    0.21   1
  -4  -5  -5    5.43    0.15   1
  -4   5  -5    5.62    0.19   1
   5  -5   5    8.88    0.28   1
  -5  -5  -5    9.04    0.23   1
  -5  -5  -5    8.82    0.28   1
  -5   5  -5    9.00    0.26   1
  -6  -5  -5    0.23    0.08   1
   6  -5   5    0.33    0.09   1
  -6  -5  -5    0.29    0.06   1
  -6   5  -5    0.35    0.07   1
  -7  -5  -5    6.73    0.25   1
  -7  -5  -5    6.80    0.22   1
   7  -5   5    7.23    0.26   1
  -7   5  -5    6.62    0.23   1
  -8  -5  -5   12.21    0.34   1
   8  -5   5   11.94    0.37   1
  -8  -5  -5   12.28    0.37   1
  -8   5  -5   11.92    0.34   1
  -9  -5  -5    7.05    0.28   1
  -9  -5  -5    7.59    0.25   1
   9   5   5    7.10    0.26   1
  -9   5  -5    6.93    0.27   1
 -10  -5  -5    4.52    0.23   1
 -10  -5  -5    4.65    0.21   1
  10   5   5    4.30    0.21   1
  10   5   5    4.72    0.23   1
 -11  -5  -5    3.74    0.22   1
  11   5   5    3.28    0.20   1
  11   5   5    3.30    0.19   1
 -12  -5  -5    1.45    0.17   1
  12   5   5    1.65    0.16   1
  12   5   5    1.63    0.19   1
 -13  -5  -5   12.06    0.42   1
  13   5   5   12.11    0.39   1
 -14  -5  -5    0.13    0.12   1
  14   5   5   -0.21    0.10   1
 -15  -5  -5   -0.15    0.11   1
  15   5   5    0.07    0.10   1
 -16  -6   5    0.21    0.14   1
  16   6  -5    0.29    0.14   1
 -15  -6   5    0.16    0.13   1
  15   6  -5   -0.01    0.12   1
  15   6  -5    0.15    0.09   1
  14  -6  -5    5.24    0.27   1
 -14  -6   5    5.41    0.30   1
  14   6  -5    5.22    0.23   1
  14   6  -5    4.95    0.27   1
  13  -6  -5    0.41    0.12   1
 -13  -6   5    0.51    0.14   1
 -13  -6   5    0.52    0.12   1
  13   6  -5    0.51    0.14   1
  13   6  -5    0.60    0.11   1
 -12  -6   5    0.28    0.11   1
 -12  -6   5    0.13    0.11   1
  12  -6  -5    0.23    0.11   1
  12   6  -5    0.31    0.12   1
  12   6  -5    0.24    0.09   1
 -11  -6   5    1.71    0.16   1
  11  -6  -5    1.88    0.16   1
 -11  -6   5    1.56    0.15   1
  11   6  -5    1.75    0.17   1
  11   6  -5    1.73    0.15   1
  10  -6  -5   33.21    0.82   1
 -10  -6   5   33.91    0.84   1
 -10  -6   5   33.16    0.81   1
  10   6  -5   34.66    0.81   1
  10   6  -5   31.66    0.83   1
  -9  -6   5    9.59    0.31   1
   9  -6  -5    9.82    0.32   1
  -9  -6   5    9.99    0.33   1
   9   6  -5    9.71    0.34   1
   9   6  -5    9.38    0.30   1
  -8  -6   5    1.74    0.15   1
  -8  -6   5    1.85    0.14   1
   8  -6  -5    1.82    0.14   1
   8   6  -5    1.67    0.13   1
   8   6  -5    1.69    0.15   1
  -7  -6   5    0.03    0.08   1
   7  -6  -5    0.09    0.08   1
  -7  -6   5    0.00    0.09   1
   7   6  -5    0.06    0.09   1
   7   6  -5    0.01    0.07   1
  -6  -6   5   27.58    0.67   1
   6  -6  -5   28.15    0.68   1
  -6  -6   5   28.48    0.69   1
   6   6  -5   26.40    0.69   1
   6   6  -5   28.01    0.68   1
  -5  -6   5    3.89    0.19   1
  -5  -6   5    3.97    0.17   1
   5  -6  -5    3.96    0.18   1
   5   6  -5    3.98    0.17   1
  -5   6   5    3.99    0.14   1
   5   6  -5    3.91    0.19   1
   4  -6  -5    7.50    0.26   1
  -4  -6   5    8.30    0.28   1
  -4  -6   5    8.23    0.25   1
   4   6  -5    7.36    0.25   1
   4   6  -5    7.96    0.27   1
   3  -6  -5   19.54    0.51   1
  -3  -6   5   19.75    0.52   1
  -3  -6   5   19.23    0.49   1
   3   6  -5   20.47    0.51   1
   3   6  -5   19.78    0.50   1
  -2  -6   5  135.02    2.89   1
   2  -6  -5  133.52    2.91   1
  -2  -6   5  134.43    2.92   1
   2   6  -5  133.22    2.90   1
   2   6  -5  139.01    2.91   1
  -1  -6   5   40.93    0.92   1
  -1  -6   5   40.72    0.95   1
   1  -6  -5   40.48    0.94   1
   1   6  -5   39.54    0.93   1
   0  -6  -5   20.08    0.53   1
   0  -6   5   20.88    0.52   1
   0  -6   5   20.56    0.53   1
   0   6  -5   21.12    0.52   1
   1  -6   5    0.46    0.09   1
   1  -6   5    0.52    0.09   1
  -1  -6  -5    0.59    0.10   1
  -1   6  -5    0.54    0.08   1
   2  -6   5    5.95    0.21   1
   2  -6   5    6.39    0.24   1
  -2  -6  -5    6.29    0.22   1
  -2  -6  -5    5.97    0.23   1
  -2   6  -5    6.21    0.21   1
  -3  -6  -5    0.08    0.08   1
   3  -6   5    0.05    0.08   1
  -3  -6  -5    0.02    0.07   1
   3  -6   5    0.10    0.07   1
  -3   6  -5    0.04    0.06   1
  -4  -6  -5    3.43    0.18   1
  -4  -6  -5    3.36    0.16   1
   4  -6   5    3.21    0.16   1
  -4   6  -5    3.14    0.15   1
   5  -6   5   17.55    0.46   1
  -5  -6  -5   16.60    0.47   1
  -5  -6  -5   17.53    0.46   1
  -5   6  -5   16.73    0.44   1
  -6  -6  -5   29.74    0.75   1
   6  -6   5   30.25    0.74   1
  -6  -6  -5   29.28    0.73   1
  -6   6  -5   30.05    0.71   1
   6   6   5   29.60    0.73   1
   7  -6   5    2.58    0.17   1
  -7  -6  -5    2.69    0.19   1
  -7  -6  -5    2.62    0.17   1
   7   6   5    2.65    0.17   1
  -7   6  -5    2.34    0.15   1
   8  -6   5    5.34    0.24   1
  -8  -6  -5    5.38    0.24   1
   8   6   5    5.31    0.23   1
  -9  -6  -5    0.31    0.11   1
   9  -6   5    0.13    0.11   1
   9   6   5    0.22    0.09   1
 -10  -6  -5    1.12    0.15   1
  10   6   5    1.13    0.14   1
  10   6   5    1.11    0.15   1
 -11  -6  -5    1.35    0.16   1
  11   6   5    1.70    0.16   1
  11   6   5    1.39    0.16   1
 -12  -6  -5   -0.08    0.11   1
  12   6   5   -0.03    0.11   1
  12   6   5    0.06    0.11   1
 -13  -6  -5    1.37    0.17   1
  13   6   5    1.11    0.15   1
 -14  -6  -5    7.73    0.33   1
  14   6   5    7.09    0.30   1
 -15  -7   5    1.89    0.21   1
  15   7  -5    1.91    0.21   1
 -14  -7   5    4.89    0.28   1
  14  -7  -5    5.25    0.29   1
  14   7  -5    5.33    0.24   1
  14   7  -5    4.64    0.28   1
 -13  -7   5    0.36    0.13   1
 -13  -7   5    0.18    0.12   1
  13  -7  -5    0.19    0.13   1
  13   7  -5    0.14    0.13   1
  13   7  -5    0.16    0.11   1
 -12  -7   5    1.87    0.18   1
 -12  -7   5    2.23    0.19   1
  12  -7  -5    2.02    0.19   1
  12   7  -5    2.13    0.20   1
  12   7  -5    2.22    0.17   1
 -11  -7   5    0.20    0.11   1
  11  -7  -5    0.22    0.11   1
 -11  -7   5    0.26    0.11   1
  11   7  -5    0.14    0.09   1
  11   7  -5    0.13    0.12   1
 -10  -7   5    4.82    0.23   1
  10  -7  -5    4.55    0.23   1
 -10  -7   5    4.07    0.23   1
  10   7  -5    4.48    0.24   1
  10   7  -5    4.15    0.21   1
  -9  -7   5    9.03    0.30   1
  -9  -7   5    8.13    0.31   1
   9  -7  -5    8.83    0.32   1
   9   7  -5    8.39    0.30   1
   9   7  -5    8.42    0.33   1
   8  -7  -5   12.00    0.38   1
  -8  -7   5   13.20    0.38   1
  -8  -7   5   11.93    0.38   1
   8   7  -5   11.72    0.39   1
   8   7  -5   12.53    0.37   1
  -7  -7   5    4.09    0.21   1
  -7  -7   5    4.63    0.21   1
   7  -7  -5    4.20    0.21   1
   7   7  -5    4.35    0.23   1
   7   7  -5    4.38    0.20   1
  -6  -7   5    9.40    0.31   1
  -6  -7   5    9.60    0.31   1
   6  -7  -5    9.28    0.31   1
   6   7  -5    8.69    0.32   1
   6   7  -5    9.05    0.30   1
  -5  -7   5    0.26    0.09   1
  -5  -7   5    0.26    0.09   1
   5  -7  -5    0.26    0.10   1
   5   7  -5    0.32    0.10   1
   5   7  -5    0.30    0.07   1
  -4  -7   5    5.10    0.23   1
  -4  -7   5    5.09    0.21   1
   4  -7  -5    4.85    0.22   1
   4   7  -5    4.96    0.22   1
   4   7  -5    4.89    0.21   1
  -4   7   5    5.19    0.18   1
   3  -7  -5    0.05    0.09   1
  -3  -7   5    0.03    0.08   1
  -3  -7   5    0.09    0.08   1
   3   7  -5    0.04    0.08   1
  -3   7   5    0.12    0.06   1
   3   7  -5    0.12    0.08   1
  -2  -7   5    0.08    0.08   1
  -2  -7   5   -0.03    0.08   1
   2  -7  -5   -0.05    0.08   1
   2   7  -5    0.03    0.06   1
  -2   7   5   -0.01    0.06   1
   2   7  -5    0.17    0.08   1
  -1  -7   5    4.93    0.22   1
   1  -7  -5    5.07    0.22   1
  -1  -7   5    5.09    0.20   1
  -1   7   5    5.30    0.20   1
   1   7  -5    5.30    0.21   1
   0  -7  -5   12.77    0.39   1
   0  -7   5   13.19    0.39   1
   0  -7   5   13.28    0.37   1
   0   7  -5   13.46    0.38   1
   0   7   5   13.51    0.37   1
   1  -7   5    0.88    0.11   1
  -1  -7  -5    0.86    0.12   1
   1  -7   5    0.90    0.11   1
   1   7   5    0.89    0.10   1
  -1   7  -5    0.98    0.11   1
   2  -7   5    0.42    0.10   1
  -2  -7  -5    0.19    0.10   1
   2  -7   5    0.24    0.08   1
   2   7   5    0.31    0.09   1
  -2   7  -5    0.46    0.09   1
  -3  -7  -5    3.58    0.19   1
   3  -7   5    3.31    0.17   1
  -3   7  -5    3.38    0.16   1
   3   7   5    3.56    0.16   1
   4  -7   5   15.16    0.42   1
  -4  -7  -5   14.62    0.41   1
  -4  -7  -5   14.16    0.43   1
   4   7   5   15.15    0.42   1
  -4   7  -5   14.38    0.40   1
  -5  -7  -5    4.26    0.22   1
  -5  -7  -5    4.18    0.20   1
   5  -7   5    4.24    0.20   1
  -5   7  -5    4.42    0.18   1
   5   7   5    4.44    0.21   1
  -6  -7  -5    0.36    0.10   1
   6  -7   5    0.20    0.10   1
  -6  -7  -5    0.11    0.08   1
  -6   7  -5    0.18    0.07   1
   6   7   5    0.11    0.09   1
  -7  -7  -5    0.09    0.10   1
  -7  -7  -5    0.19    0.11   1
   7  -7   5    0.35    0.11   1
   7   7   5    0.14    0.09   1
   8  -7   5    6.67    0.28   1
  -8  -7  -5    6.72    0.28   1
  -8  -7  -5    6.72    0.29   1
   8   7   5    6.58    0.27   1
  -9  -7  -5    0.87    0.16   1
   9  -7   5    0.85    0.14   1
  -9  -7  -5    0.64    0.13   1
   9   7   5    0.91    0.13   1
 -10  -7  -5    0.39    0.14   1
 -10  -7  -5    0.38    0.12   1
  10  -7   5    0.24    0.13   1
  10   7   5    0.09    0.10   1
  10   7   5    0.26    0.12   1
 -11  -7  -5    0.11    0.14   1
 -11  -7  -5    0.07    0.11   1
  11   7   5    0.05    0.12   1
  11   7   5    0.22    0.11   1
 -12  -7  -5    3.53    0.24   1
 -12  -7  -5    3.38    0.26   1
  12   7   5    3.38    0.22   1
  12   7   5    3.64    0.23   1
 -13  -7  -5    5.19    0.29   1
 -13  -7  -5    5.48    0.32   1
  13   7   5    5.41    0.28   1
 -14  -8   5    0.54    0.16   1
 -14  -8   5    0.70    0.16   1
  14  -8  -5    0.55    0.15   1
  14   8  -5    0.85    0.17   1
  14   8  -5    0.55    0.13   1
 -13  -8   5    8.38    0.35   1
 -13  -8   5    8.89    0.36   1
  13  -8  -5    9.34    0.37   1
  13   8  -5    9.08    0.34   1
  13   8  -5    8.72    0.38   1
 -12  -8   5    4.79    0.25   1
 -12  -8   5    4.23    0.25   1
  12  -8  -5    4.89    0.27   1
  12   8  -5    4.61    0.24   1
  12   8  -5    4.62    0.27   1
 -11  -8   5    2.11    0.19   1
 -11  -8   5    2.15    0.19   1
  11  -8  -5    2.22    0.20   1
  11   8  -5    2.22    0.19   1
  11   8  -5    2.37    0.22   1
 -10  -8   5    1.60    0.16   1
  10  -8  -5    1.21    0.16   1
 -10  -8   5    1.09    0.15   1
  10   8  -5    1.32    0.17   1
  10   8  -5    1.51    0.15   1
  -9  -8   5    7.63    0.29   1
   9  -8  -5    7.13    0.30   1
  -9  -8   5    7.44    0.30   1
   9   8  -5    7.81    0.29   1
   9   8  -5    7.18    0.32   1
  -8  -8   5    0.81    0.13   1
  -8  -8   5    0.36    0.12   1
   8  -8  -5    0.51    0.13   1
   8   8  -5    0.61    0.12   1
   8   8  -5    0.68    0.14   1
  -7  -8   5    9.32    0.33   1
   7  -8  -5    9.47    0.34   1
  -7  -8   5    9.49    0.32   1
   7   8  -5    9.69    0.35   1
   7   8  -5    9.34    0.33   1
  -6  -8   5    7.67    0.28   1
   6  -8  -5    6.25    0.27   1
  -6  -8   5    7.11    0.28   1
   6   8  -5    6.75    0.29   1
   6   8  -5    6.88    0.27   1
   5  -8  -5   24.55    0.65   1
  -5  -8   5   23.57    0.63   1
  -5  -8   5   24.78    0.63   1
   5   8  -5   24.82    0.65   1
   5   8  -5   23.85    0.63   1
  -4  -8   5    3.00    0.19   1
   4  -8  -5    3.06    0.19   1
  -4  -8   5    2.92    0.20   1
   4   8  -5    3.29    0.20   1
   4   8  -5    2.95    0.18   1
  -3  -8   5    1.95    0.15   1
   3  -8  -5    1.96    0.17   1
  -3  -8   5    2.16    0.18   1
   3   8  -5    2.14    0.16   1
  -3   8   5    1.98    0.13   1
   3   8  -5    2.04    0.17   1
  -2  -8   5    0.14    0.09   1
  -2  -8   5    0.07    0.09   1
   2  -8  -5    0.14    0.10   1
   2   8  -5    0.15    0.10   1
   2   8  -5    0.13    0.09   1
  -2   8   5    0.20    0.08   1
  -1  -8   5   21.29    0.55   1
  -1  -8   5   20.64    0.55   1
   1  -8  -5   20.25    0.56   1
   1   8  -5   20.64    0.55   1
  -1   8   5   20.76    0.53   1
   0  -8   5    0.68    0.11   1
   0  -8   5    0.78    0.11   1
   0  -8  -5    0.88    0.13   1
   0   8   5    0.73    0.10   1
   0   8  -5    0.55    0.10   1
   1  -8   5    1.00    0.12   1
  -1  -8  -5    0.89    0.13   1
   1  -8   5    1.04    0.12   1
   1   8   5    0.73    0.11   1
  -1   8  -5    0.83    0.11   1
   2  -8   5    0.10    0.10   1
   2  -8   5    0.08    0.09   1
  -2  -8  -5    0.18    0.11   1
  -2   8  -5    0.11    0.08   1
   2   8   5    0.08    0.08   1
   3  -8   5   18.78    0.52   1
  -3  -8  -5   18.63    0.53   1
  -3   8  -5   18.82    0.50   1
   3   8   5   19.26    0.52   1
  -4  -8  -5    5.47    0.26   1
   4  -8   5    6.06    0.25   1
  -4   8  -5    5.47    0.22   1
   4   8   5    6.17    0.25   1
   5  -8   5    0.12    0.11   1
  -5  -8  -5    0.23    0.11   1
  -5   8  -5    0.03    0.08   1
   5   8   5    0.17    0.09   1
   6  -8   5    1.17    0.14   1
  -6  -8  -5    1.23    0.16   1
   6   8   5    1.33    0.14   1
   7  -8   5    4.35    0.25   1
  -7  -8  -5    3.99    0.25   1
   7   8   5    4.39    0.23   1
  -8  -8  -5    0.64    0.14   1
   8  -8   5    0.93    0.15   1
  -8  -8  -5    0.87    0.14   1
   8   8   5    0.93    0.14   1
   9  -8   5    1.19    0.16   1
  -9  -8  -5    0.95    0.17   1
  -9  -8  -5    0.69    0.15   1
   9   8   5    1.05    0.14   1
  10  -8   5    0.08    0.13   1
 -10  -8  -5   -0.13    0.13   1
 -10  -8  -5    0.06    0.12   1
  10   8   5    0.08    0.12   1
  10   8   5    0.13    0.11   1
 -11  -8  -5    2.77    0.22   1
 -11  -8  -5    3.49    0.27   1
  11   8   5    2.88    0.21   1
  11   8   5    3.17    0.25   1
  12  -9  -5    4.58    0.29   1
  12   9  -5    4.39    0.28   1
  12   9  -5    4.02    0.24   1
  11  -9  -5    1.93    0.20   1
 -11  -9   5    2.22    0.20   1
  11   9  -5    2.10    0.19   1
  11   9  -5    1.85    0.21   1
 -10  -9   5    1.22    0.21   1
 -10  -9   5    1.44    0.17   1
  10  -9  -5    1.37    0.18   1
  10   9  -5    1.49    0.20   1
  10   9  -5    1.29    0.16   1
  -9  -9   5    3.16    0.21   1
  -9  -9   5    2.93    0.22   1
   9  -9  -5    3.75    0.24   1
   9   9  -5    3.25    0.24   1
   9   9  -5    3.25    0.21   1
  -8  -9   5    0.11    0.12   1
  -8  -9   5   -0.01    0.10   1
   8  -9  -5   -0.03    0.12   1
   8   9  -5   -0.08    0.10   1
   8   9  -5   -0.07    0.12   1
  -7  -9   5    6.63    0.29   1
   7  -9  -5    7.32    0.31   1
  -7  -9   5    7.12    0.30   1
   7   9  -5    6.70    0.29   1
   7   9  -5    6.97    0.32   1
   6  -9  -5    0.60    0.13   1
  -6  -9   5    0.54    0.12   1
  -6  -9   5    0.49    0.13   1
   6   9  -5    0.60    0.14   1
   6   9  -5    0.36    0.11   1
  -5  -9   5    1.15    0.14   1
   5  -9  -5    1.33    0.16   1
  -5  -9   5    1.37    0.15   1
   5   9  -5    0.95    0.14   1
   5   9  -5    0.90    0.15   1
   4  -9  -5    1.64    0.17   1
  -4  -9   5    1.75    0.16   1
  -4  -9   5    1.51    0.15   1
   4   9  -5    1.70    0.16   1
   4   9  -5    1.61    0.18   1
   3  -9  -5    3.44    0.22   1
  -3  -9   5    3.56    0.21   1
  -3  -9   5    3.83    0.21   1
   3   9  -5    3.46    0.21   1
   3   9  -5    3.33    0.20   1
   2  -9  -5    4.53    0.25   1
  -2  -9   5    4.90    0.24   1
  -2  -9   5    5.21    0.24   1
   2   9  -5    4.77    0.25   1
   2   9  -5    5.32    0.24   1
  -2   9   5    5.08    0.21   1
  -1  -9   5   10.86    0.35   1
   1  -9  -5   10.47    0.37   1
  -1  -9   5   11.31    0.36   1
   1   9  -5   11.02    0.36   1
  -1   9   5   10.29    0.34   1
   1   9  -5   11.06    0.37   1
   0  -9  -5    1.61    0.16   1
   0  -9   5    1.42    0.15   1
   0  -9   5    1.41    0.15   1
   0   9   5    1.39    0.14   1
   0   9  -5    1.32    0.14   1
   1  -9   5    8.51    0.31   1
   1  -9   5    8.90    0.31   1
  -1  -9  -5    8.93    0.34   1
   1   9   5    8.24    0.30   1
  -1   9  -5    8.78    0.31   1
  -2  -9  -5    2.89    0.21   1
   2  -9   5    2.97    0.20   1
  -2   9  -5    2.92    0.19   1
   2   9   5    2.64    0.18   1
  -3  -9  -5   17.76    0.53   1
   3  -9   5   18.38    0.53   1
   3   9   5   17.89    0.51   1
  -3   9  -5   18.50    0.50   1
   4  -9   5    2.17    0.19   1
  -4  -9  -5    2.20    0.19   1
   4   9   5    2.16    0.17   1
  -4   9  -5    2.20    0.16   1
   5  -9   5   11.01    0.38   1
  -5  -9  -5   10.18    0.39   1
   5   9   5   11.42    0.38   1
   6  -9   5    0.37    0.12   1
  -6  -9  -5    0.28    0.13   1
   6   9   5    0.21    0.11   1
  -7  -9  -5   12.55    0.44   1
   7  -9   5   12.26    0.42   1
   7   9   5   12.82    0.42   1
   8  -9   5    3.38    0.23   1
  -8  -9  -5    3.85    0.26   1
   8   9   5    2.95    0.22   1
  -9  -9  -5    5.63    0.30   1
   9  -9   5    5.10    0.28   1
   9   9   5    5.73    0.28   1
  10  -9   5    1.16    0.18   1
 -10  -9  -5    1.15    0.19   1
  10   9   5    0.93    0.17   1
  10   9   5    1.07    0.16   1
  10 -10  -5    1.87    0.20   1
 -10 -10   5    1.81    0.19   1
  10  10  -5    1.82    0.18   1
  10  10  -5    1.87    0.22   1
   9 -10  -5    2.83    0.24   1
  -9 -10   5    2.75    0.22   1
   9  10  -5    2.96    0.25   1
   9  10  -5    3.14    0.23   1
  -8 -10   5    0.83    0.15   1
   8 -10  -5    0.47    0.15   1
   8  10  -5    0.49    0.15   1
   8  10  -5    0.58    0.14   1
   7 -10  -5    0.35    0.14   1
  -7 -10   5    0.60    0.13   1
   7  10  -5    0.52    0.13   1
   7  10  -5    0.46    0.15   1
  -6 -10   5    2.92    0.21   1
   6 -10  -5    2.69    0.22   1
   6  10  -5    3.19    0.22   1
   6  10  -5    3.12    0.24   1
  -5 -10   5    1.59    0.17   1
   5 -10  -5    1.45    0.19   1
   5  10  -5    1.67    0.17   1
   5  10  -5    1.57    0.19   1
  -4 -10   5    0.11    0.11   1
   4 -10  -5    0.22    0.13   1
   4  10  -5    0.28    0.12   1
   4  10  -5    0.38    0.14   1
   3 -10  -5    5.24    0.28   1
  -3 -10   5    4.93    0.27   1
   3  10  -5    5.31    0.28   1
   3  10  -5    4.62    0.25   1
   2 -10  -5   23.35    0.66   1
  -2 -10   5   23.23    0.64   1
   2  10  -5   23.58    0.64   1
   2  10  -5   22.26    0.64   1
  -1 -10   5   24.54    0.66   1
   1 -10  -5   23.13    0.67   1
   1  10  -5   22.95    0.64   1
  -1  10   5   23.67    0.70   1
   1  10  -5   23.63    0.64   1
   0 -10   5    9.23    0.34   1
   0 -10  -5    9.06    0.36   1
   0 -10   5    8.25    0.38   1
   0  10  -5    9.06    0.33   1
   0  10   5    8.95    0.32   1
   0  10  -5    9.05    0.34   1
  -1 -10  -5   -0.11    0.12   1
   1 -10   5   -0.12    0.11   1
  -1  10  -5    0.14    0.11   1
  -1  10  -5   -0.10    0.09   1
   1  10   5    0.16    0.11   1
   2 -10   5    6.74    0.29   1
  -2 -10  -5    6.25    0.30   1
  -2  10  -5    6.46    0.27   1
   2  10   5    6.66    0.28   1
   3 -10   5    0.39    0.14   1
  -3 -10  -5    0.31    0.14   1
   3  10   5    0.37    0.12   1
  -3  10  -5    0.32    0.11   1
  -4 -10  -5    0.01    0.12   1
   4 -10   5    0.04    0.12   1
   4  10   5    0.27    0.11   1
   5 -10   5    9.92    0.37   1
  -5 -10  -5    9.17    0.38   1
   5  10   5   10.40    0.38   1
  -6 -10  -5   10.46    0.41   1
   6 -10   5   11.56    0.42   1
   6  10   5   11.26    0.40   1
   7 -10   5    1.52    0.18   1
  -7 -10  -5    1.63    0.19   1
   7  10   5    1.67    0.18   1
   7 -11  -5    1.93    0.21   1
  -7 -11   5    1.77    0.19   1
   7  11  -5    1.49    0.20   1
   7  11  -5    1.87    0.19   1
   6 -11  -5    3.35    0.25   1
  -6 -11   5    3.41    0.25   1
   6  11  -5    3.60    0.24   1
   6  11  -5    3.24    0.27   1
   5 -11  -5    1.62    0.19   1
   5  11  -5    1.83    0.21   1
   5  11  -5    1.93    0.20   1
  -4 -11   5    1.07    0.16   1
   4 -11  -5    0.91    0.17   1
   4  11  -5    0.89    0.18   1
   4  11  -5    0.75    0.15   1
   3 -11  -5    0.16    0.13   1
  -3 -11   5    0.02    0.12   1
   3  11  -5    0.08    0.12   1
   3  11  -5   -0.06    0.13   1
   2 -11  -5    0.13    0.13   1
  -2 -11   5    0.14    0.12   1
   2  11  -5    0.08    0.13   1
   2  11  -5    0.12    0.13   1
   1 -11  -5    2.18    0.22   1
  -1 -11   5    2.84    0.23   1
   1  11  -5    2.58    0.22   1
   1  11  -5    2.25    0.20   1
   0 -11   5    4.28    0.25   1
   0 -11  -5    4.63    0.28   1
   0  11  -5    4.44    0.25   1
   0  11  -5    3.77    0.25   1
  -1 -11  -5    0.12    0.13   1
   1 -11   5    0.07    0.12   1
  -1  11  -5    0.14    0.11   1
   1  11   5    0.10    0.11   1
   2 -11   5    0.21    0.14   1
  -2 -11  -5    0.00    0.12   1
  -2  11  -5    0.14    0.12   1
   2  11   5    0.23    0.12   1
   3 -11   5    0.82    0.16   1
  -3 -11  -5    0.58    0.16   1
   3  11   5    0.55    0.14   1
  -4 -11  -5    4.48    0.28   1
   4 -11   5    4.70    0.29   1
   4  11   5    4.35    0.26   1
 -19   0   6   -0.01    0.13   1
 -18   0   6   13.77    0.49   1
 -17   0   6    0.02    0.13   1
 -16   0   6    7.26    0.33   1
 -15   0   6    0.10    0.11   1
  14   0  -6   17.55    0.49   1
 -14   0   6   16.91    0.51   1
  13   0  -6    0.10    0.08   1
 -13   0   6    0.06    0.09   1
  12   0  -6   13.10    0.38   1
 -12   0   6   12.76    0.39   1
  11   0  -6    0.03    0.07   1
 -11   0   6    0.09    0.08   1
 -10   0   6  154.28    3.36   1
  10   0  -6  158.49    3.35   1
  -9   0   6    0.01    0.05   1
   9   0  -6   -0.03    0.06   1
  -8   0   6    2.03    0.12   1
   8   0  -6    1.99    0.11   1
   7   0  -6    0.07    0.05   1
  -7   0   6   -0.01    0.05   1
  -6   0   6   20.21    0.50   1
   6   0  -6   21.30    0.45   1
   6   0  -6   20.06    0.50   1
   6   0  -6   21.65    0.45   1
   5   0  -6   -0.08    0.05   1
   5   0  -6   -0.05    0.02   1
  -5   0   6    0.00    0.05   1
   5   0  -6   -0.08    0.02   1
   4   0  -6  223.71    4.86   1
   4   0  -6  224.97    4.81   1
  -4   0   6  222.42    4.73   1
  -4   0   6  225.14    4.80   1
  -3   0   6    0.00    0.04   1
   3   0  -6   -0.02    0.03   1
   3   0  -6    0.00    0.04   1
   2   0  -6   66.68    1.44   1
  -2   0   6   68.50    1.45   1
  -1   0   6    0.01    0.05   1
   1   0  -6   -0.08    0.04   1
   0   0   6    1.32    0.09   1
   0   0  -6    1.15    0.08   1
  -1   0  -6   -0.01    0.04   1
   1   0   6   -0.05    0.04   1
  -2   0  -6  158.45    3.43   1
   2   0   6  160.04    3.37   1
  -3   0  -6   -0.05    0.05   1
  -4   0  -6   26.53    0.62   1
  -5   0  -6   -0.04    0.04   1
   5   0   6   -0.04    0.02   1
   6   0   6    0.10    0.02   1
  -6   0  -6    0.13    0.06   1
  -7   0  -6    0.10    0.06   1
  -8   0  -6   24.47    0.60   1
  -9   0  -6   -0.09    0.06   1
 -10   0  -6   -0.09    0.07   1
 -11   0  -6    0.01    0.08   1
 -12   0  -6    9.26    0.31   1
 -13   0  -6    0.02    0.10   1
  13   0   6    0.06    0.07   1
 -14   0  -6    4.03    0.23   1
 -19  -1   6    0.15    0.14   1
 -19   1   6    0.06    0.14   1
 -18  -1   6    0.46    0.15   1
 -18   1   6    0.37    0.14   1
 -17  -1   6   12.40    0.45   1
  17   1  -6   12.06    0.41   1
 -17   1   6   12.52    0.45   1
 -16  -1   6    5.88    0.28   1
 -16   1   6    6.25    0.30   1
  16   1  -6    6.06    0.26   1
 -15  -1   6    9.91    0.38   1
 -15   1   6   10.57    0.38   1
  15   1  -6   10.33    0.35   1
 -14  -1   6    0.98    0.14   1
  14   1  -6    0.85    0.12   1
 -14   1   6    0.90    0.14   1
 -13  -1   6    2.26    0.18   1
 -13   1   6    2.00    0.17   1
  13   1  -6    2.15    0.16   1
 -12  -1   6   26.68    0.68   1
 -12   1   6   25.03    0.67   1
  12   1  -6   26.94    0.66   1
 -11  -1   6    0.24    0.09   1
  11   1  -6    0.17    0.08   1
 -11   1   6    0.23    0.09   1
 -10  -1   6   12.23    0.36   1
 -10   1   6   11.66    0.35   1
  10   1  -6   11.55    0.34   1
  10   1  -6   12.30    0.27   1
  -9  -1   6   26.46    0.65   1
   9   1  -6   27.18    0.57   1
  -9   1   6   25.41    0.64   1
   9   1  -6   26.15    0.57   1
   9   1  -6   26.08    0.63   1
  -8  -1   6    6.81    0.24   1
   8   1  -6    7.70    0.19   1
   8   1  -6    7.28    0.23   1
  -8   1   6    7.38    0.23   1
   8   1  -6    7.93    0.19   1
  -7  -1   6    0.09    0.05   1
  -7   1   6    0.01    0.05   1
   7   1  -6    0.14    0.06   1
   7   1  -6    0.04    0.03   1
  -6  -1   6   10.05    0.29   1
   6  -1  -6   10.81    0.26   1
   6   1  -6   10.67    0.25   1
  -6   1   6   10.81    0.28   1
   6   1  -6   10.39    0.29   1
   5  -1  -6   14.61    0.33   1
  -5  -1   6   14.04    0.37   1
  -5   1   6   14.22    0.35   1
   5   1  -6   14.89    0.34   1
   5   1  -6   14.46    0.36   1
  -4  -1   6   44.70    1.02   1
   4  -1  -6   46.24    0.98   1
  -4  -1   6   46.20    0.97   1
   4  -1  -6   46.22    0.98   1
   4   1  -6   46.20    1.02   1
  -4   1   6   46.63    1.01   1
   4   1  -6   46.93    1.00   1
   3  -1  -6    8.17    0.20   1
   3  -1  -6    8.09    0.19   1
  -3  -1   6    7.91    0.23   1
   3   1  -6    8.18    0.22   1
   3   1  -6    8.23    0.21   1
  -3   1   6    7.91    0.21   1
   2  -1  -6    7.93    0.19   1
  -2  -1   6    8.25    0.23   1
   2  -1  -6    8.07    0.20   1
   2   1  -6    7.97    0.21   1
  -2   1   6    8.00    0.20   1
   2   1  -6    7.77    0.21   1
   1  -1  -6   16.11    0.36   1
   1  -1  -6   15.85    0.37   1
  -1  -1   6   16.10    0.39   1
   1   1  -6   15.95    0.35   1
   1   1  -6   15.63    0.38   1
   1   1  -6   16.61    0.37   1
  -1   1   6   16.20    0.37   1
   0  -1   6    0.42    0.07   1
   0  -1  -6    0.56    0.06   1
   0   1  -6    0.52    0.04   1
   0   1   6    0.40    0.05   1
   0   1  -6    0.53    0.06   1
  -1  -1  -6    1.64    0.09   1
   1  -1   6    1.27    0.09   1
   1   1   6    1.43    0.08   1
  -1   1  -6    1.50    0.09   1
   2  -1   6   12.43    0.27   1
  -2  -1  -6   12.61    0.31   1
   2  -1   6   11.91    0.32   1
  -2   1  -6   12.29    0.31   1
  -3  -1  -6    4.61    0.16   1
  -3   1  -6    4.69    0.16   1
  -4  -1  -6    0.06    0.05   1
  -4   1  -6    0.03    0.05   1
  -5  -1  -6   12.57    0.34   1
  -5   1  -6   12.92    0.33   1
  -6  -1  -6   10.45    0.30   1
  -6   1  -6   10.27    0.29   1
  -7  -1  -6   23.34    0.56   1
   7   1   6   22.58    0.51   1
  -7   1  -6   22.63    0.56   1
  -8  -1  -6    7.31    0.25   1
   8   1   6    7.08    0.19   1
  -8   1  -6    7.55    0.24   1
  -9  -1  -6    1.21    0.12   1
  -9   1  -6    1.10    0.11   1
 -10  -1  -6    9.77    0.31   1
 -10   1  -6    9.28    0.30   1
 -11  -1  -6    2.71    0.17   1
 -11   1  -6    2.78    0.17   1
 -12  -1  -6    3.15    0.19   1
 -12   1  -6    3.17    0.18   1
 -13  -1  -6    1.43    0.15   1
  13   1   6    1.59    0.12   1
 -13   1  -6    1.42    0.15   1
 -14  -1  -6    2.90    0.20   1
 -15  -1  -6   10.91    0.38   1
 -19  -2   6    0.80    0.17   1
 -19   2   6    0.55    0.17   1
  19   2  -6    0.47    0.14   1
 -18  -2   6    0.52    0.15   1
  18   2  -6    0.46    0.14   1
 -18   2   6    0.64    0.16   1
 -17  -2   6    0.96    0.17   1
  17   2  -6    1.18    0.16   1
 -17   2   6    0.89    0.16   1
 -16  -2   6   -0.21    0.10   1
  16   2  -6    0.23    0.11   1
 -16   2   6    0.15    0.12   1
 -15  -2   6    1.12    0.16   1
 -15   2   6    1.11    0.15   1
  15   2  -6    1.28    0.15   1
 -14  -2   6    2.07    0.19   1
  14   2  -6    2.43    0.18   1
 -13  -2   6    0.18    0.10   1
  13   2  -6    0.14    0.09   1
 -12  -2   6    0.34    0.10   1
  12   2  -6    0.31    0.04   1
  12   2  -6    0.34    0.10   1
 -11  -2   6    2.27    0.16   1
  11   2  -6    2.24    0.15   1
  11   2  -6    2.57    0.10   1
 -10  -2   6    1.43    0.13   1
  10   2  -6    1.54    0.08   1
  10   2  -6    1.66    0.13   1
   9  -2  -6    0.07    0.06   1
  -9  -2   6    0.04    0.07   1
   9   2  -6    0.03    0.07   1
   9   2  -6    0.04    0.04   1
   8  -2  -6    0.51    0.07   1
  -8  -2   6    0.44    0.08   1
   8   2  -6    0.58    0.06   1
  -8   2   6    0.40    0.07   1
   8   2  -6    0.45    0.08   1
  -7  -2   6    3.01    0.14   1
   7  -2  -6    3.17    0.12   1
   7   2  -6    3.25    0.11   1
   7   2  -6    3.13    0.14   1
  -7   2   6    2.87    0.13   1
   6  -2  -6    0.07    0.04   1
  -6  -2   6    0.07    0.06   1
   6   2  -6   -0.03    0.05   1
  -6   2   6    0.05    0.04   1
   6   2  -6    0.11    0.04   1
   5  -2  -6   16.56    0.39   1
  -5  -2   6   16.01    0.42   1
   5   2  -6   16.37    0.41   1
  -5   2   6   16.46    0.39   1
   5   2  -6   17.48    0.39   1
  -4  -2   6    0.05    0.06   1
   4  -2  -6   -0.02    0.03   1
  -4  -2   6    0.00    0.03   1
   4   2  -6   -0.02    0.05   1
  -4   2   6   -0.02    0.03   1
   4   2  -6    0.05    0.04   1
   3  -2  -6   34.97    0.74   1
  -3  -2   6   34.68    0.74   1
   3  -2  -6   35.73    0.76   1
  -3  -2   6   34.34    0.79   1
  -3   2   6   34.08    0.75   1
   3   2  -6   33.94    0.77   1
   3   2  -6   34.00    0.77   1
   2  -2  -6    0.63    0.05   1
  -2  -2   6    0.59    0.08   1
   2  -2  -6    0.61    0.05   1
  -2  -2   6    0.63    0.04   1
   2   2  -6    0.51    0.06   1
   2   2  -6    0.52    0.06   1
  -2   2   6    0.74    0.05   1
  -1  -2   6   11.49    0.26   1
   1  -2  -6   10.93    0.28   1
  -1  -2   6   11.22    0.31   1
   1  -2  -6   11.19    0.27   1
  -1   2   6   11.45    0.26   1
   1   2  -6   11.50    0.29   1
   1   2  -6   11.60    0.28   1
   0  -2   6    6.35    0.20   1
   0  -2   6    6.87    0.17   1
   0  -2  -6    6.57    0.19   1
   0  -2  -6    6.69    0.18   1
   0   2  -6    6.31    0.19   1
   0   2  -6    6.58    0.17   1
   0   2   6    6.67    0.17   1
   1  -2   6    2.52    0.12   1
  -1  -2  -6    2.12    0.10   1
   1  -2   6    2.28    0.09   1
  -1   2  -6    2.32    0.10   1
  -1   2  -6    2.47    0.08   1
   2  -2   6    0.61    0.06   1
   2  -2   6    0.47    0.06   1
  -2  -2  -6    0.46    0.06   1
  -2   2  -6    0.72    0.07   1
   3  -2   6    8.49    0.26   1
  -3  -2  -6    8.50    0.24   1
  -3   2  -6    8.83    0.24   1
  -4  -2  -6    1.69    0.11   1
  -4   2  -6    1.75    0.10   1
  -5  -2  -6    1.71    0.11   1
  -5   2  -6    1.83    0.11   1
  -6  -2  -6    3.53    0.15   1
  -6   2  -6    3.45    0.15   1
  -7  -2  -6   55.31    1.23   1
  -7   2  -6   53.72    1.21   1
  -8  -2  -6    1.71    0.13   1
   8   2   6    2.08    0.11   1
  -8   2  -6    1.70    0.13   1
  -9  -2  -6    4.93    0.21   1
  -9   2  -6    4.71    0.19   1
   9   2   6    4.68    0.16   1
 -10  -2  -6    0.20    0.09   1
 -10   2  -6    0.26    0.08   1
 -11  -2  -6    0.91    0.13   1
 -11   2  -6    0.93    0.11   1
 -12  -2  -6    0.04    0.10   1
  12   2   6    0.07    0.08   1
 -12   2  -6    0.03    0.08   1
 -13  -2  -6    7.78    0.30   1
  13   2   6    7.60    0.27   1
 -14  -2  -6    0.23    0.11   1
  14   2   6    0.18    0.09   1
 -15  -2  -6    2.83    0.21   1
 -18  -3   6    1.10    0.18   1
  18   3  -6    0.85    0.16   1
 -18   3   6    1.09    0.18   1
 -17  -3   6   17.52    0.58   1
 -17   3   6   18.54    0.58   1
  17   3  -6   17.95    0.55   1
 -16  -3   6    3.42    0.25   1
  16   3  -6    3.74    0.24   1
 -15  -3   6    4.00    0.23   1
  15   3  -6    4.17    0.23   1
 -14  -3   6    0.02    0.10   1
  14   3  -6    0.06    0.10   1
 -13  -3   6    5.13    0.25   1
  13   3  -6    5.19    0.17   1
  13   3  -6    5.14    0.24   1
 -12  -3   6   14.30    0.45   1
  12   3  -6   14.93    0.44   1
  12   3  -6   15.51    0.37   1
 -11  -3   6    0.20    0.09   1
  11  -3  -6    0.16    0.08   1
  11   3  -6    0.15    0.09   1
  11   3  -6    0.10    0.06   1
  10  -3  -6   13.82    0.37   1
 -10  -3   6   13.94    0.41   1
  10   3  -6   13.56    0.40   1
  10   3  -6   14.23    0.35   1
  -9  -3   6    6.33    0.24   1
   9  -3  -6    6.31    0.21   1
   9   3  -6    6.53    0.20   1
   9   3  -6    6.72    0.24   1
  -8  -3   6    0.29    0.08   1
   8  -3  -6    0.45    0.07   1
   8   3  -6    0.56    0.09   1
   8   3  -6    0.39    0.06   1
   7  -3  -6    0.31    0.06   1
  -7  -3   6    0.21    0.06   1
   7   3  -6    0.37    0.08   1
   7   3  -6    0.31    0.06   1
   6  -3  -6    0.23    0.05   1
  -6  -3   6    0.25    0.05   1
  -6  -3   6    0.22    0.07   1
   6   3  -6    0.20    0.05   1
   6   3  -6    0.17    0.07   1
  -6   3   6    0.33    0.05   1
  -5  -3   6    0.72    0.09   1
   5  -3  -6    0.77    0.07   1
  -5  -3   6    0.75    0.06   1
  -5   3   6    0.74    0.06   1
   5   3  -6    0.78    0.07   1
   5   3  -6    0.74    0.08   1
  -4  -3   6   11.35    0.31   1
   4  -3  -6   11.29    0.29   1
  -4  -3   6   11.76    0.27   1
   4   3  -6   11.23    0.29   1
  -4   3   6   11.49    0.27   1
   4   3  -6   11.06    0.30   1
  -3  -3   6    9.14    0.26   1
   3  -3  -6    9.20    0.21   1
   3  -3  -6    8.81    0.24   1
  -3  -3   6    9.10    0.22   1
   3   3  -6    9.09    0.25   1
  -3   3   6    8.67    0.21   1
   3   3  -6    8.46    0.24   1
  -2  -3   6   19.17    0.44   1
  -2  -3   6   19.34    0.48   1
   2  -3  -6   19.57    0.45   1
   2  -3  -6   19.47    0.44   1
   2   3  -6   18.17    0.46   1
   2   3  -6   19.54    0.46   1
  -2   3   6   20.18    0.42   1
   1  -3  -6    0.50    0.06   1
  -1  -3   6    0.54    0.05   1
   1  -3  -6    0.55    0.05   1
  -1  -3   6    0.47    0.08   1
   1   3  -6    0.55    0.06   1
   1   3  -6    0.41    0.06   1
   0  -3  -6    3.42    0.08   1
   0  -3  -6    3.50    0.13   1
   0  -3  -6    3.46    0.12   1
   0  -3   6    3.63    0.16   1
   0  -3   6    3.42    0.11   1
   0   3  -6    3.96    0.14   1
   0   3  -6    3.72    0.12   1
  -1  -3  -6   18.61    0.43   1
  -1  -3  -6   19.21    0.46   1
  -1  -3  -6   19.02    0.45   1
   1  -3   6   18.95    0.48   1
   1  -3   6   19.21    0.44   1
  -1   3  -6   19.53    0.43   1
  -1   3  -6   19.40    0.46   1
  -2  -3  -6    5.28    0.18   1
   2  -3   6    5.23    0.19   1
   2  -3   6    5.43    0.17   1
  -2   3  -6    5.37    0.18   1
  -2   3  -6    5.66    0.14   1
   3  -3   6    8.09    0.23   1
   3  -3   6    7.77    0.25   1
  -3  -3  -6    7.57    0.23   1
  -3   3  -6    8.20    0.18   1
  -3   3  -6    8.06    0.23   1
  -4  -3  -6    7.18    0.23   1
   4  -3   6    7.73    0.23   1
  -4   3  -6    7.40    0.22   1
  -5  -3  -6   40.45    0.94   1
  -5   3  -6   42.03    0.93   1
  -6  -3  -6    6.68    0.23   1
  -6   3  -6    6.50    0.21   1
  -7  -3  -6    6.19    0.23   1
  -7   3  -6    6.42    0.21   1
  -8  -3  -6    1.06    0.12   1
  -8   3  -6    1.12    0.10   1
  -9  -3  -6   -0.08    0.08   1
   9   3   6   -0.03    0.06   1
  -9   3  -6   -0.07    0.07   1
 -10  -3  -6    3.78    0.21   1
 -10   3  -6    3.73    0.18   1
  10   3   6    4.21    0.17   1
 -11  -3  -6    0.20    0.10   1
 -11   3  -6    0.24    0.09   1
 -12  -3  -6    0.56    0.12   1
  12   3   6    0.73    0.12   1
 -13  -3  -6    0.27    0.11   1
  13   3   6    0.32    0.10   1
 -14  -3  -6    0.07    0.11   1
  14   3   6    0.03    0.09   1
 -15  -3  -6    6.28    0.29   1
 -18  -4   6   10.88    0.44   1
 -18   4   6   11.30    0.44   1
 -17  -4   6    3.67    0.27   1
  17   4  -6    3.46    0.24   1
 -16  -4   6    0.69    0.16   1
  16   4  -6    0.65    0.14   1
 -15  -4   6    1.89    0.19   1
  15   4  -6    2.21    0.20   1
 -14  -4   6    5.40    0.28   1
  14   4  -6    5.70    0.20   1
  14   4  -6    5.58    0.27   1
 -13  -4   6    0.00    0.10   1
  13   4  -6   -0.06    0.06   1
  13   4  -6    0.10    0.10   1
  12  -4  -6   16.46    0.45   1
 -12  -4   6   16.22    0.49   1
  12   4  -6   16.42    0.42   1
  12   4  -6   16.04    0.47   1
  11  -4  -6   13.51    0.38   1
 -11  -4   6   13.20    0.41   1
  11   4  -6   12.92    0.40   1
  11   4  -6   13.34    0.36   1
 -10  -4   6   39.84    0.98   1
  10  -4  -6   40.59    0.94   1
  10   4  -6   41.85    0.92   1
  10   4  -6   40.13    0.97   1
   9  -4  -6    0.01    0.07   1
  -9  -4   6    0.13    0.09   1
   9   4  -6   -0.09    0.07   1
   9   4  -6    0.01    0.06   1
   8  -4  -6    0.13    0.07   1
  -8  -4   6    0.06    0.08   1
   8   4  -6    0.10    0.08   1
   8   4  -6    0.12    0.06   1
   7  -4  -6    1.48    0.11   1
  -7  -4   6    1.41    0.12   1
  -7  -4   6    1.37    0.10   1
   7   4  -6    1.15    0.09   1
   7   4  -6    1.34    0.12   1
  -6  -4   6    1.37    0.12   1
  -6  -4   6    1.38    0.10   1
   6  -4  -6    1.39    0.10   1
   6   4  -6    1.31    0.10   1
   6   4  -6    1.44    0.12   1
   5  -4  -6   15.92    0.40   1
  -5  -4   6   16.50    0.38   1
  -5  -4   6   14.92    0.42   1
   5   4  -6   15.59    0.40   1
   5   4  -6   15.34    0.41   1
  -5   4   6   15.78    0.37   1
   4  -4  -6   26.38    0.62   1
  -4  -4   6   27.37    0.60   1
  -4  -4   6   26.63    0.64   1
   4   4  -6   26.02    0.62   1
  -4   4   6   25.76    0.58   1
   4   4  -6   26.62    0.63   1
  -3  -4   6    5.35    0.20   1
   3  -4  -6    5.65    0.18   1
  -3  -4   6    5.04    0.16   1
   3   4  -6    5.73    0.19   1
   3   4  -6    5.08    0.18   1
  -3   4   6    5.38    0.12   1
  -3   4   6    5.48    0.12   1
   2  -4  -6   13.02    0.34   1
   2  -4  -6   13.27    0.31   1
  -2  -4   6   13.40    0.32   1
  -2  -4   6   13.22    0.37   1
   2   4  -6   13.66    0.34   1
   2   4  -6   13.07    0.34   1
  -1  -4   6    0.06    0.07   1
   1  -4  -6   -0.07    0.04   1
   1  -4  -6    0.02    0.06   1
  -1  -4   6    0.01    0.04   1
   1   4  -6   -0.01    0.05   1
   1   4  -6    0.02    0.05   1
   0  -4   6   44.81    0.98   1
   0  -4  -6   44.35    0.98   1
   0  -4   6   43.57    1.02   1
   0  -4  -6   44.67    1.00   1
   0   4  -6   44.58    0.99   1
   0   4  -6   45.19    0.98   1
   1  -4   6    4.62    0.19   1
   1  -4   6    4.46    0.15   1
  -1  -4  -6    4.37    0.16   1
  -1  -4  -6    4.23    0.15   1
  -1   4  -6    4.04    0.16   1
  -1   4  -6    4.37    0.14   1
   2  -4   6   24.95    0.63   1
  -2  -4  -6   25.69    0.61   1
  -2  -4  -6   24.18    0.60   1
  -2  -4  -6   26.05    0.55   1
  -2  -4  -6   25.40    0.55   1
   2  -4   6   26.35    0.60   1
  -2   4  -6   25.55    0.60   1
  -2   4  -6   25.92    0.57   1
  -3  -4  -6    3.70    0.16   1
   3  -4   6    3.70    0.18   1
   3  -4   6    4.02    0.15   1
  -3   4  -6    3.97    0.15   1
  -3   4  -6    4.00    0.12   1
  -4  -4  -6    0.40    0.08   1
   4  -4   6    0.52    0.08   1
  -4   4  -6    0.34    0.07   1
  -4   4  -6    0.41    0.03   1
   5  -4   6    2.60    0.14   1
  -5  -4  -6    2.34    0.14   1
  -5   4  -6    2.44    0.13   1
   6  -4   6   15.84    0.41   1
  -6  -4  -6   14.26    0.41   1
  -6   4  -6   14.64    0.39   1
  -7  -4  -6    1.11    0.12   1
  -7   4  -6    0.95    0.09   1
  -8  -4  -6   11.10    0.34   1
  -8   4  -6   10.71    0.32   1
  -9  -4  -6    0.10    0.09   1
   9   4   6    0.15    0.08   1
  -9   4  -6    0.08    0.08   1
 -10  -4  -6    3.31    0.20   1
 -10   4  -6    3.17    0.17   1
  10   4   6    3.37    0.18   1
 -11  -4  -6   -0.07    0.10   1
  11   4   6   -0.05    0.08   1
 -12  -4  -6    1.29    0.16   1
  12   4   6    1.22    0.13   1
 -13  -4  -6    0.53    0.13   1
  13   4   6    0.37    0.10   1
 -14  -4  -6    2.55    0.21   1
  14   4   6    2.33    0.17   1
 -15  -4  -6    0.10    0.13   1
  15   4   6    0.05    0.10   1
 -17  -5   6    3.35    0.27   1
  17   5  -6    3.53    0.24   1
 -16  -5   6   13.14    0.47   1
  16   5  -6   12.79    0.45   1
 -15  -5   6    3.27    0.25   1
  15   5  -6    3.19    0.20   1
  15   5  -6    3.38    0.24   1
 -14  -5   6   -0.04    0.12   1
  14   5  -6    0.01    0.11   1
  14   5  -6    0.02    0.08   1
  13  -5  -6    0.76    0.13   1
 -13  -5   6    0.71    0.14   1
  13   5  -6    0.76    0.10   1
  13   5  -6    0.89    0.14   1
  12  -5  -6   17.67    0.50   1
 -12  -5   6   18.24    0.54   1
  12   5  -6   17.80    0.52   1
  12   5  -6   18.56    0.47   1
 -11  -5   6    0.04    0.10   1
  11  -5  -6    0.16    0.09   1
  11   5  -6    0.03    0.08   1
  11   5  -6    0.14    0.10   1
 -10  -5   6   -0.09    0.07   1
 -10  -5   6    0.11    0.10   1
  10  -5  -6    0.08    0.09   1
  10   5  -6   -0.08    0.09   1
  10   5  -6    0.02    0.07   1
  -9  -5   6    2.85    0.18   1
  -9  -5   6    3.34    0.16   1
   9  -5  -6    2.90    0.16   1
   9   5  -6    2.91    0.18   1
   9   5  -6    3.28    0.17   1
  -8  -5   6    4.40    0.17   1
  -8  -5   6    4.51    0.21   1
   8  -5  -6    4.38    0.19   1
   8   5  -6    4.45    0.18   1
   8   5  -6    4.30    0.19   1
   7  -5  -6    6.13    0.22   1
  -7  -5   6    5.71    0.23   1
  -7  -5   6    6.10    0.21   1
   7   5  -6    6.16    0.23   1
   7   5  -6    6.00    0.21   1
   6  -5  -6   14.12    0.37   1
  -6  -5   6   13.59    0.35   1
  -6  -5   6   13.28    0.39   1
   6   5  -6   12.33    0.37   1
   6   5  -6   12.92    0.36   1
  -5  -5   6    0.06    0.06   1
   5  -5  -6   -0.04    0.06   1
  -5  -5   6    0.13    0.08   1
  -5   5   6    0.07    0.03   1
   5   5  -6    0.02    0.07   1
   5   5  -6    0.06    0.06   1
  -4  -5   6    4.40    0.16   1
  -4  -5   6    4.37    0.19   1
   4  -5  -6    4.33    0.17   1
   4   5  -6    4.16    0.18   1
  -4   5   6    4.30    0.11   1
   4   5  -6    4.34    0.17   1
  -3  -5   6    0.01    0.05   1
  -3  -5   6   -0.04    0.07   1
   3  -5  -6    0.06    0.07   1
   3   5  -6    0.09    0.06   1
   3   5  -6    0.06    0.07   1
  -2  -5   6    5.23    0.21   1
   2  -5  -6    5.29    0.20   1
  -2  -5   6    5.70    0.18   1
   2   5  -6    5.23    0.19   1
   2   5  -6    5.28    0.19   1
  -1  -5   6    2.48    0.12   1
   1  -5  -6    2.44    0.13   1
   1  -5  -6    2.50    0.11   1
  -1  -5   6    2.53    0.15   1
   1   5  -6    2.53    0.13   1
   1   5  -6    2.39    0.13   1
   0  -5   6    1.49    0.10   1
   0  -5   6    1.24    0.12   1
   0  -5  -6    1.48    0.11   1
   0  -5  -6    1.43    0.09   1
   0   5  -6    1.18    0.10   1
   0   5  -6    1.38    0.10   1
   1  -5   6    1.64    0.14   1
  -1  -5  -6    1.68    0.12   1
   1  -5   6    1.62    0.11   1
  -1  -5  -6    1.57    0.11   1
  -1   5  -6    1.73    0.11   1
  -1   5  -6    1.84    0.10   1
   2  -5   6    2.47    0.13   1
   2  -5   6    2.23    0.15   1
  -2  -5  -6    2.53    0.14   1
  -2  -5  -6    2.34    0.13   1
  -2   5  -6    2.29    0.13   1
  -2   5  -6    2.38    0.11   1
   3  -5   6    0.08    0.07   1
  -3  -5  -6    0.33    0.09   1
  -3  -5  -6    0.28    0.07   1
   3  -5   6    0.10    0.08   1
  -3   5  -6    0.18    0.07   1
  -3   5  -6    0.21    0.05   1
  -4  -5  -6    0.25    0.08   1
  -4  -5  -6    0.37    0.09   1
   4  -5   6    0.36    0.08   1
  -4   5  -6    0.25    0.07   1
   5  -5   6    9.47    0.29   1
  -5  -5  -6    9.25    0.30   1
  -5   5  -6    9.90    0.28   1
  -6  -5  -6   10.09    0.32   1
  -6  -5  -6   10.23    0.29   1
   6  -5   6    9.46    0.31   1
  -6   5  -6   10.23    0.30   1
  -7  -5  -6    8.65    0.32   1
   7  -5   6    8.99    0.30   1
  -7  -5  -6    8.53    0.30   1
  -7   5  -6    8.38    0.27   1
  -8  -5  -6   12.17    0.39   1
  -8   5  -6   12.65    0.36   1
  -9  -5  -6    0.09    0.10   1
  -9   5  -6    0.15    0.08   1
 -10  -5  -6    3.17    0.21   1
  10   5   6    3.63    0.20   1
  10   5   6    3.50    0.20   1
 -11  -5  -6    0.27    0.11   1
  11   5   6    0.43    0.11   1
  11   5   6    0.36    0.11   1
 -12  -5  -6    4.61    0.25   1
  12   5   6    5.14    0.24   1
 -13  -5  -6    3.21    0.23   1
  13   5   6    2.92    0.21   1
 -14  -5  -6    4.04    0.25   1
  14   5   6    3.58    0.22   1
 -16  -6   6    0.18    0.14   1
 -16  -6   6   -0.22    0.13   1
  16   6  -6   -0.04    0.13   1
 -15  -6   6    1.82    0.19   1
 -15  -6   6    1.47    0.19   1
  15   6  -6    1.59    0.13   1
  15   6  -6    1.39    0.18   1
 -14  -6   6    1.17    0.17   1
 -14  -6   6    1.42    0.17   1
  14  -6  -6    1.30    0.16   1
  14   6  -6    0.91    0.16   1
  14   6  -6    1.42    0.13   1
  13  -6  -6    4.44    0.24   1
 -13  -6   6    4.68    0.26   1
 -13  -6   6    4.45    0.24   1
  13   6  -6    4.37    0.21   1
  13   6  -6    4.43    0.26   1
 -12  -6   6    0.16    0.12   1
  12  -6  -6    0.00    0.10   1
 -12  -6   6   -0.03    0.09   1
  12   6  -6   -0.03    0.09   1
  12   6  -6   -0.01    0.11   1
 -11  -6   6    0.01    0.10   1
 -11  -6   6   -0.07    0.08   1
  11  -6  -6    0.16    0.10   1
  11   6  -6    0.02    0.08   1
  11   6  -6   -0.11    0.10   1
  10  -6  -6    0.59    0.11   1
 -10  -6   6    0.62    0.11   1
 -10  -6   6    0.30    0.11   1
  10   6  -6    0.47    0.10   1
  10   6  -6    0.51    0.10   1
  -9  -6   6   13.67    0.39   1
  -9  -6   6   13.71    0.42   1
   9  -6  -6   13.76    0.40   1
   9   6  -6   12.99    0.41   1
   9   6  -6   13.03    0.39   1
  -8  -6   6    0.53    0.09   1
   8  -6  -6    0.47    0.10   1
  -8  -6   6    0.45    0.11   1
   8   6  -6    0.40    0.09   1
   8   6  -6    0.46    0.11   1
  -7  -6   6    2.67    0.15   1
   7  -6  -6    2.77    0.16   1
  -7  -6   6    2.66    0.18   1
   7   6  -6    2.97    0.16   1
   7   6  -6    2.59    0.17   1
  -6  -6   6    0.17    0.07   1
  -6  -6   6    0.13    0.09   1
   6  -6  -6    0.27    0.08   1
   6   6  -6    0.28    0.09   1
   6   6  -6    0.22    0.08   1
  -5  -6   6   20.84    0.55   1
  -5  -6   6   20.72    0.51   1
   5  -6  -6   20.98    0.53   1
   5   6  -6   19.95    0.54   1
   5   6  -6   19.88    0.52   1
  -4  -6   6    0.42    0.10   1
   4  -6  -6    0.44    0.09   1
  -4  -6   6    0.54    0.08   1
   4   6  -6    0.53    0.10   1
   4   6  -6    0.60    0.09   1
  -3  -6   6    0.14    0.09   1
  -3  -6   6    0.19    0.06   1
   3  -6  -6    0.25    0.09   1
   3   6  -6    0.39    0.08   1
   3   6  -6    0.14    0.09   1
  -2  -6   6    3.69    0.16   1
  -2  -6   6    3.54    0.19   1
   2  -6  -6    3.99    0.18   1
   2   6  -6    3.70    0.17   1
   2   6  -6    3.98    0.17   1
   1  -6  -6    3.40    0.17   1
  -1  -6   6    3.32    0.18   1
  -1  -6   6    3.24    0.15   1
   1   6  -6    3.36    0.15   1
   1   6  -6    3.41    0.15   1
   0  -6   6   18.84    0.47   1
   0  -6   6   18.37    0.50   1
   0  -6  -6   17.65    0.48   1
   0   6  -6   18.24    0.46   1
   0   6  -6   18.65    0.47   1
  -1  -6  -6    3.15    0.14   1
   1  -6   6    2.99    0.15   1
   1  -6   6    2.85    0.17   1
  -1  -6  -6    3.21    0.17   1
  -1   6  -6    3.23    0.16   1
  -1   6  -6    3.45    0.15   1
  -2  -6  -6    1.66    0.12   1
   2  -6   6    1.82    0.12   1
  -2  -6  -6    2.02    0.14   1
   2  -6   6    1.58    0.14   1
  -2   6  -6    1.66    0.12   1
  -2   6  -6    1.73    0.11   1
   3  -6   6    8.49    0.30   1
   3  -6   6    8.63    0.27   1
  -3  -6  -6    8.28    0.28   1
  -3  -6  -6    8.55    0.28   1
  -3   6  -6    8.91    0.27   1
  -3   6  -6    8.83    0.24   1
  -4  -6  -6    6.88    0.26   1
   4  -6   6    7.01    0.24   1
  -4  -6  -6    6.77    0.24   1
  -4   6  -6    7.44    0.24   1
  -5  -6  -6    4.03    0.21   1
  -5  -6  -6    4.18    0.20   1
   5  -6   6    4.58    0.20   1
  -5   6  -6    4.45    0.18   1
  -6  -6  -6   13.22    0.41   1
  -6  -6  -6   13.27    0.40   1
   6  -6   6   13.10    0.39   1
  -6   6  -6   13.37    0.37   1
  -7  -6  -6   19.87    0.56   1
   7  -6   6   21.57    0.56   1
  -7  -6  -6   20.19    0.56   1
  -7   6  -6   20.52    0.53   1
   8  -6   6    9.32    0.32   1
  -8  -6  -6    9.47    0.33   1
   8   6   6    8.79    0.31   1
  -8   6  -6    8.92    0.29   1
  -9  -6  -6    0.29    0.12   1
   9   6   6    0.47    0.12   1
 -10  -6  -6    2.77    0.21   1
  10   6   6    2.70    0.19   1
  10   6   6    2.45    0.19   1
 -11  -6  -6   -0.06    0.11   1
  11   6   6    0.04    0.11   1
  11   6   6    0.06    0.11   1
 -12  -6  -6    0.17    0.12   1
  12   6   6    0.02    0.12   1
 -13  -6  -6    8.64    0.38   1
  13   6   6    9.36    0.35   1
 -15  -7   6    4.99    0.34   1
 -15  -7   6    5.37    0.31   1
  15   7  -6    5.72    0.25   1
  15   7  -6    5.25    0.32   1
 -14  -7   6    0.95    0.17   1
 -14  -7   6    0.94    0.15   1
  14  -7  -6    1.18    0.17   1
  14   7  -6    0.89    0.17   1
  14   7  -6    0.95    0.13   1
  13  -7  -6    1.63    0.18   1
 -13  -7   6    1.59    0.18   1
 -13  -7   6    1.80    0.18   1
  13   7  -6    1.39    0.18   1
  13   7  -6    1.70    0.16   1
 -12  -7   6    8.69    0.34   1
 -12  -7   6    8.17    0.31   1
  12  -7  -6    8.30    0.33   1
  12   7  -6    8.21    0.34   1
  12   7  -6    8.08    0.30   1
  11  -7  -6    9.23    0.34   1
 -11  -7   6    9.79    0.33   1
 -11  -7   6    9.82    0.36   1
  11   7  -6    9.45    0.32   1
  11   7  -6    9.57    0.37   1
  10  -7  -6    9.51    0.34   1
 -10  -7   6    9.95    0.36   1
 -10  -7   6    9.71    0.33   1
  10   7  -6    9.51    0.32   1
  10   7  -6    9.58    0.36   1
   9  -7  -6    3.10    0.20   1
  -9  -7   6    3.20    0.21   1
  -9  -7   6    2.94    0.18   1
   9   7  -6    3.33    0.18   1
   9   7  -6    3.37    0.21   1
  -8  -7   6    0.06    0.10   1
  -8  -7   6    0.17    0.09   1
   8  -7  -6    0.07    0.10   1
   8   7  -6    0.23    0.09   1
   8   7  -6   -0.07    0.10   1
   7  -7  -6    8.28    0.29   1
  -7  -7   6    7.92    0.30   1
  -7  -7   6    7.75    0.27   1
   7   7  -6    7.47    0.28   1
   7   7  -6    8.15    0.30   1
  -6  -7   6    0.13    0.10   1
   6  -7  -6    0.15    0.09   1
  -6  -7   6    0.07    0.08   1
   6   7  -6    0.08    0.08   1
   6   7  -6   -0.05    0.09   1
   5  -7  -6   14.19    0.42   1
  -5  -7   6   14.81    0.43   1
  -5  -7   6   14.52    0.40   1
   5   7  -6   14.65    0.43   1
   5   7  -6   13.61    0.41   1
  -4  -7   6    3.42    0.18   1
  -4  -7   6    3.66    0.20   1
   4  -7  -6    3.67    0.19   1
   4   7  -6    3.48    0.19   1
  -4   7   6    3.30    0.15   1
   4   7  -6    3.60    0.18   1
  -3  -7   6    8.07    0.29   1
  -3  -7   6    7.82    0.26   1
   3  -7  -6    7.76    0.28   1
   3   7  -6    7.82    0.28   1
   3   7  -6    7.83    0.27   1
   2  -7  -6    1.41    0.14   1
  -2  -7   6    1.25    0.12   1
  -2  -7   6    1.47    0.14   1
   2   7  -6    1.32    0.13   1
   2   7  -6    1.56    0.13   1
  -1  -7   6    9.55    0.33   1
  -1  -7   6    9.42    0.30   1
   1  -7  -6   10.15    0.32   1
   1   7  -6   10.38    0.31   1
   1   7  -6   10.06    0.31   1
   0  -7   6    0.10    0.09   1
   0  -7  -6   -0.10    0.08   1
   0  -7   6    0.05    0.08   1
   0   7  -6    0.05    0.08   1
   0   7  -6   -0.01    0.07   1
   1  -7   6    1.58    0.13   1
   1  -7   6    1.14    0.13   1
  -1  -7  -6    1.15    0.13   1
  -1   7  -6    1.11    0.12   1
  -1   7  -6    1.77    0.13   1
   2  -7   6    1.15    0.12   1
  -2  -7  -6    0.73    0.12   1
   2  -7   6    0.93    0.12   1
  -2   7  -6    0.94    0.11   1
  -2   7  -6    1.20    0.11   1
  -3  -7  -6    4.44    0.22   1
  -3  -7  -6    4.28    0.19   1
   3  -7   6    4.43    0.20   1
  -3   7  -6    4.06    0.18   1
  -4  -7  -6    0.30    0.11   1
   4  -7   6    0.06    0.08   1
  -4  -7  -6    0.20    0.08   1
  -4   7  -6    0.10    0.08   1
   4   7   6    0.06    0.08   1
   5  -7   6    7.02    0.26   1
  -5  -7  -6    6.89    0.27   1
  -5  -7  -6    6.71    0.28   1
  -5   7  -6    6.54    0.25   1
   5   7   6    6.27    0.26   1
  -6  -7  -6    1.59    0.15   1
  -6  -7  -6    1.51    0.16   1
   6  -7   6    1.52    0.15   1
  -6   7  -6    1.53    0.13   1
   6   7   6    1.54    0.15   1
  -7  -7  -6    7.36    0.29   1
   7  -7   6    7.77    0.29   1
  -7  -7  -6    7.14    0.30   1
  -7   7  -6    7.27    0.26   1
   7   7   6    6.98    0.28   1
  -8  -7  -6    0.05    0.10   1
   8  -7   6    0.01    0.10   1
  -8  -7  -6    0.00    0.11   1
   8   7   6    0.06    0.10   1
   9  -7   6   -0.01    0.12   1
  -9  -7  -6    0.04    0.12   1
  -9  -7  -6    0.09    0.12   1
   9   7   6    0.02    0.10   1
 -10  -7  -6    4.29    0.26   1
 -10  -7  -6    4.50    0.25   1
  10   7   6    3.96    0.23   1
  10   7   6    4.36    0.26   1
 -11  -7  -6    3.55    0.24   1
 -11  -7  -6    3.38    0.25   1
  11   7   6    3.50    0.22   1
 -12  -7  -6    0.69    0.17   1
 -12  -7  -6    0.91    0.17   1
  12   7   6    0.87    0.14   1
  14  -8  -6    1.27    0.18   1
 -14  -8   6    1.14    0.18   1
  14   8  -6    0.93    0.14   1
  14   8  -6    1.28    0.19   1
  13  -8  -6    0.31    0.15   1
 -13  -8   6    0.46    0.13   1
 -13  -8   6    0.16    0.15   1
  13   8  -6    0.33    0.15   1
  13   8  -6    0.34    0.11   1
 -12  -8   6    4.80    0.26   1
 -12  -8   6    4.58    0.27   1
  12  -8  -6    4.59    0.26   1
  12   8  -6    4.85    0.28   1
  12   8  -6    5.04    0.26   1
 -11  -8   6    6.36    0.28   1
  11  -8  -6    5.77    0.28   1
 -11  -8   6    5.68    0.28   1
  11   8  -6    5.51    0.27   1
  11   8  -6    5.98    0.30   1
 -10  -8   6    9.29    0.33   1
 -10  -8   6    8.48    0.34   1
  10  -8  -6    9.28    0.34   1
  10   8  -6    8.63    0.36   1
  10   8  -6    8.94    0.33   1
  -9  -8   6    0.70    0.12   1
  -9  -8   6    0.31    0.14   1
   9  -8  -6    0.68    0.14   1
   9   8  -6    0.39    0.14   1
   9   8  -6    0.75    0.13   1
  -8  -8   6    0.02    0.12   1
  -8  -8   6    0.14    0.09   1
   8  -8  -6    0.24    0.11   1
   8   8  -6    0.16    0.10   1
   8   8  -6    0.22    0.12   1
  -7  -8   6   -0.09    0.10   1
  -7  -8   6   -0.02    0.10   1
   7  -8  -6    0.10    0.10   1
   7   8  -6   -0.10    0.09   1
   7   8  -6    0.06    0.11   1
  -6  -8   6   -0.01    0.11   1
   6  -8  -6   -0.04    0.10   1
  -6  -8   6   -0.01    0.09   1
   6   8  -6    0.23    0.10   1
   6   8  -6    0.20    0.11   1
  -5  -8   6    5.84    0.26   1
  -5  -8   6    6.37    0.24   1
   5  -8  -6    5.92    0.26   1
   5   8  -6    5.50    0.25   1
   5   8  -6    6.18    0.27   1
  -4  -8   6    0.51    0.10   1
   4  -8  -6    0.44    0.11   1
  -4  -8   6    0.38    0.12   1
   4   8  -6    0.60    0.11   1
   4   8  -6    0.71    0.13   1
  -3  -8   6    4.85    0.23   1
   3  -8  -6    4.91    0.23   1
  -3  -8   6    4.48    0.22   1
  -3   8   6    4.48    0.21   1
   3   8  -6    4.53    0.22   1
   3   8  -6    4.84    0.23   1
   2  -8  -6    2.54    0.18   1
  -2  -8   6    2.64    0.19   1
  -2  -8   6    2.80    0.17   1
   2   8  -6    2.33    0.17   1
  -2   8   6    2.48    0.15   1
   2   8  -6    2.78    0.18   1
  -1  -8   6    0.42    0.11   1
  -1  -8   6    0.28    0.10   1
   1  -8  -6    0.42    0.11   1
   1   8  -6    0.19    0.09   1
   1   8  -6    0.26    0.10   1
  -1   8   6    0.18    0.09   1
   0  -8  -6   16.42    0.47   1
   0  -8   6   16.09    0.47   1
   0   8   6   15.48    0.44   1
   0   8  -6   16.42    0.46   1
   0   8  -6   16.37    0.45   1
  -1  -8  -6    3.27    0.20   1
   1  -8   6    3.52    0.19   1
   1  -8   6    3.51    0.20   1
  -1   8  -6    3.71    0.19   1
  -1   8  -6    3.96    0.19   1
   1   8   6    3.73    0.18   1
   2  -8   6    2.86    0.18   1
  -2  -8  -6    3.15    0.20   1
   2  -8   6    3.34    0.20   1
  -2   8  -6    2.86    0.17   1
   2   8   6    3.04    0.18   1
  -2   8  -6    3.24    0.17   1
  -3  -8  -6    3.44    0.21   1
   3  -8   6    3.46    0.20   1
  -3   8  -6    3.68    0.19   1
   3   8   6    3.61    0.19   1
   4  -8   6    0.88    0.13   1
  -4  -8  -6    0.85    0.14   1
  -4   8  -6    1.23    0.13   1
   4   8   6    0.84    0.12   1
  -5  -8  -6    1.29    0.16   1
   5  -8   6    1.30    0.14   1
  -5   8  -6    1.10    0.12   1
   5   8   6    0.92    0.13   1
  -6  -8  -6    2.89    0.22   1
  -6  -8  -6    3.35    0.20   1
   6  -8   6    3.27    0.20   1
   6   8   6    3.07    0.20   1
  -6   8  -6    3.35    0.28   1
  -7  -8  -6    1.82    0.18   1
   7  -8   6    1.63    0.17   1
  -7  -8  -6    1.44    0.16   1
   7   8   6    1.48    0.16   1
  -8  -8  -6    4.59    0.26   1
   8  -8   6    4.64    0.25   1
  -8  -8  -6    4.23    0.25   1
   8   8   6    4.34    0.24   1
  -9  -8  -6    0.02    0.13   1
   9  -8   6   -0.05    0.12   1
  -9  -8  -6    0.02    0.11   1
   9   8   6   -0.04    0.10   1
 -10  -8  -6    0.80    0.15   1
 -10  -8  -6    0.71    0.17   1
  10   8   6    1.31    0.17   1
  10   8   6    0.97    0.15   1
 -11  -8  -6    0.06    0.14   1
 -11  -8  -6    0.24    0.13   1
  11   8   6    0.09    0.12   1
  11   8   6    0.13    0.13   1
  12  -9  -6    1.07    0.17   1
  12   9  -6    0.96    0.18   1
  12   9  -6    1.21    0.17   1
 -11  -9   6    0.24    0.13   1
 -11  -9   6   -0.21    0.13   1
  11  -9  -6    0.21    0.13   1
  11   9  -6    0.30    0.15   1
  11   9  -6    0.37    0.13   1
 -10  -9   6    0.41    0.14   1
 -10  -9   6    1.01    0.15   1
  10  -9  -6    0.63    0.14   1
  10   9  -6    0.82    0.14   1
  10   9  -6    0.71    0.16   1
  -9  -9   6    0.13    0.11   1
  -9  -9   6   -0.18    0.12   1
   9  -9  -6   -0.07    0.11   1
   9   9  -6    0.24    0.11   1
   9   9  -6   -0.01    0.12   1
   8  -9  -6    0.33    0.13   1
  -8  -9   6    0.67    0.13   1
  -8  -9   6    0.38    0.12   1
   8   9  -6    0.20    0.11   1
   8   9  -6    0.52    0.14   1
   7  -9  -6    3.03    0.22   1
  -7  -9   6    2.75    0.20   1
  -7  -9   6    2.92    0.22   1
   7   9  -6    2.36    0.19   1
   7   9  -6    2.75    0.22   1
  -6  -9   6    0.23    0.12   1
   6  -9  -6    0.23    0.12   1
  -6  -9   6    0.24    0.12   1
   6   9  -6    0.26    0.11   1
   6   9  -6    0.33    0.13   1
  -5  -9   6    3.42    0.20   1
  -5  -9   6    2.40    0.20   1
   5  -9  -6    3.28    0.22   1
   5   9  -6    2.96    0.23   1
   5   9  -6    3.11    0.20   1
  -4  -9   6    0.79    0.12   1
   4  -9  -6    1.04    0.15   1
  -4  -9   6    0.57    0.13   1
   4   9  -6    0.99    0.15   1
   4   9  -6    0.72    0.13   1
  -3  -9   6    1.94    0.17   1
   3  -9  -6    2.12    0.19   1
  -3  -9   6    2.09    0.17   1
   3   9  -6    2.01    0.18   1
   3   9  -6    1.94    0.17   1
  -2  -9   6    1.67    0.16   1
  -2  -9   6    1.46    0.16   1
   2  -9  -6    2.00    0.19   1
   2   9  -6    1.77    0.16   1
   2   9  -6    1.70    0.17   1
  -1  -9   6    0.33    0.11   1
   1  -9  -6    0.23    0.12   1
  -1  -9   6    0.00    0.11   1
   1   9  -6    0.03    0.09   1
  -1   9   6    0.06    0.08   1
   1   9  -6   -0.06    0.10   1
   0  -9   6    0.39    0.12   1
   0  -9  -6    0.68    0.14   1
   0  -9   6    0.54    0.12   1
   0   9  -6    0.46    0.11   1
   0   9   6    0.32    0.10   1
   0   9  -6    0.36    0.11   1
   1  -9   6    9.03    0.33   1
  -1  -9  -6    9.67    0.35   1
   1  -9   6    9.90    0.35   1
  -1   9  -6    9.25    0.32   1
  -1   9  -6    9.77    0.33   1
   1   9   6    9.20    0.32   1
  -2  -9  -6    2.14    0.19   1
   2  -9   6    2.36    0.18   1
   2   9   6    2.34    0.18   1
  -2   9  -6    2.28    0.17   1
  -3  -9  -6    0.22    0.12   1
   3  -9   6    0.18    0.10   1
   3   9   6    0.14    0.11   1
  -3   9  -6    0.22    0.10   1
  -4  -9  -6    1.45    0.17   1
   4  -9   6    1.74    0.17   1
  -4   9  -6    1.55    0.15   1
   4   9   6    1.63    0.17   1
  -5  -9  -6    9.86    0.38   1
   5  -9   6    9.80    0.36   1
   5   9   6    9.51    0.35   1
   6  -9   6    9.80    0.35   1
  -6  -9  -6    8.88    0.36   1
   6   9   6    8.86    0.34   1
   7  -9   6    0.18    0.12   1
  -7  -9  -6    0.19    0.13   1
   7   9   6    0.16    0.11   1
  -8  -9  -6    0.72    0.16   1
   8  -9   6    0.67    0.16   1
   8   9   6    0.68    0.14   1
   9  -9   6    1.20    0.17   1
  -9  -9  -6    1.17    0.19   1
   9   9   6    1.18    0.16   1
  10 -10  -6    0.49    0.15   1
  10  10  -6    0.35    0.14   1
  10  10  -6    0.09    0.15   1
  -9 -10   6    3.84    0.23   1
   9 -10  -6    2.95    0.23   1
   9  10  -6    2.87    0.25   1
   9  10  -6    3.06    0.23   1
  -8 -10   6    0.82    0.15   1
   8 -10  -6    0.67    0.15   1
   8  10  -6    0.56    0.13   1
   8  10  -6    0.49    0.15   1
   7 -10  -6    0.71    0.16   1
  -7 -10   6    0.50    0.13   1
   7  10  -6    0.69    0.17   1
   7  10  -6    0.48    0.13   1
   6 -10  -6    0.09    0.12   1
  -6 -10   6    0.27    0.12   1
   6  10  -6   -0.12    0.10   1
   6  10  -6    0.02    0.13   1
   5 -10  -6    8.73    0.36   1
  -5 -10   6    9.41    0.35   1
   5  10  -6    9.99    0.39   1
   5  10  -6    9.22    0.35   1
   4 -10  -6    0.16    0.13   1
  -4 -10   6    0.05    0.12   1
  -4 -10   6    0.07    0.14   1
   4  10  -6   -0.07    0.10   1
   4  10  -6   -0.03    0.12   1
  -3 -10   6    2.14    0.19   1
   3 -10  -6    2.29    0.20   1
   3  10  -6    2.13    0.19   1
   3  10  -6    2.00    0.19   1
   2 -10  -6    1.38    0.17   1
  -2 -10   6    1.66    0.16   1
  -2 -10   6    1.67    0.16   1
   2  10  -6    1.17    0.15   1
   2  10  -6    1.68    0.18   1
  -1 -10   6    5.41    0.25   1
  -1 -10   6    5.55    0.26   1
   1 -10  -6    5.28    0.28   1
   1  10  -6    5.14    0.26   1
   1  10  -6    5.19    0.26   1
   0 -10   6    4.24    0.25   1
   0 -10   6    4.65    0.24   1
   0 -10  -6    4.83    0.27   1
   0  10  -6    4.14    0.23   1
   0  10   6    4.36    0.23   1
   0  10  -6    4.73    0.25   1
  -1 -10  -6    0.24    0.13   1
   1 -10   6    0.26    0.12   1
  -1  10  -6    0.34    0.11   1
   1  10   6    0.24    0.10   1
  -2 -10  -6    0.05    0.12   1
   2 -10   6    0.02    0.11   1
   2  10   6    0.22    0.12   1
  -2  10  -6    0.04    0.10   1
  -3 -10  -6    3.03    0.23   1
   3 -10   6    2.66    0.21   1
  -3  10  -6    2.58    0.19   1
   3  10   6    3.22    0.23   1
  -4 -10  -6    2.51    0.22   1
   4 -10   6    2.52    0.20   1
   4  10   6    2.51    0.20   1
  -5 -10  -6    0.00    0.13   1
   5 -10   6    0.27    0.13   1
   5  10   6    0.01    0.11   1
   6 -10   6    3.83    0.26   1
  -6 -10  -6    4.38    0.27   1
   6  10   6    3.45    0.24   1
   7 -10   6    0.00    0.12   1
  -7 -10  -6    0.12    0.13   1
   7  10   6    0.08    0.12   1
  -6 -11   6    0.96    0.16   1
   6 -11  -6    1.18    0.18   1
   6  11  -6    0.95    0.16   1
   6  11  -6    1.00    0.17   1
   5 -11  -6    5.23    0.29   1
  -5 -11   6    5.05    0.27   1
   5  11  -6    5.14    0.28   1
   5  11  -6    4.66    0.28   1
  -4 -11   6    0.31    0.13   1
   4 -11  -6    0.04    0.13   1
   4  11  -6   -0.13    0.11   1
   4  11  -6    0.16    0.13   1
   3 -11  -6    3.83    0.26   1
  -3 -11   6    3.85    0.24   1
   3  11  -6    3.93    0.27   1
   3  11  -6    3.92    0.25   1
  -2 -11   6    0.83    0.15   1
   2 -11  -6    1.33    0.18   1
   2  11  -6    0.75    0.15   1
   2  11  -6    1.09    0.17   1
  -1 -11   6    3.25    0.24   1
   1 -11  -6    2.80    0.23   1
   1  11  -6    2.91    0.22   1
   0 -11   6    0.08    0.11   1
   0 -11  -6   -0.05    0.12   1
   0  11  -6    0.07    0.11   1
   1 -11   6    0.61    0.14   1
  -1 -11  -6    0.75    0.16   1
   1  11   6    0.64    0.13   1
  -1  11  -6    0.53    0.13   1
  -2 -11  -6    0.94    0.18   1
   2 -11   6    1.08    0.17   1
   2  11   6    0.77    0.14   1
  -2  11  -6    0.77    0.14   1
   3 -11   6    2.61    0.22   1
  -3 -11  -6    2.01    0.22   1
   3  11   6    2.16    0.20   1
 -19   0   7    0.42    0.16   1
 -18   0   7    0.03    0.13   1
 -17   0   7    0.11    0.13   1
 -16   0   7    0.25    0.12   1
 -15   0   7    1.72    0.17   1
 -14   0   7   -0.01    0.09   1
  14   0  -7   -0.09    0.09   1
 -13   0   7    0.04    0.09   1
  13   0  -7    0.05    0.09   1
  12   0  -7    0.05    0.08   1
 -12   0   7    0.00    0.08   1
  11   0  -7    5.01    0.21   1
 -11   0   7    5.03    0.22   1
  10   0  -7    0.06    0.06   1
 -10   0   7    0.03    0.08   1
  -9   0   7    2.91    0.16   1
   9   0  -7    3.10    0.15   1
   8   0  -7   -0.04    0.06   1
  -8   0   7    0.07    0.06   1
   7   0  -7    4.14    0.17   1
  -7   0   7    4.18    0.16   1
   7   0  -7    4.42    0.10   1
   6   0  -7    0.02    0.03   1
   6   0  -7    0.01    0.03   1
   6   0  -7    0.05    0.05   1
  -6   0   7   -0.02    0.05   1
   5   0  -7    8.31    0.20   1
   5   0  -7    7.73    0.23   1
  -5   0   7    8.22    0.23   1
   4   0  -7    0.01    0.05   1
   4   0  -7    0.03    0.03   1
  -4   0   7    0.04    0.05   1
  -3   0   7  197.93    4.22   1
   3   0  -7  193.25    4.21   1
  -2   0   7    0.09    0.05   1
   2   0  -7    0.01    0.03   1
   2   0  -7    0.01    0.03   1
   2   0  -7    0.02    0.04   1
  -1   0   7   79.24    1.67   1
   1   0  -7   77.33    1.63   1
   1   0  -7   76.26    1.66   1
   0   0   7   -0.03    0.04   1
   0   0  -7   -0.04    0.03   1
   1   0   7    3.70    0.14   1
  -1   0  -7    3.68    0.13   1
   2   0   7    0.04    0.05   1
  -2   0  -7    0.04    0.05   1
  -3   0  -7   15.42    0.39   1
  -4   0  -7   -0.07    0.04   1
  -5   0  -7   92.28    2.00   1
   5   0   7   92.52    1.94   1
  -6   0  -7    0.04    0.07   1
  -7   0  -7    3.84    0.17   1
  -8   0  -7    0.10    0.07   1
  -9   0  -7    2.63    0.16   1
 -10   0  -7    0.10    0.08   1
 -11   0  -7   15.30    0.44   1
 -12   0  -7    0.00    0.09   1
  13   0   7   27.83    0.66   1
 -13   0  -7   27.19    0.71   1
 -14   0  -7    0.00    0.10   1
 -19  -1   7    0.33    0.16   1
 -19   1   7    0.31    0.16   1
 -18  -1   7   16.84    0.56   1
 -18   1   7   16.69    0.55   1
 -17  -1   7    1.05    0.17   1
  17   1  -7    0.95    0.14   1
 -17   1   7    0.83    0.15   1
 -16  -1   7    2.41    0.21   1
 -16   1   7    2.15    0.19   1
  16   1  -7    2.43    0.20   1
 -15  -1   7    2.44    0.20   1
  15   1  -7    2.95    0.19   1
 -15   1   7    2.64    0.21   1
 -14  -1   7    6.81    0.30   1
  14   1  -7    7.36    0.28   1
 -14   1   7    7.18    0.28   1
 -13  -1   7   13.50    0.42   1
  13   1  -7   13.44    0.41   1
 -13   1   7   13.85    0.42   1
 -12  -1   7   -0.05    0.09   1
  12   1  -7   -0.01    0.08   1
 -12   1   7    0.03    0.08   1
 -11  -1   7    0.21    0.09   1
  11   1  -7    0.45    0.09   1
 -11   1   7    0.31    0.09   1
 -10  -1   7   51.87    1.19   1
  10   1  -7   52.78    1.09   1
 -10   1   7   52.12    1.18   1
  10   1  -7   50.30    1.18   1
  -9  -1   7   14.21    0.41   1
  -9   1   7   15.10    0.40   1
   9   1  -7   14.34    0.40   1
   9   1  -7   15.17    0.33   1
  -8  -1   7   40.22    0.96   1
  -8   1   7   42.16    0.95   1
   8   1  -7   40.78    0.95   1
   8   1  -7   42.73    0.90   1
  -7  -1   7    0.15    0.06   1
  -7   1   7    0.15    0.05   1
   7   1  -7    0.21    0.04   1
   7   1  -7    0.12    0.06   1
  -6  -1   7    1.80    0.12   1
   6  -1  -7    2.06    0.08   1
  -6   1   7    2.01    0.10   1
   6   1  -7    1.92    0.08   1
   6   1  -7    2.05    0.11   1
  -5  -1   7    6.55    0.15   1
  -5  -1   7    6.31    0.21   1
   5  -1  -7    6.66    0.17   1
   5  -1  -7    6.99    0.16   1
  -5   1   7    6.65    0.19   1
   5   1  -7    6.78    0.21   1
   5   1  -7    6.73    0.18   1
   4  -1  -7    0.12    0.03   1
  -4  -1   7    0.18    0.06   1
   4  -1  -7    0.12    0.03   1
  -4   1   7    0.18    0.04   1
   4   1  -7    0.27    0.06   1
   4   1  -7    0.21    0.04   1
   3  -1  -7    3.21    0.09   1
  -3  -1   7    3.16    0.13   1
   3  -1  -7    3.34    0.11   1
  -3   1   7    3.49    0.12   1
   3   1  -7    3.33    0.12   1
   3   1  -7    3.25    0.12   1
  -2  -1   7   68.08    1.46   1
   2  -1  -7   65.03    1.43   1
   2  -1  -7   67.05    1.41   1
   2   1  -7   68.27    1.44   1
  -2   1   7   67.79    1.44   1
   2   1  -7   64.63    1.44   1
   1  -1  -7   31.50    0.71   1
   1  -1  -7   31.69    0.69   1
  -1  -1   7   33.06    0.73   1
   1   1  -7   31.45    0.68   1
  -1   1   7   33.12    0.71   1
   1   1  -7   32.15    0.71   1
   1   1  -7   31.49    0.72   1
   0  -1  -7   17.09    0.41   1
   0  -1   7   17.51    0.43   1
   0   1   7   17.86    0.41   1
   0   1  -7   17.17    0.42   1
  -1  -1  -7    0.36    0.06   1
   1  -1   7    0.44    0.07   1
   1   1   7    0.32    0.05   1
  -1   1  -7    0.41    0.06   1
   2  -1   7   20.24    0.49   1
  -2  -1  -7   20.15    0.48   1
  -2   1  -7   20.30    0.48   1
  -3  -1  -7   36.96    0.85   1
  -3   1  -7   37.97    0.85   1
  -4  -1  -7    8.97    0.25   1
  -4   1  -7    8.61    0.26   1
  -5  -1  -7    1.44    0.11   1
  -5   1  -7    1.66    0.11   1
  -6  -1  -7   10.15    0.31   1
  -6   1  -7   11.04    0.31   1
  -7  -1  -7   64.89    1.41   1
  -7   1  -7   63.03    1.40   1
   7   1   7   61.53    1.35   1
  -8  -1  -7    7.07    0.25   1
  -8   1  -7    6.93    0.25   1
  -9  -1  -7    0.85    0.11   1
  -9   1  -7    0.87    0.11   1
 -10  -1  -7    6.34    0.25   1
 -10   1  -7    6.03    0.24   1
 -11  -1  -7    9.78    0.33   1
 -11   1  -7    9.50    0.32   1
 -12  -1  -7    6.74    0.28   1
 -12   1  -7    6.95    0.27   1
 -13  -1  -7    1.43    0.16   1
 -13   1  -7    1.52    0.16   1
  13   1   7    1.39    0.12   1
 -14  -1  -7    0.21    0.12   1
 -15  -1  -7    3.68    0.25   1
 -19  -2   7   -0.03    0.13   1
 -19   2   7   -0.12    0.13   1
  19   2  -7    0.14    0.13   1
 -18  -2   7    0.14    0.14   1
  18   2  -7    0.00    0.11   1
 -18   2   7    0.13    0.13   1
 -17  -2   7    0.57    0.15   1
 -17   2   7    0.48    0.14   1
  17   2  -7    0.51    0.13   1
 -16  -2   7    5.22    0.28   1
 -16   2   7    4.71    0.26   1
  16   2  -7    4.71    0.25   1
 -15  -2   7    0.45    0.13   1
  15   2  -7    0.57    0.14   1
 -15   2   7    0.45    0.13   1
 -14  -2   7    0.84    0.14   1
 -14   2   7    1.04    0.14   1
  14   2  -7    0.98    0.14   1
 -13  -2   7    0.24    0.10   1
 -13   2   7    0.25    0.10   1
  13   2  -7    0.36    0.11   1
 -12  -2   7    3.21    0.18   1
 -12   2   7    3.10    0.18   1
  12   2  -7    3.44    0.11   1
  12   2  -7    3.39    0.19   1
 -11  -2   7    0.61    0.11   1
 -11   2   7    0.45    0.09   1
  11   2  -7    0.78    0.11   1
  11   2  -7    0.69    0.06   1
 -10  -2   7   14.02    0.40   1
 -10   2   7   13.55    0.39   1
  10   2  -7   14.80    0.34   1
  10   2  -7   13.74    0.40   1
   9  -2  -7    2.33    0.12   1
  -9  -2   7    2.10    0.15   1
   9   2  -7    2.29    0.14   1
   9   2  -7    2.26    0.10   1
  -9   2   7    2.05    0.13   1
  -8  -2   7   95.16    2.10   1
   8  -2  -7   97.75    2.06   1
  -8   2   7   95.68    2.08   1
   8   2  -7   97.59    2.05   1
   8   2  -7   93.54    2.09   1
   7  -2  -7    3.31    0.12   1
  -7  -2   7    3.21    0.15   1
   7   2  -7    3.34    0.15   1
  -7   2   7    3.48    0.14   1
   7   2  -7    3.37    0.12   1
   6  -2  -7    0.67    0.06   1
  -6  -2   7    0.54    0.08   1
   6   2  -7    0.58    0.06   1
   6   2  -7    0.67    0.07   1
  -6   2   7    0.62    0.06   1
  -5  -2   7    3.11    0.09   1
  -5  -2   7    3.15    0.15   1
   5  -2  -7    3.16    0.11   1
   5   2  -7    3.05    0.12   1
   5   2  -7    3.19    0.14   1
  -5   2   7    3.17    0.12   1
  -4  -2   7   57.02    1.19   1
   4  -2  -7   57.33    1.20   1
  -4  -2   7   55.61    1.26   1
   4  -2  -7   57.41    1.21   1
   4   2  -7   55.81    1.23   1
  -4   2   7   55.89    1.22   1
   4   2  -7   57.01    1.24   1
   3  -2  -7   -0.05    0.03   1
  -3  -2   7    0.00    0.06   1
   3  -2  -7   -0.01    0.03   1
  -3  -2   7    0.00    0.02   1
   3   2  -7    0.01    0.04   1
  -3   2   7    0.03    0.03   1
   3   2  -7   -0.03    0.04   1
  -2  -2   7   10.23    0.23   1
  -2  -2   7   10.17    0.28   1
   2  -2  -7   10.17    0.25   1
   2  -2  -7   10.09    0.25   1
  -2   2   7   10.48    0.25   1
   2   2  -7   10.39    0.27   1
   2   2  -7   10.37    0.26   1
  -1  -2   7    7.42    0.23   1
   1  -2  -7    7.38    0.20   1
  -1  -2   7    7.60    0.18   1
   1  -2  -7    7.57    0.20   1
   1   2  -7    7.75    0.20   1
  -1   2   7    7.62    0.19   1
   1   2  -7    7.25    0.21   1
   0  -2  -7  135.88    2.94   1
   0  -2   7  139.29    2.97   1
   0  -2  -7  138.06    2.93   1
   0  -2   7  140.46    2.92   1
   0   2   7  138.03    2.95   1
   0   2  -7  141.53    2.95   1
   0   2  -7  137.54    2.95   1
   1  -2   7    0.65    0.08   1
  -1  -2  -7    0.53    0.06   1
  -1   2  -7    0.53    0.07   1
  -1   2  -7    0.59    0.04   1
   2  -2   7   10.82    0.31   1
  -2  -2  -7   10.94    0.29   1
  -2   2  -7   10.68    0.29   1
   3  -2   7    0.29    0.08   1
  -3  -2  -7    0.32    0.06   1
  -3   2  -7    0.23    0.05   1
  -4  -2  -7   32.03    0.76   1
  -4   2  -7   34.09    0.76   1
  -5  -2  -7    0.26    0.07   1
  -5   2  -7    0.27    0.07   1
  -6  -2  -7   -0.01    0.07   1
  -6   2  -7    0.18    0.07   1
  -7  -2  -7    1.41    0.13   1
  -7   2  -7    1.88    0.13   1
  -8  -2  -7   78.67    1.67   1
  -8   2  -7   71.73    1.65   1
   8   2   7   73.74    1.61   1
  -9  -2  -7    1.85    0.15   1
  -9   2  -7    1.75    0.14   1
 -10  -2  -7    2.63    0.18   1
 -10   2  -7    2.53    0.16   1
 -11  -2  -7    1.17    0.14   1
 -11   2  -7    1.56    0.14   1
 -12  -2  -7   45.91    1.12   1
 -12   2  -7   47.36    1.10   1
 -13  -2  -7    0.49    0.12   1
  13   2   7    0.46    0.11   1
 -14  -2  -7    2.92    0.22   1
  14   2   7    3.17    0.18   1
 -15  -2  -7    1.10    0.17   1
 -18  -3   7    6.81    0.35   1
 -18   3   7    7.22    0.34   1
  18   3  -7    7.29    0.32   1
 -17  -3   7    0.22    0.13   1
  17   3  -7    0.31    0.14   1
 -17   3   7    0.33    0.13   1
 -16  -3   7    1.50    0.19   1
 -16   3   7    1.37    0.17   1
  16   3  -7    1.84    0.18   1
 -15  -3   7    3.70    0.24   1
  15   3  -7    3.61    0.22   1
 -15   3   7    3.48    0.22   1
 -14  -3   7    1.61    0.17   1
 -14   3   7    1.48    0.15   1
  14   3  -7    1.55    0.16   1
 -13  -3   7    3.66    0.22   1
  13   3  -7    3.71    0.21   1
 -13   3   7    3.38    0.19   1
  13   3  -7    3.78    0.13   1
 -12  -3   7    3.59    0.21   1
  12   3  -7    3.21    0.19   1
 -12   3   7    3.00    0.19   1
  12   3  -7    3.46    0.13   1
  11  -3  -7    1.97    0.14   1
 -11  -3   7    1.75    0.16   1
  11   3  -7    2.00    0.14   1
 -11   3   7    2.22    0.14   1
  11   3  -7    2.14    0.11   1
 -10  -3   7   20.73    0.57   1
  10  -3  -7   20.91    0.53   1
 -10   3   7   22.22    0.55   1
  10   3  -7   20.41    0.55   1
  10   3  -7   21.86    0.51   1
   9  -3  -7    0.35    0.08   1
  -9  -3   7    0.21    0.09   1
  -9   3   7    0.32    0.07   1
   9   3  -7    0.27    0.09   1
   9   3  -7    0.21    0.06   1
  -8  -3   7   78.67    1.77   1
   8  -3  -7   81.30    1.73   1
  -8   3   7   81.12    1.73   1
   8   3  -7   79.87    1.72   1
   8   3  -7   76.60    1.75   1
  -7  -3   7    0.98    0.07   1
   7  -3  -7    1.19    0.09   1
  -7  -3   7    0.93    0.11   1
   7   3  -7    1.06    0.08   1
  -7   3   7    1.11    0.09   1
   7   3  -7    0.91    0.10   1
  -6  -3   7    1.32    0.08   1
   6  -3  -7    1.37    0.09   1
  -6  -3   7    1.14    0.11   1
   6   3  -7    1.36    0.11   1
   6   3  -7    1.36    0.09   1
  -6   3   7    1.37    0.08   1
  -5  -3   7   13.21    0.30   1
   5  -3  -7   12.66    0.32   1
  -5  -3   7   12.56    0.35   1
   5   3  -7   12.65    0.34   1
  -5   3   7   13.43    0.31   1
   5   3  -7   12.32    0.33   1
  -4  -3   7   27.52    0.59   1
  -4  -3   7   26.75    0.65   1
   4  -3  -7   28.12    0.62   1
   4   3  -7   26.01    0.62   1
  -4   3   7   26.87    0.60   1
   4   3  -7   27.32    0.63   1
   3  -3  -7    0.79    0.07   1
   3  -3  -7    0.82    0.05   1
  -3  -3   7    0.78    0.09   1
  -3  -3   7    0.73    0.05   1
   3   3  -7    0.73    0.07   1
  -3   3   7    0.85    0.05   1
   3   3  -7    0.79    0.08   1
  -2  -3   7   88.67    1.94   1
   2  -3  -7   90.16    1.90   1
   2  -3  -7   87.65    1.89   1
  -2  -3   7   86.75    1.88   1
   2   3  -7   85.68    1.91   1
   2   3  -7   91.04    1.91   1
  -2   3   7   92.20    1.90   1
  -1  -3   7   36.94    0.79   1
   1  -3  -7   36.23    0.81   1
  -1  -3   7   36.52    0.84   1
   1  -3  -7   35.65    0.80   1
   1   3  -7   37.24    0.81   1
   1   3  -7   35.40    0.82   1
   0  -3  -7   53.89    1.11   1
   0  -3   7   52.19    1.18   1
   0  -3  -7   51.35    1.14   1
   0  -3   7   52.16    1.13   1
   0  -3  -7   51.68    1.14   1
   0   3  -7   53.91    1.13   1
   0   3  -7   50.21    1.15   1
   1  -3   7    2.66    0.14   1
  -1  -3  -7    2.41    0.12   1
   1  -3   7    2.43    0.10   1
  -1  -3  -7    2.27    0.11   1
  -1   3  -7    2.55    0.09   1
  -1   3  -7    2.48    0.12   1
   2  -3   7   57.45    1.26   1
  -2  -3  -7   57.65    1.28   1
   2  -3   7   56.53    1.30   1
  -2   3  -7   59.85    1.24   1
  -2   3  -7   58.83    1.28   1
   3  -3   7   33.12    0.74   1
  -3  -3  -7   32.01    0.75   1
   3  -3   7   31.63    0.77   1
  -3   3  -7   32.84    0.75   1
  -4  -3  -7    8.43    0.26   1
  -4   3  -7    8.66    0.26   1
  -5  -3  -7   10.20    0.31   1
  -5   3  -7   10.77    0.30   1
  -6  -3  -7   29.05    0.70   1
  -6   3  -7   28.80    0.69   1
  -7  -3  -7   30.35    0.75   1
  -7   3  -7   31.08    0.73   1
  -8  -3  -7    4.33    0.20   1
  -8   3  -7    3.91    0.18   1
  -9  -3  -7   -0.05    0.08   1
   9   3   7    0.03    0.06   1
  -9   3  -7    0.17    0.09   1
 -10  -3  -7    3.74    0.21   1
 -10   3  -7    3.94    0.19   1
 -11  -3  -7    1.10    0.14   1
 -11   3  -7    1.52    0.14   1
 -12  -3  -7    1.63    0.18   1
  12   3   7    1.76    0.16   1
 -13  -3  -7    0.82    0.15   1
  13   3   7    0.47    0.12   1
 -14  -3  -7    0.27    0.14   1
  14   3   7   -0.06    0.09   1
 -15  -3  -7    1.70    0.18   1
 -18  -4   7    0.41    0.16   1
  18   4  -7    0.27    0.13   1
 -18   4   7    0.22    0.13   1
 -17  -4   7    0.41    0.16   1
  17   4  -7    0.49    0.15   1
 -17   4   7    0.74    0.15   1
 -16  -4   7    0.83    0.17   1
 -16   4   7    0.70    0.15   1
  16   4  -7    0.89    0.15   1
 -15  -4   7   -0.16    0.12   1
 -15   4   7   -0.13    0.10   1
  15   4  -7    0.22    0.12   1
 -14  -4   7    0.13    0.09   1
  14   4  -7    0.17    0.07   1
 -14   4   7    0.00    0.09   1
  14   4  -7    0.13    0.11   1
 -13  -4   7    0.96    0.15   1
  13   4  -7    1.03    0.10   1
  13   4  -7    1.01    0.14   1
 -12  -4   7    4.08    0.21   1
  12  -4  -7    4.66    0.20   1
  12   4  -7    4.40    0.23   1
  12   4  -7    4.32    0.17   1
  11  -4  -7    2.68    0.16   1
 -11  -4   7    2.95    0.20   1
  11   4  -7    2.80    0.14   1
  11   4  -7    2.85    0.18   1
  10  -4  -7    1.18    0.12   1
 -10  -4   7    0.88    0.13   1
  10   4  -7    1.09    0.10   1
  10   4  -7    0.90    0.12   1
  -9  -4   7   11.32    0.35   1
   9  -4  -7   11.02    0.31   1
  -9   4   7   10.38    0.31   1
   9   4  -7   10.73    0.34   1
   9   4  -7   11.36    0.31   1
   8  -4  -7    9.68    0.28   1
  -8  -4   7    9.46    0.31   1
   8   4  -7    9.67    0.27   1
   8   4  -7    8.91    0.30   1
  -8   4   7    9.57    0.27   1
   7  -4  -7   21.35    0.51   1
  -7  -4   7   20.41    0.54   1
  -7  -4   7   21.12    0.49   1
  -7   4   7   21.43    0.50   1
   7   4  -7   20.52    0.53   1
   7   4  -7   20.50    0.51   1
   6  -4  -7    2.33    0.13   1
  -6  -4   7    2.23    0.15   1
  -6  -4   7    2.21    0.11   1
   6   4  -7    2.30    0.12   1
  -6   4   7    2.17    0.10   1
   6   4  -7    2.07    0.13   1
  -5  -4   7    0.02    0.04   1
  -5  -4   7   -0.03    0.05   1
   5  -4  -7    0.05    0.06   1
   5   4  -7   -0.12    0.06   1
   5   4  -7    0.01    0.06   1
  -5   4   7    0.03    0.03   1
   4  -4  -7    0.08    0.06   1
  -4  -4   7    0.05    0.04   1
  -4  -4   7   -0.03    0.08   1
   4   4  -7    0.13    0.06   1
  -4   4   7    0.07    0.03   1
   4   4  -7    0.20    0.07   1
  -3  -4   7  233.68    4.91   1
   3  -4  -7  237.05    4.87   1
  -3  -4   7  225.25    4.90   1
   3   4  -7  233.02    4.88   1
   3   4  -7  224.49    4.88   1
   2  -4  -7   22.20    0.50   1
  -2  -4   7   21.74    0.50   1
   2  -4  -7   22.09    0.52   1
  -2  -4   7   21.77    0.56   1
   2   4  -7   21.84    0.53   1
   2   4  -7   22.32    0.53   1
   1  -4  -7   17.88    0.42   1
  -1  -4   7   18.13    0.47   1
  -1  -4   7   18.02    0.42   1
   1  -4  -7   18.09    0.44   1
   1   4  -7   18.09    0.43   1
   1   4  -7   16.74    0.44   1
   0  -4  -7    0.86    0.08   1
   0  -4  -7    0.92    0.09   1
   0  -4   7    0.60    0.09   1
   0  -4   7    0.85    0.07   1
   0   4  -7    0.85    0.07   1
   0   4  -7    0.94    0.08   1
   1  -4   7   32.57    0.79   1
  -1  -4  -7   32.57    0.76   1
   1  -4   7   32.79    0.75   1
  -1  -4  -7   33.02    0.77   1
  -1   4  -7   33.72    0.77   1
  -1   4  -7   34.34    0.74   1
  -2  -4  -7    0.09    0.07   1
  -2  -4  -7    0.10    0.06   1
   2  -4   7    0.05    0.06   1
   2  -4   7   -0.02    0.08   1
  -2   4  -7    0.05    0.06   1
  -2   4  -7    0.02    0.04   1
  -3  -4  -7   39.66    0.94   1
   3  -4   7   40.15    0.97   1
   3  -4   7   42.16    0.93   1
  -3   4  -7   41.23    0.94   1
  -3   4  -7   42.67    0.89   1
   4  -4   7    5.86    0.20   1
  -4  -4  -7    5.71    0.21   1
  -4   4  -7    5.99    0.21   1
  -5  -4  -7   54.11    1.24   1
   5  -4   7   54.61    1.22   1
  -5   4  -7   54.88    1.22   1
  -6  -4  -7    0.78    0.11   1
  -6   4  -7    0.64    0.09   1
  -7  -4  -7    2.38    0.16   1
  -7   4  -7    2.13    0.14   1
  -8  -4  -7    0.26    0.10   1
  -8   4  -7    0.22    0.08   1
  -9  -4  -7   -0.01    0.09   1
  -9   4  -7    0.07    0.07   1
   9   4   7    0.05    0.08   1
 -10  -4  -7    1.39    0.15   1
 -10   4  -7    1.44    0.13   1
 -11  -4  -7   16.65    0.50   1
  11   4   7   17.29    0.48   1
 -12  -4  -7    0.40    0.12   1
  12   4   7    0.14    0.11   1
 -13  -4  -7    8.52    0.34   1
  13   4   7    8.72    0.31   1
 -14  -4  -7    0.39    0.14   1
  14   4   7    0.40    0.11   1
 -17  -5   7    2.13    0.23   1
 -17   5   7    1.60    0.19   1
  17   5  -7    2.43    0.22   1
 -16  -5   7    4.59    0.29   1
 -16   5   7    4.11    0.24   1
  16   5  -7    4.17    0.26   1
 -15  -5   7    5.07    0.29   1
  15   5  -7    4.71    0.27   1
 -14  -5   7    2.61    0.22   1
  14   5  -7    2.88    0.22   1
  14   5  -7    2.98    0.16   1
  13  -5  -7    5.54    0.24   1
 -13  -5   7    5.41    0.28   1
  13   5  -7    5.05    0.26   1
  13   5  -7    4.96    0.21   1
 -12  -5   7    0.31    0.12   1
  12  -5  -7    0.22    0.11   1
  12   5  -7    0.38    0.08   1
  12   5  -7    0.43    0.12   1
 -11  -5   7    3.52    0.22   1
 -11  -5   7    3.70    0.18   1
  11  -5  -7    3.59    0.19   1
  11   5  -7    3.30    0.21   1
  11   5  -7    3.17    0.17   1
 -10  -5   7   36.29    0.88   1
 -10  -5   7   35.38    0.83   1
  10  -5  -7   34.47    0.84   1
  10   5  -7   35.15    0.83   1
  10   5  -7   34.95    0.87   1
  -9  -5   7   16.00    0.41   1
   9  -5  -7   15.73    0.42   1
  -9  -5   7   15.47    0.45   1
  -9   5   7   15.12    0.40   1
   9   5  -7   14.99    0.41   1
   9   5  -7   14.69    0.44   1
   8  -5  -7   15.62    0.42   1
  -8  -5   7   16.43    0.41   1
  -8  -5   7   15.80    0.45   1
   8   5  -7   15.39    0.42   1
  -8   5   7   15.76    0.40   1
   8   5  -7   15.09    0.44   1
  -7  -5   7    0.29    0.07   1
  -7  -5   7    0.11    0.09   1
   7  -5  -7    0.16    0.07   1
   7   5  -7    0.13    0.08   1
   7   5  -7    0.20    0.07   1
  -7   5   7    0.21    0.05   1
  -6  -5   7    7.46    0.27   1
   6  -5  -7    7.41    0.24   1
  -6  -5   7    7.42    0.22   1
  -6   5   7    7.20    0.20   1
   6   5  -7    7.53    0.24   1
   6   5  -7    7.45    0.25   1
  -5  -5   7    8.52    0.29   1
  -5  -5   7    8.57    0.24   1
   5  -5  -7    8.45    0.26   1
   5   5  -7    7.91    0.25   1
   5   5  -7    8.53    0.27   1
   4  -5  -7    1.11    0.10   1
  -4  -5   7    0.89    0.11   1
  -4  -5   7    0.91    0.08   1
   4   5  -7    0.81    0.10   1
   4   5  -7    0.76    0.09   1
   3  -5  -7    4.74    0.19   1
  -3  -5   7    4.96    0.21   1
  -3  -5   7    4.60    0.16   1
   3   5  -7    4.73    0.18   1
   3   5  -7    4.35    0.18   1
  -2  -5   7   28.99    0.72   1
   2  -5  -7   29.31    0.69   1
  -2  -5   7   29.46    0.67   1
   2   5  -7   29.43    0.70   1
   2   5  -7   29.34    0.69   1
   1  -5  -7   40.68    0.91   1
   1  -5  -7   40.44    0.94   1
  -1  -5   7   41.03    0.91   1
  -1  -5   7   41.32    0.97   1
   1   5  -7   40.54    0.94   1
   1   5  -7   41.77    0.93   1
   0  -5  -7    0.81    0.10   1
   0  -5  -7    0.69    0.07   1
   0  -5   7    0.67    0.08   1
   0  -5   7    0.75    0.11   1
   0   5  -7    0.67    0.09   1
   0   5  -7    0.70    0.08   1
  -1  -5  -7    0.96    0.10   1
   1  -5   7    1.00    0.10   1
   1  -5   7    0.86    0.09   1
  -1  -5  -7    0.91    0.09   1
  -1   5  -7    0.87    0.09   1
  -1   5  -7    1.12    0.09   1
  -2  -5  -7    8.48    0.27   1
   2  -5   7    8.96    0.30   1
   2  -5   7    8.94    0.26   1
  -2  -5  -7    8.83    0.28   1
  -2   5  -7    9.60    0.24   1
  -2   5  -7    8.88    0.27   1
   3  -5   7   30.46    0.76   1
  -3  -5  -7   30.23    0.73   1
  -3  -5  -7   30.18    0.74   1
   3  -5   7   31.49    0.73   1
  -3   5  -7   31.28    0.73   1
  -3   5  -7   31.53    0.73   1
   4  -5   7    2.30    0.14   1
  -4  -5  -7    1.99    0.14   1
  -4  -5  -7    2.42    0.15   1
  -4   5  -7    2.46    0.14   1
   5  -5   7    3.78    0.17   1
  -5  -5  -7    3.44    0.19   1
  -5  -5  -7    3.66    0.18   1
  -5   5  -7    3.41    0.16   1
   6  -5   7    2.60    0.16   1
  -6  -5  -7    2.55    0.17   1
  -6   5  -7    2.76    0.15   1
  -7  -5  -7   36.95    0.88   1
  -7   5  -7   35.05    0.85   1
  -8  -5  -7    1.36    0.14   1
  -8   5  -7    1.25    0.12   1
  -9  -5  -7    0.02    0.10   1
  -9   5  -7    0.11    0.08   1
 -10  -5  -7    4.04    0.23   1
  10   5   7    3.93    0.21   1
  10   5   7    4.02    0.21   1
 -11  -5  -7    7.71    0.33   1
  11   5   7    7.22    0.29   1
 -12  -5  -7    3.49    0.23   1
  12   5   7    3.22    0.22   1
 -13  -5  -7    0.28    0.13   1
  13   5   7    0.26    0.11   1
 -16  -6   7    6.03    0.33   1
  16   6  -7    6.12    0.32   1
 -15  -6   7    0.93    0.17   1
  15   6  -7    1.14    0.12   1
  15   6  -7    1.13    0.18   1
 -14  -6   7    0.54    0.15   1
 -14  -6   7    0.66    0.13   1
  14  -6  -7    0.73    0.14   1
  14   6  -7    0.69    0.11   1
  14   6  -7    0.57    0.15   1
 -13  -6   7    0.09    0.10   1
  13  -6  -7    0.11    0.10   1
 -13  -6   7    0.14    0.13   1
  13   6  -7    0.20    0.09   1
  13   6  -7    0.01    0.12   1
 -12  -6   7    9.18    0.36   1
 -12  -6   7    9.41    0.31   1
  12  -6  -7    9.37    0.33   1
  12   6  -7    9.40    0.36   1
  12   6  -7    9.50    0.31   1
 -11  -6   7    0.06    0.09   1
  11  -6  -7    0.09    0.10   1
 -11  -6   7    0.09    0.11   1
  11   6  -7   -0.08    0.08   1
  11   6  -7    0.04    0.10   1
  10  -6  -7   10.93    0.35   1
 -10  -6   7   11.00    0.38   1
 -10  -6   7   10.87    0.33   1
  10   6  -7   11.08    0.38   1
  10   6  -7   10.28    0.33   1
  -9  -6   7    7.81    0.31   1
  -9  -6   7    8.00    0.27   1
   9  -6  -7    8.30    0.28   1
   9   6  -7    7.91    0.30   1
   9   6  -7    7.64    0.27   1
  -8  -6   7   48.79    1.15   1
   8  -6  -7   49.72    1.13   1
  -8  -6   7   49.37    1.10   1
   8   6  -7   46.98    1.14   1
   8   6  -7   47.69    1.12   1
   7  -6  -7    1.04    0.12   1
  -7  -6   7    1.20    0.11   1
  -7  -6   7    1.08    0.13   1
   7   6  -7    1.29    0.13   1
   7   6  -7    1.08    0.11   1
   6  -6  -7    3.30    0.17   1
  -6  -6   7    3.05    0.19   1
  -6  -6   7    3.42    0.15   1
   6   6  -7    3.21    0.17   1
   6   6  -7    2.98    0.18   1
   5  -6  -7    1.56    0.13   1
  -5  -6   7    1.52    0.15   1
  -5  -6   7    1.67    0.12   1
   5   6  -7    1.47    0.12   1
   5   6  -7    1.87    0.14   1
   4  -6  -7    8.76    0.28   1
  -4  -6   7    8.14    0.30   1
  -4  -6   7    8.62    0.26   1
   4   6  -7    8.65    0.28   1
   4   6  -7    8.73    0.28   1
  -3  -6   7    1.29    0.13   1
  -3  -6   7    1.45    0.11   1
   3  -6  -7    1.20    0.12   1
   3   6  -7    1.58    0.13   1
   3   6  -7    1.55    0.12   1
   2  -6  -7    8.26    0.27   1
  -2  -6   7    8.35    0.24   1
  -2  -6   7    7.84    0.29   1
   2   6  -7    7.30    0.26   1
   2   6  -7    8.12    0.26   1
   1  -6  -7    5.40    0.22   1
  -1  -6   7    5.77    0.24   1
  -1  -6   7    5.80    0.20   1
   1   6  -7    5.83    0.20   1
   1   6  -7    5.65    0.21   1
   0  -6   7    9.00    0.27   1
   0  -6  -7    9.38    0.30   1
   0  -6   7    9.53    0.32   1
   0  -6  -7    9.52    0.27   1
   0   6  -7    9.38    0.29   1
   0   6  -7    9.39    0.27   1
  -1  -6  -7    1.39    0.13   1
  -1  -6  -7    1.66    0.11   1
   1  -6   7    1.89    0.13   1
   1  -6   7    1.52    0.14   1
  -1   6  -7    1.70    0.11   1
  -1   6  -7    1.54    0.12   1
   2  -6   7    6.80    0.27   1
  -2  -6  -7    7.22    0.26   1
   2  -6   7    6.72    0.24   1
  -2  -6  -7    6.77    0.24   1
  -2   6  -7    7.35    0.21   1
  -2   6  -7    7.12    0.24   1
   3  -6   7    0.08    0.08   1
  -3  -6  -7    0.09    0.08   1
   3  -6   7    0.00    0.09   1
  -3  -6  -7   -0.02    0.07   1
  -3   6  -7    0.06    0.07   1
  -4  -6  -7    0.79    0.11   1
   4  -6   7    1.00    0.11   1
  -4  -6  -7    0.73    0.12   1
  -4   6  -7    0.80    0.10   1
   5  -6   7    0.60    0.10   1
  -5  -6  -7    0.46    0.11   1
  -5  -6  -7    0.59    0.11   1
  -5   6  -7    0.73    0.10   1
   6  -6   7    5.16    0.22   1
  -6  -6  -7    5.02    0.24   1
  -6  -6  -7    5.26    0.23   1
  -6   6  -7    5.10    0.22   1
  -7  -6  -7    2.22    0.18   1
   7  -6   7    1.95    0.16   1
  -7  -6  -7    2.29    0.17   1
  -7   6  -7    2.01    0.15   1
  -8  -6  -7   19.58    0.57   1
  -8  -6  -7   19.84    0.56   1
  -8   6  -7   20.70    0.53   1
  -9  -6  -7    6.02    0.27   1
   9   6   7    5.88    0.26   1
 -10  -6  -7    8.24    0.34   1
  10   6   7    8.99    0.33   1
  10   6   7    8.90    0.33   1
 -11  -6  -7    2.02    0.19   1
  11   6   7    1.86    0.17   1
 -12  -6  -7   26.74    0.74   1
  12   6   7   26.35    0.71   1
 -13  -6  -7    3.92    0.26   1
  13   6   7    4.29    0.24   1
 -15  -7   7    6.89    0.34   1
  15   7  -7    6.40    0.26   1
  15   7  -7    6.82    0.33   1
  14  -7  -7    6.19    0.30   1
 -14  -7   7    5.58    0.31   1
  14   7  -7    5.62    0.25   1
  14   7  -7    5.74    0.31   1
 -13  -7   7    1.69    0.19   1
  13  -7  -7    1.60    0.17   1
  13   7  -7    1.69    0.19   1
  13   7  -7    1.78    0.16   1
 -12  -7   7    2.68    0.23   1
  12  -7  -7    2.63    0.20   1
 -12  -7   7    2.88    0.19   1
  12   7  -7    2.68    0.19   1
  12   7  -7    2.88    0.23   1
 -11  -7   7    0.39    0.11   1
 -11  -7   7    0.37    0.13   1
  11  -7  -7    0.41    0.12   1
  11   7  -7    0.18    0.10   1
  11   7  -7    0.36    0.13   1
 -10  -7   7   16.99    0.46   1
 -10  -7   7   16.81    0.51   1
  10  -7  -7   16.16    0.48   1
  10   7  -7   15.94    0.50   1
  10   7  -7   15.87    0.46   1
   9  -7  -7    1.22    0.15   1
  -9  -7   7    1.64    0.14   1
  -9  -7   7    1.46    0.16   1
   9   7  -7    1.68    0.15   1
   9   7  -7    1.59    0.16   1
   8  -7  -7   12.44    0.38   1
  -8  -7   7   12.35    0.36   1
  -8  -7   7   11.88    0.40   1
   8   7  -7   11.62    0.37   1
   8   7  -7   11.88    0.39   1
   7  -7  -7    3.52    0.19   1
  -7  -7   7    3.47    0.21   1
  -7  -7   7    3.55    0.18   1
   7   7  -7    3.43    0.19   1
   7   7  -7    3.55    0.21   1
  -6  -7   7    1.41    0.15   1
   6  -7  -7    1.69    0.15   1
  -6  -7   7    1.57    0.13   1
   6   7  -7    1.70    0.14   1
   6   7  -7    1.64    0.15   1
  -5  -7   7    0.15    0.08   1
   5  -7  -7    0.27    0.09   1
  -5  -7   7    0.27    0.11   1
   5   7  -7    0.32    0.11   1
   5   7  -7    0.21    0.09   1
   4  -7  -7    0.92    0.12   1
  -4  -7   7    1.15    0.11   1
  -4  -7   7    1.08    0.13   1
   4   7  -7    0.88    0.12   1
   4   7  -7    0.96    0.12   1
  -3  -7   7   -0.07    0.09   1
   3  -7  -7    0.01    0.09   1
  -3  -7   7    0.08    0.08   1
   3   7  -7   -0.02    0.08   1
   3   7  -7    0.17    0.09   1
   2  -7  -7    7.20    0.27   1
  -2  -7   7    7.16    0.24   1
  -2  -7   7    7.45    0.29   1
   2   7  -7    7.48    0.26   1
   2   7  -7    7.54    0.26   1
  -1  -7   7    0.44    0.09   1
   1  -7  -7    0.43    0.10   1
  -1  -7   7    0.41    0.11   1
   1   7  -7    0.33    0.09   1
   1   7  -7    0.33    0.09   1
   0  -7   7   12.91    0.37   1
   0  -7   7   12.91    0.40   1
   0  -7  -7   12.60    0.39   1
   0   7  -7   13.41    0.38   1
   0   7  -7   13.57    0.37   1
   1  -7   7    0.55    0.11   1
  -1  -7  -7    0.37    0.10   1
   1  -7   7    0.46    0.09   1
  -1   7  -7    0.42    0.09   1
  -1   7  -7    0.46    0.09   1
  -2  -7  -7    1.68    0.15   1
   2  -7   7    2.13    0.17   1
  -2  -7  -7    1.54    0.12   1
   2  -7   7    2.02    0.14   1
  -2   7  -7    1.81    0.17   1
  -2   7  -7    1.73    0.14   1
  -3  -7  -7    4.30    0.20   1
   3  -7   7    4.08    0.19   1
  -3  -7  -7    4.02    0.21   1
  -3   7  -7    4.16    0.19   1
  -4  -7  -7   12.62    0.38   1
   4  -7   7   12.78    0.39   1
  -4  -7  -7   13.49    0.41   1
  -4   7  -7   13.01    0.38   1
  -5  -7  -7    0.32    0.12   1
  -5  -7  -7    0.74    0.11   1
   5  -7   7    0.61    0.11   1
  -5   7  -7    0.67    0.10   1
   6  -7   7    5.49    0.24   1
  -6  -7  -7    5.36    0.26   1
  -6  -7  -7    5.46    0.25   1
  -6   7  -7    5.46    0.22   1
   6   7   7    5.09    0.24   1
   7  -7   7   10.91    0.37   1
  -7  -7  -7   10.05    0.36   1
  -7  -7  -7   10.50    0.38   1
   7   7   7   10.30    0.36   1
  -7   7  -7   10.35    0.33   1
  -8  -7  -7   16.90    0.50   1
   8  -7   7   16.05    0.49   1
  -8  -7  -7   16.42    0.51   1
   8   7   7   16.64    0.49   1
  -9  -7  -7    0.19    0.14   1
  -9  -7  -7    0.39    0.12   1
   9   7   7    0.40    0.12   1
 -10  -7  -7    1.89    0.20   1
 -10  -7  -7    1.88    0.18   1
  10   7   7    1.65    0.18   1
  10   7   7    1.72    0.17   1
 -11  -7  -7    1.66    0.18   1
 -11  -7  -7    1.66    0.20   1
  11   7   7    1.94    0.19   1
  14  -8  -7    0.95    0.16   1
 -14  -8   7    0.30    0.15   1
  14   8  -7    0.72    0.14   1
  14   8  -7    0.56    0.17   1
 -13  -8   7   -0.01    0.13   1
  13  -8  -7    0.23    0.13   1
  13   8  -7    0.15    0.14   1
  13   8  -7    0.57    0.12   1
 -12  -8   7    2.83    0.24   1
  12  -8  -7    2.87    0.22   1
  12   8  -7    2.67    0.20   1
  12   8  -7    2.83    0.24   1
  11  -8  -7    1.99    0.18   1
 -11  -8   7    2.46    0.19   1
 -11  -8   7    1.78    0.20   1
  11   8  -7    1.84    0.18   1
  11   8  -7    1.86    0.20   1
 -10  -8   7    4.07    0.25   1
 -10  -8   7    5.16    0.23   1
  10  -8  -7    4.35    0.24   1
  10   8  -7    4.51    0.26   1
  10   8  -7    4.38    0.24   1
  -9  -8   7    0.04    0.11   1
   9  -8  -7    0.12    0.11   1
  -9  -8   7    0.02    0.10   1
   9   8  -7    0.18    0.10   1
   9   8  -7    0.13    0.11   1
  -8  -8   7    1.48    0.17   1
  -8  -8   7    1.96    0.16   1
   8  -8  -7    1.93    0.17   1
   8   8  -7    1.80    0.16   1
   8   8  -7    1.75    0.18   1
  -7  -8   7   11.02    0.35   1
   7  -8  -7   10.71    0.37   1
  -7  -8   7   10.61    0.38   1
   7   8  -7   11.19    0.38   1
   7   8  -7   10.19    0.35   1
   6  -8  -7    2.07    0.18   1
  -6  -8   7    2.13    0.18   1
  -6  -8   7    2.10    0.15   1
   6   8  -7    2.18    0.18   1
   6   8  -7    2.14    0.17   1
   5  -8  -7    0.81    0.13   1
  -5  -8   7    0.84    0.15   1
  -5  -8   7    0.99    0.12   1
   5   8  -7    0.77    0.12   1
   5   8  -7    1.19    0.14   1
  -4  -8   7    4.18    0.20   1
  -4  -8   7    3.84    0.24   1
   4  -8  -7    4.02    0.22   1
   4   8  -7    3.55    0.20   1
   4   8  -7    3.87    0.23   1
  -3  -8   7   55.17    1.27   1
  -3  -8   7   55.84    1.31   1
   3  -8  -7   55.74    1.30   1
   3   8  -7   54.76    1.29   1
   3   8  -7   58.20    1.31   1
  -2  -8   7   13.22    0.42   1
  -2  -8   7   13.16    0.39   1
   2  -8  -7   12.71    0.41   1
   2   8  -7   13.05    0.40   1
   2   8  -7   13.75    0.41   1
  -2   8   7   13.18    0.38   1
   1  -8  -7    0.82    0.13   1
  -1  -8   7    0.95    0.12   1
  -1  -8   7    0.93    0.13   1
   1   8  -7    0.97    0.13   1
  -1   8   7    0.88    0.11   1
   1   8  -7    0.92    0.12   1
   0  -8   7    0.13    0.10   1
   0  -8   7   -0.01    0.09   1
   0  -8  -7    0.13    0.10   1
   0   8   7   -0.08    0.07   1
   0   8  -7    0.03    0.09   1
   0   8  -7    0.06    0.09   1
   1  -8   7   17.17    0.46   1
  -1  -8  -7   16.54    0.49   1
   1  -8   7   16.29    0.49   1
  -1   8  -7   16.39    0.47   1
   1   8   7   16.30    0.46   1
  -1   8  -7   16.64    0.45   1
  -2  -8  -7    0.60    0.12   1
   2  -8   7    0.46    0.12   1
   2  -8   7    0.51    0.10   1
  -2   8  -7    0.44    0.10   1
   2   8   7    0.40    0.10   1
   3  -8   7   10.61    0.35   1
  -3  -8  -7   10.05    0.36   1
   3   8   7   10.58    0.35   1
  -3   8  -7   10.73    0.34   1
   4  -8   7    8.76    0.31   1
  -4  -8  -7    8.47    0.33   1
  -4   8  -7    8.07    0.29   1
   4   8   7    9.23    0.32   1
   5  -8   7   20.32    0.55   1
  -5  -8  -7   19.26    0.54   1
  -5  -8  -7   18.93    0.56   1
  -5   8  -7   18.59    0.52   1
   5   8   7   19.17    0.54   1
  -6  -8  -7    0.48    0.13   1
   6  -8   7    0.46    0.12   1
  -6  -8  -7    0.60    0.12   1
  -6   8  -7    0.52    0.10   1
   6   8   7    0.58    0.12   1
  -7  -8  -7    2.10    0.18   1
  -7  -8  -7    2.34    0.21   1
   7  -8   7    1.98    0.18   1
   7   8   7    2.19    0.19   1
  -8  -8  -7   -0.01    0.12   1
   8  -8   7    0.10    0.13   1
  -8  -8  -7    0.01    0.11   1
   8   8   7   -0.08    0.10   1
  -9  -8  -7    0.07    0.13   1
  -9  -8  -7    0.39    0.13   1
   9  -8   7    0.36    0.14   1
   9   8   7    0.27    0.12   1
 -10  -8  -7    2.88    0.23   1
 -10  -8  -7    3.04    0.25   1
  10   8   7    3.27    0.25   1
  10   8   7    3.19    0.22   1
 -12  -9   7   -0.24    0.13   1
  12  -9  -7    0.08    0.12   1
  12   9  -7    0.00    0.14   1
  12   9  -7   -0.05    0.10   1
 -11  -9   7   -0.26    0.12   1
  11  -9  -7    0.14    0.12   1
  11   9  -7    0.09    0.11   1
  11   9  -7    0.21    0.14   1
  10  -9  -7    4.24    0.25   1
 -10  -9   7    3.82    0.25   1
  10   9  -7    4.78    0.28   1
  10   9  -7    4.17    0.25   1
   9  -9  -7   16.07    0.49   1
  -9  -9   7   14.74    0.46   1
  -9  -9   7   14.16    0.49   1
   9   9  -7   14.45    0.47   1
   9   9  -7   15.33    0.50   1
  -8  -9   7    4.53    0.23   1
   8  -9  -7    4.25    0.25   1
  -8  -9   7    4.01    0.26   1
   8   9  -7    3.83    0.27   1
   8   9  -7    4.56    0.24   1
  -7  -9   7    2.47    0.21   1
   7  -9  -7    2.75    0.21   1
  -7  -9   7    2.67    0.18   1
   7   9  -7    2.53    0.20   1
   7   9  -7    2.39    0.21   1
   6  -9  -7    0.85    0.15   1
  -6  -9   7    0.67    0.14   1
  -6  -9   7    0.83    0.13   1
   6   9  -7    0.87    0.15   1
   6   9  -7    0.84    0.15   1
  -5  -9   7   14.69    0.43   1
   5  -9  -7   14.01    0.45   1
  -5  -9   7   13.56    0.45   1
   5   9  -7   13.76    0.45   1
   5   9  -7   14.22    0.44   1
   4  -9  -7    0.16    0.12   1
  -4  -9   7    0.07    0.11   1
  -4  -9   7    0.02    0.11   1
   4   9  -7    0.13    0.11   1
   4   9  -7    0.28    0.11   1
  -3  -9   7    3.73    0.22   1
   3  -9  -7    3.39    0.23   1
  -3  -9   7    3.55    0.21   1
   3   9  -7    3.72    0.22   1
   3   9  -7    3.85    0.22   1
  -2  -9   7    5.63    0.25   1
   2  -9  -7    6.19    0.28   1
  -2  -9   7    6.02    0.27   1
   2   9  -7    6.01    0.26   1
   2   9  -7    5.81    0.26   1
  -1  -9   7   39.00    0.95   1
   1  -9  -7   38.54    0.98   1
  -1  -9   7   39.80    0.98   1
  -1   9   7   39.48    0.95   1
   1   9  -7   40.45    0.96   1
   1   9  -7   39.17    0.97   1
   0  -9   7    0.26    0.11   1
   0  -9   7    0.33    0.11   1
   0  -9  -7    0.11    0.11   1
   0   9  -7    0.02    0.10   1
   0   9   7    0.14    0.09   1
   0   9  -7    0.00    0.10   1
   1  -9   7    6.61    0.30   1
  -1  -9  -7    7.19    0.30   1
   1  -9   7    6.88    0.28   1
   1   9   7    6.35    0.27   1
  -1   9  -7    6.50    0.27   1
  -2  -9  -7    3.48    0.23   1
   2  -9   7    3.41    0.21   1
   2   9   7    3.70    0.21   1
  -2   9  -7    3.37    0.20   1
   3  -9   7   21.66    0.59   1
  -3  -9  -7   21.38    0.62   1
   3   9   7   22.07    0.60   1
  -3   9  -7   21.64    0.59   1
   4  -9   7    0.11    0.10   1
  -4  -9  -7    0.03    0.13   1
   4   9   7    0.07    0.10   1
  -4   9  -7    0.03    0.09   1
   5  -9   7   12.62    0.41   1
  -5  -9  -7   12.56    0.44   1
   5   9   7   12.82    0.42   1
  -5   9  -7   10.94    0.43   1
   6  -9   7    0.29    0.13   1
  -6  -9  -7    0.32    0.14   1
   6   9   7    0.40    0.13   1
  -7  -9  -7   11.10    0.42   1
   7  -9   7   10.90    0.39   1
   7   9   7   11.43    0.41   1
   8  -9   7    0.14    0.13   1
  -8  -9  -7   -0.13    0.12   1
   8   9   7   -0.09    0.11   1
  10 -10  -7    0.51    0.15   1
  10  10  -7    0.24    0.16   1
   9 -10  -7    2.98    0.23   1
   9  10  -7    3.09    0.23   1
   9  10  -7    2.58    0.24   1
   8 -10  -7    8.91    0.36   1
   8  10  -7    7.97    0.35   1
   8  10  -7    8.72    0.37   1
   7 -10  -7    0.56    0.15   1
   7  10  -7    0.36    0.15   1
   7  10  -7    0.46    0.13   1
  -6 -10   7    0.68    0.14   1
   6 -10  -7    0.75    0.15   1
  -6 -10   7    0.45    0.13   1
   6  10  -7    0.85    0.15   1
   6  10  -7    0.76    0.15   1
  -5 -10   7    0.13    0.12   1
  -5 -10   7    0.02    0.12   1
   5 -10  -7    0.03    0.12   1
   5  10  -7   -0.01    0.11   1
   5  10  -7    0.15    0.11   1
  -4 -10   7    7.43    0.31   1
  -4 -10   7    7.18    0.32   1
   4 -10  -7    7.82    0.34   1
   4  10  -7    7.47    0.33   1
   4  10  -7    6.95    0.32   1
  -3 -10   7    0.22    0.12   1
   3 -10  -7    0.36    0.13   1
  -3 -10   7    0.18    0.11   1
   3  10  -7    0.12    0.11   1
   3  10  -7    0.15    0.13   1
  -2 -10   7    0.56    0.13   1
   2 -10  -7    0.31    0.13   1
  -2 -10   7    0.32    0.11   1
   2  10  -7    0.27    0.12   1
   2  10  -7    0.17    0.12   1
  -1 -10   7    2.17    0.18   1
   1 -10  -7    1.69    0.19   1
  -1 -10   7    1.75    0.17   1
   1  10  -7    1.71    0.17   1
   1  10  -7    2.11    0.19   1
   0 -10  -7    9.88    0.39   1
   0 -10   7    9.60    0.36   1
   0 -10   7    9.27    0.34   1
   0  10  -7    9.31    0.35   1
   0  10   7    8.92    0.34   1
   1 -10   7    2.07    0.18   1
  -1 -10  -7    1.96    0.20   1
  -1  10  -7    2.03    0.18   1
   1  10   7    2.10    0.18   1
  -2 -10  -7    1.05    0.17   1
   2 -10   7    1.10    0.16   1
   2  10   7    1.03    0.15   1
  -2  10  -7    1.33    0.15   1
   3 -10   7   -0.03    0.11   1
  -3 -10  -7    0.01    0.12   1
   3  10   7   -0.07    0.10   1
  -3  10  -7   -0.03    0.11   1
   4 -10   7    3.13    0.24   1
  -4 -10  -7    2.89    0.23   1
   4  10   7    2.92    0.21   1
   5 -10   7    0.26    0.13   1
  -5 -10  -7    0.44    0.15   1
   5  10   7    0.33    0.13   1
  -6 -10  -7   -0.15    0.12   1
   6 -10   7    0.18    0.14   1
   6  10   7    0.02    0.12   1
   5 -11  -7    0.26    0.15   1
   5  11  -7    0.17    0.14   1
   5  11  -7    0.33    0.15   1
   4 -11  -7    0.04    0.13   1
   4  11  -7    0.15    0.12   1
   4  11  -7    0.03    0.13   1
   3 -11  -7    1.17    0.18   1
  -3 -11   7    1.54    0.25   1
   3  11  -7    1.30    0.18   1
   3  11  -7    1.54    0.19   1
   2 -11  -7    1.14    0.18   1
  -2 -11   7    1.23    0.17   1
   2  11  -7    1.00    0.16   1
   1 -11  -7    0.02    0.13   1
  -1 -11   7   -0.02    0.12   1
   1  11  -7    0.02    0.13   1
   0 -11  -7    2.19    0.21   1
   0 -11   7    2.29    0.20   1
   0  11  -7    2.50    0.21   1
   1 -11   7    2.29    0.20   1
  -1 -11  -7    2.14    0.22   1
  -1  11  -7    2.44    0.21   1
   1  11   7    2.21    0.29   1
 -19   0   8   -0.10    0.13   1
 -18   0   8    8.19    0.37   1
 -17   0   8   -0.12    0.12   1
 -16   0   8    4.23    0.26   1
 -15   0   8   -0.10    0.10   1
 -14   0   8   22.77    0.63   1
  13   0  -8    0.04    0.09   1
 -13   0   8   -0.11    0.09   1
 -12   0   8   40.86    0.98   1
  12   0  -8   40.45    0.97   1
 -11   0   8    0.05    0.08   1
  11   0  -8   -0.04    0.08   1
 -10   0   8   41.56    1.00   1
  10   0  -8   43.94    1.00   1
  -9   0   8   -0.02    0.07   1
   9   0  -8    0.06    0.07   1
   8   0  -8  189.51    4.06   1
  -8   0   8  191.10    4.06   1
   7   0  -8    0.01    0.02   1
   7   0  -8    0.10    0.07   1
   7   0  -8    0.00    0.02   1
  -7   0   8    0.03    0.06   1
   6   0  -8  106.57    2.22   1
   6   0  -8  104.03    2.27   1
  -6   0   8  105.06    2.27   1
  -5   0   8    0.04    0.05   1
  -5   0   8    0.01    0.03   1
   5   0  -8    0.01    0.03   1
  -4   0   8  177.41    3.73   1
   4   0  -8  174.59    3.77   1
  -3   0   8    0.08    0.06   1
   3   0  -8    0.05    0.04   1
   2   0  -8   20.42    0.48   1
  -2   0   8   21.21    0.49   1
   2   0  -8   20.43    0.43   1
   2   0  -8   20.16    0.43   1
   1   0  -8    0.00    0.04   1
  -1   0   8   -0.01    0.05   1
   0   0  -8   95.43    2.07   1
   0   0   8   97.77    2.08   1
  -1   0  -8   -0.01    0.05   1
   1   0   8   -0.01    0.05   1
   2   0   8   13.42    0.35   1
  -2   0  -8   13.56    0.35   1
  -3   0  -8    0.07    0.06   1
  -4   0  -8    1.04    0.10   1
  -5   0  -8    0.04    0.07   1
  -6   0  -8    2.77    0.15   1
  -7   0  -8   -0.03    0.07   1
  -8   0  -8    1.62    0.13   1
  -9   0  -8    0.01    0.08   1
 -10   0  -8   35.34    0.86   1
 -11   0  -8    0.13    0.10   1
 -12   0  -8    1.91    0.17   1
 -13   0  -8    0.09    0.10   1
 -14   0  -8   20.70    0.59   1
 -19  -1   8    1.66    0.21   1
 -19   1   8    2.10    0.22   1
 -18  -1   8    5.47    0.31   1
 -18   1   8    5.99    0.32   1
 -17  -1   8    5.17    0.30   1
 -17   1   8    5.77    0.30   1
 -16  -1   8   38.70    0.99   1
  16   1  -8   38.71    0.97   1
 -16   1   8   38.19    0.99   1
 -15  -1   8    0.42    0.13   1
  15   1  -8    0.88    0.14   1
 -15   1   8    0.33    0.12   1
 -14  -1   8    0.02    0.10   1
  14   1  -8    0.06    0.10   1
 -14   1   8    0.00    0.09   1
 -13  -1   8   16.94    0.50   1
  13   1  -8   16.72    0.48   1
 -13   1   8   17.05    0.49   1
 -12  -1   8   20.96    0.58   1
  12   1  -8   21.52    0.57   1
 -12   1   8   22.04    0.58   1
 -11  -1   8    3.69    0.18   1
 -11   1   8    3.74    0.19   1
  11   1  -8    3.70    0.17   1
 -10  -1   8   10.67    0.34   1
  10   1  -8   10.56    0.32   1
  10   1  -8   11.22    0.24   1
 -10   1   8   10.86    0.33   1
  -9  -1   8    1.50    0.13   1
   9   1  -8    2.04    0.08   1
  -9   1   8    2.21    0.14   1
   9   1  -8    1.69    0.13   1
  -8  -1   8   57.99    1.34   1
   8   1  -8   60.17    1.27   1
  -8   1   8   60.77    1.33   1
   8   1  -8   59.12    1.33   1
  -7  -1   8    5.23    0.20   1
   7   1  -8    5.36    0.20   1
   7   1  -8    5.63    0.16   1
  -7   1   8    5.57    0.19   1
   6  -1  -8    0.05    0.07   1
   6  -1  -8    0.05    0.03   1
  -6  -1   8    0.02    0.03   1
  -6  -1   8    0.01    0.06   1
   6  -1  -8    0.05    0.07   1
  -6   1   8    0.06    0.05   1
   6   1  -8    0.02    0.03   1
   6   1  -8    0.33    0.07   1
   5  -1  -8    1.96    0.07   1
   5  -1  -8    2.15    0.07   1
  -5  -1   8    1.88    0.12   1
   5   1  -8    2.02    0.11   1
  -5   1   8    1.96    0.10   1
   5   1  -8    2.08    0.09   1
  -4  -1   8    2.72    0.13   1
   4  -1  -8    2.58    0.08   1
   4  -1  -8    2.56    0.09   1
   4   1  -8    2.61    0.10   1
  -4   1   8    2.79    0.12   1
   4   1  -8    2.45    0.12   1
   3  -1  -8    3.71    0.12   1
   3  -1  -8    3.65    0.10   1
  -3  -1   8    3.49    0.14   1
   3   1  -8    3.39    0.13   1
  -3   1   8    3.81    0.13   1
   3   1  -8    3.40    0.13   1
   2  -1  -8   15.71    0.37   1
   2  -1  -8   15.06    0.34   1
  -2  -1   8   15.56    0.40   1
  -2   1   8   16.20    0.38   1
   2   1  -8   15.60    0.37   1
   2   1  -8   14.80    0.37   1
  -1  -1   8    0.42    0.06   1
   1  -1  -8    0.30    0.05   1
   1  -1  -8    0.32    0.04   1
   1   1  -8    0.37    0.03   1
   1   1  -8    0.32    0.06   1
  -1   1   8    0.36    0.06   1
   0  -1  -8    7.51    0.22   1
   0  -1   8    7.51    0.23   1
   0   1   8    7.63    0.21   1
   0   1  -8    7.24    0.22   1
   1  -1   8    0.25    0.07   1
  -1  -1  -8    0.24    0.06   1
  -1   1  -8    0.27    0.05   1
   1   1   8    0.18    0.05   1
  -2  -1  -8    6.12    0.20   1
   2  -1   8    6.11    0.21   1
  -2   1  -8    5.62    0.19   1
   3  -1   8    1.74    0.05   1
  -3  -1  -8    1.64    0.11   1
  -3   1  -8    1.78    0.11   1
  -4  -1  -8   15.23    0.40   1
  -4   1  -8   15.32    0.40   1
  -5  -1  -8    7.31    0.24   1
  -5   1  -8    7.23    0.24   1
  -6  -1  -8    1.25    0.12   1
  -6   1  -8    1.35    0.12   1
  -7  -1  -8    0.70    0.10   1
  -7   1  -8    0.61    0.09   1
  -8  -1  -8    0.35    0.08   1
  -8   1  -8    0.14    0.08   1
  -9  -1  -8    9.44    0.31   1
  -9   1  -8    9.11    0.31   1
 -10  -1  -8    0.83    0.12   1
 -10   1  -8    0.88    0.12   1
 -11  -1  -8    0.09    0.09   1
 -11   1  -8    0.04    0.09   1
 -12  -1  -8    3.14    0.21   1
 -12   1  -8    2.74    0.20   1
 -13  -1  -8    2.64    0.20   1
 -13   1  -8    2.62    0.19   1
 -14  -1  -8    0.99    0.16   1
 -15  -1  -8    1.08    0.16   1
 -19  -2   8   12.31    0.49   1
 -19   2   8   11.92    0.46   1
 -18  -2   8    0.10    0.14   1
 -18   2   8   -0.06    0.14   1
  18   2  -8    0.10    0.12   1
 -17  -2   8    1.11    0.17   1
 -17   2   8    0.85    0.15   1
  17   2  -8    1.13    0.16   1
 -16  -2   8    0.13    0.13   1
 -16   2   8    0.42    0.13   1
  16   2  -8    0.42    0.13   1
 -15  -2   8   12.43    0.44   1
 -15   2   8   13.19    0.43   1
  15   2  -8   13.35    0.43   1
 -14  -2   8    0.32    0.12   1
 -14   2   8    0.32    0.11   1
  14   2  -8    0.17    0.11   1
 -13  -2   8    2.45    0.19   1
 -13   2   8    1.68    0.15   1
  13   2  -8    1.81    0.16   1
 -12  -2   8    0.16    0.10   1
  12   2  -8    0.14    0.09   1
 -12   2   8    0.16    0.08   1
  12   2  -8    0.16    0.04   1
 -11  -2   8   50.86    1.22   1
  11   2  -8   51.01    1.21   1
  11   2  -8   54.43    1.13   1
 -11   2   8   52.31    1.20   1
 -10  -2   8    1.89    0.16   1
 -10   2   8    2.08    0.13   1
  10   2  -8    1.65    0.12   1
  10   2  -8    1.89    0.09   1
  -9  -2   8   14.32    0.42   1
   9  -2  -8   14.83    0.37   1
   9   2  -8   14.56    0.41   1
   9   2  -8   15.35    0.36   1
  -9   2   8   15.34    0.40   1
  -8  -2   8    0.06    0.06   1
   8  -2  -8   -0.06    0.05   1
   8   2  -8    0.02    0.04   1
   8   2  -8   -0.02    0.05   1
  -8   2   8    0.02    0.05   1
  -7  -2   8    5.58    0.20   1
   7  -2  -8    5.66    0.17   1
  -7   2   8    5.37    0.18   1
   7   2  -8    5.35    0.20   1
   7   2  -8    5.47    0.17   1
  -6  -2   8    0.03    0.07   1
   6  -2  -8   -0.04    0.04   1
  -6  -2   8    0.03    0.03   1
   6   2  -8    0.03    0.05   1
   6   2  -8    0.01    0.06   1
  -6   2   8    0.02    0.04   1
  -5  -2   8    3.27    0.08   1
  -5  -2   8    3.30    0.14   1
   5  -2  -8    3.29    0.11   1
   5  -2  -8    3.47    0.08   1
   5   2  -8    3.24    0.14   1
  -5   2   8    3.10    0.12   1
   5   2  -8    3.10    0.12   1
   4  -2  -8    2.36    0.08   1
   4  -2  -8    2.34    0.09   1
  -4  -2   8    2.37    0.14   1
  -4  -2   8    2.45    0.06   1
   4   2  -8    2.19    0.11   1
   4   2  -8    2.56    0.12   1
  -4   2   8    2.55    0.10   1
   3  -2  -8  121.09    2.55   1
   3  -2  -8  121.90    2.55   1
  -3  -2   8  118.94    2.60   1
  -3   2   8  124.39    2.56   1
   3   2  -8  116.73    2.57   1
   3   2  -8  121.44    2.58   1
  -2  -2   8    1.92    0.13   1
   2  -2  -8    2.06    0.09   1
   2  -2  -8    2.09    0.09   1
  -2   2   8    2.12    0.09   1
   2   2  -8    1.98    0.10   1
   2   2  -8    2.10    0.10   1
   1  -2  -8  238.64    5.33   1
   1  -2  -8  242.74    5.16   1
  -1  -2   8  245.05    5.29   1
   1   2  -8  247.72    5.26   1
   1   2  -8  247.64    5.31   1
  -1   2   8  253.15    5.20   1
   0  -2  -8    2.10    0.11   1
   0  -2   8    2.31    0.14   1
   0  -2  -8    2.50    0.10   1
   0   2  -8    2.33    0.09   1
   0   2  -8    2.30    0.12   1
   0   2   8    2.46    0.09   1
   1  -2   8    0.85    0.09   1
  -1  -2  -8    1.11    0.09   1
  -1   2  -8    1.07    0.09   1
  -2  -2  -8    0.27    0.06   1
   2  -2   8    0.32    0.07   1
  -2   2  -8    0.33    0.06   1
  -3  -2  -8    1.13    0.10   1
   3  -2   8    1.07    0.11   1
  -3   2  -8    1.27    0.10   1
  -4  -2  -8    0.23    0.07   1
  -4   2  -8    0.29    0.07   1
  -5  -2  -8   54.90    1.24   1
  -5   2  -8   55.44    1.24   1
  -6  -2  -8    0.98    0.11   1
  -6   2  -8    1.09    0.11   1
  -7  -2  -8   23.59    0.61   1
  -7   2  -8   24.52    0.60   1
  -8  -2  -8    0.07    0.09   1
  -8   2  -8   -0.06    0.07   1
  -9  -2  -8    0.55    0.11   1
  -9   2  -8    0.58    0.10   1
 -10  -2  -8   -0.08    0.09   1
 -10   2  -8    0.10    0.09   1
 -11  -2  -8    0.11    0.11   1
 -11   2  -8    0.14    0.10   1
 -12  -2  -8    0.20    0.11   1
 -12   2  -8   -0.02    0.09   1
 -13  -2  -8    2.20    0.19   1
  13   2   8    2.43    0.17   1
 -14  -2  -8    0.28    0.12   1
  14   2   8   -0.10    0.09   1
 -18  -3   8    9.42    0.42   1
 -18   3   8    8.88    0.38   1
  18   3  -8    9.56    0.38   1
 -17  -3   8    7.93    0.37   1
 -17   3   8    7.46    0.33   1
  17   3  -8    8.01    0.34   1
 -16  -3   8   15.43    0.53   1
  16   3  -8   16.99    0.52   1
 -16   3   8   16.88    0.51   1
 -15  -3   8    2.88    0.23   1
 -15   3   8    3.01    0.20   1
  15   3  -8    2.89    0.21   1
 -14  -3   8    0.51    0.14   1
 -14   3   8    0.38    0.12   1
  14   3  -8    0.37    0.12   1
 -13  -3   8    9.63    0.36   1
  13   3  -8    9.47    0.34   1
 -13   3   8    9.64    0.33   1
  13   3  -8    9.89    0.26   1
 -12  -3   8    4.46    0.23   1
 -12   3   8    4.31    0.20   1
  12   3  -8    4.54    0.22   1
  12   3  -8    4.50    0.16   1
  11  -3  -8    8.54    0.27   1
 -11  -3   8    8.29    0.30   1
 -11   3   8    8.67    0.28   1
  11   3  -8    8.25    0.30   1
  11   3  -8    8.63    0.24   1
  10  -3  -8    1.92    0.13   1
 -10  -3   8    2.06    0.15   1
 -10   3   8    2.36    0.13   1
  10   3  -8    1.93    0.13   1
  10   3  -8    1.96    0.11   1
  -9  -3   8    7.87    0.29   1
   9  -3  -8    8.40    0.25   1
   9   3  -8    7.99    0.28   1
   9   3  -8    8.59    0.24   1
  -9   3   8    8.33    0.25   1
   8  -3  -8   55.09    1.22   1
  -8  -3   8   56.50    1.20   1
  -8  -3   8   53.68    1.26   1
  -8   3   8   54.99    1.23   1
   8   3  -8   57.03    1.22   1
   8   3  -8   54.42    1.25   1
  -7  -3   8    3.57    0.18   1
   7  -3  -8    3.94    0.15   1
  -7  -3   8    3.98    0.13   1
   7   3  -8    3.89    0.15   1
  -7   3   8    3.77    0.14   1
   7   3  -8    3.85    0.17   1
  -6  -3   8    5.72    0.15   1
   6  -3  -8    5.57    0.17   1
  -6  -3   8    5.22    0.20   1
   6   3  -8    5.32    0.18   1
  -6   3   8    5.23    0.17   1
   6   3  -8    5.59    0.20   1
  -5  -3   8   20.44    0.52   1
  -5  -3   8   20.92    0.46   1
   5  -3  -8   20.91    0.48   1
   5   3  -8   20.76    0.50   1
   5   3  -8   20.81    0.51   1
  -5   3   8   19.88    0.47   1
  -4  -3   8   28.57    0.70   1
   4  -3  -8   29.71    0.65   1
  -4  -3   8   28.85    0.63   1
   4  -3  -8   29.30    0.62   1
   4   3  -8   27.74    0.66   1
   4   3  -8   29.34    0.67   1
  -4   3   8   28.14    0.64   1
  -3  -3   8    0.08    0.03   1
   3  -3  -8    0.03    0.04   1
   3  -3  -8    0.06    0.04   1
  -3  -3   8    0.08    0.06   1
   3   3  -8    0.06    0.05   1
  -3   3   8    0.14    0.03   1
   3   3  -8    0.19    0.06   1
  -2  -3   8   13.59    0.32   1
   2  -3  -8   13.91    0.33   1
  -2  -3   8   13.91    0.39   1
   2  -3  -8   13.94    0.34   1
  -2   3   8   14.04    0.32   1
   2   3  -8   14.30    0.35   1
   2   3  -8   13.47    0.36   1
   1  -3  -8   36.45    0.81   1
  -1  -3   8   35.73    0.79   1
  -1  -3   8   36.74    0.85   1
   1  -3  -8   36.55    0.81   1
   1   3  -8   34.33    0.82   1
   1   3  -8   37.21    0.81   1
   0  -3   8   49.47    1.14   1
   0  -3  -8   50.62    1.10   1
   0  -3  -8   48.60    1.10   1
   0  -3   8   50.06    1.08   1
   0   3  -8   49.24    1.11   1
   0   3  -8   52.08    1.09   1
   1  -3   8    2.35    0.10   1
  -1  -3  -8    2.31    0.12   1
  -1  -3  -8    2.20    0.11   1
   1  -3   8    2.21    0.15   1
  -1   3  -8    2.20    0.12   1
  -1   3  -8    2.33    0.09   1
   2  -3   8   20.26    0.53   1
   2  -3   8   20.79    0.48   1
  -2  -3  -8   20.14    0.50   1
  -2   3  -8   19.97    0.45   1
  -2   3  -8   20.11    0.50   1
   3  -3   8   34.01    0.81   1
  -3  -3  -8   33.43    0.79   1
  -3   3  -8   33.92    0.79   1
  -4  -3  -8   21.79    0.55   1
  -4   3  -8   21.85    0.54   1
  -5  -3  -8    0.11    0.08   1
  -5   3  -8    0.06    0.07   1
  -6  -3  -8    1.66    0.13   1
  -6   3  -8    1.46    0.12   1
  -7  -3  -8    3.39    0.18   1
  -7   3  -8    3.54    0.17   1
  -8  -3  -8    0.02    0.09   1
  -8   3  -8   -0.12    0.07   1
  -9  -3  -8    0.24    0.10   1
  -9   3  -8    0.09    0.08   1
 -10  -3  -8    2.67    0.19   1
 -10   3  -8    2.54    0.17   1
 -11  -3  -8    0.25    0.12   1
 -11   3  -8    0.16    0.10   1
 -12  -3  -8    0.74    0.14   1
 -13  -3  -8    0.17    0.12   1
  13   3   8    0.13    0.09   1
 -14  -3  -8    1.51    0.18   1
  14   3   8    1.51    0.15   1
 -18  -4   8    2.05    0.22   1
 -18   4   8    1.91    0.21   1
  18   4  -8    2.38    0.21   1
 -17  -4   8    0.09    0.14   1
 -17   4   8    0.28    0.13   1
  17   4  -8    0.25    0.13   1
 -16  -4   8    0.93    0.17   1
 -16   4   8    0.60    0.14   1
  16   4  -8    0.50    0.14   1
 -15  -4   8    1.10    0.17   1
 -15   4   8    0.76    0.13   1
  15   4  -8    1.00    0.15   1
 -14  -4   8    8.25    0.35   1
 -14   4   8    8.04    0.31   1
  14   4  -8    8.31    0.33   1
 -13  -4   8    0.31    0.12   1
 -13   4   8    0.24    0.09   1
  13   4  -8    0.65    0.13   1
  13   4  -8    0.42    0.08   1
  12  -4  -8    7.01    0.25   1
 -12  -4   8    7.32    0.31   1
  12   4  -8    6.71    0.28   1
  12   4  -8    7.56    0.23   1
 -12   4   8    6.77    0.26   1
 -11  -4   8    2.65    0.20   1
  11  -4  -8    2.88    0.15   1
 -11   4   8    2.83    0.15   1
  11   4  -8    2.68    0.18   1
  11   4  -8    2.56    0.14   1
 -10  -4   8   34.41    0.87   1
 -10  -4   8   35.10    0.81   1
  10  -4  -8   36.29    0.83   1
 -10   4   8   35.01    0.83   1
  10   4  -8   34.41    0.86   1
  10   4  -8   36.02    0.81   1
  -9  -4   8    0.67    0.12   1
  -9  -4   8    0.63    0.08   1
   9  -4  -8    0.95    0.10   1
   9   4  -8    0.82    0.09   1
   9   4  -8    0.74    0.11   1
  -9   4   8    0.84    0.09   1
   8  -4  -8   44.20    0.99   1
  -8  -4   8   43.09    1.03   1
  -8  -4   8   44.98    0.97   1
   8   4  -8   43.74    0.99   1
  -8   4   8   43.71    0.98   1
   8   4  -8   42.06    1.01   1
  -7  -4   8   12.88    0.32   1
  -7  -4   8   12.33    0.38   1
   7  -4  -8   12.60    0.34   1
   7   4  -8   12.66    0.36   1
  -7   4   8   12.57    0.32   1
   7   4  -8   12.24    0.34   1
  -6  -4   8  109.55    2.43   1
  -6  -4   8  115.79    2.37   1
   6  -4  -8  114.49    2.39   1
  -6   4   8  106.70    2.36   1
   6   4  -8  113.28    2.40   1
   6   4  -8  108.49    2.41   1
  -5  -4   8    0.05    0.08   1
   5  -4  -8   -0.04    0.06   1
  -5  -4   8   -0.05    0.04   1
   5   4  -8   -0.04    0.06   1
  -5   4   8   -0.09    0.03   1
   5   4  -8    0.03    0.07   1
  -4  -4   8   50.88    1.09   1
   4  -4  -8   50.50    1.12   1
  -4  -4   8   50.96    1.17   1
   4   4  -8   50.55    1.14   1
   4   4  -8   48.66    1.13   1
  -4   4   8   51.89    1.08   1
   3  -4  -8   12.88    0.30   1
  -3  -4   8   12.55    0.37   1
  -3  -4   8   12.65    0.30   1
   3  -4  -8   12.66    0.33   1
   3   4  -8   11.91    0.34   1
   3   4  -8   12.92    0.34   1
  -2  -4   8   56.00    1.26   1
  -2  -4   8   55.11    1.19   1
   2  -4  -8   55.08    1.22   1
   2  -4  -8   54.78    1.19   1
   2   4  -8   54.03    1.23   1
   2   4  -8   56.12    1.22   1
   1  -4  -8    4.25    0.16   1
  -1  -4   8    4.12    0.14   1
  -1  -4   8    4.25    0.20   1
   1  -4  -8    4.08    0.15   1
   1   4  -8    4.31    0.15   1
   1   4  -8    4.32    0.17   1
   0  -4   8   74.22    1.61   1
   0  -4  -8   74.68    1.63   1
   0  -4   8   74.50    1.67   1
   0  -4  -8   74.74    1.62   1
   0   4  -8   74.04    1.64   1
   0   4  -8   77.22    1.61   1
  -1  -4  -8   12.00    0.33   1
  -1  -4  -8   12.10    0.32   1
   1  -4   8   12.06    0.36   1
   1  -4   8   12.31    0.31   1
  -1   4  -8   11.82    0.33   1
  -1   4  -8   11.84    0.30   1
  -2  -4  -8   23.17    0.58   1
   2  -4   8   22.97    0.61   1
  -2  -4  -8   23.45    0.58   1
   2  -4   8   24.46    0.56   1
  -2   4  -8   24.64    0.53   1
  -2   4  -8   24.59    0.59   1
   3  -4   8    1.72    0.11   1
  -3  -4  -8    1.92    0.13   1
   3  -4   8    1.59    0.14   1
  -3  -4  -8    1.89    0.13   1
  -3   4  -8    1.65    0.12   1
  -4  -4  -8   14.14    0.40   1
   4  -4   8   15.24    0.39   1
  -4   4  -8   14.43    0.40   1
  -5  -4  -8    0.32    0.09   1
  -5   4  -8    0.37    0.08   1
  -6  -4  -8    0.51    0.10   1
  -6   4  -8    0.64    0.09   1
  -7  -4  -8    1.45    0.14   1
  -7   4  -8    1.53    0.13   1
  -8  -4  -8    6.07    0.26   1
  -8   4  -8    6.14    0.23   1
  -9  -4  -8    0.35    0.11   1
  -9   4  -8    0.35    0.10   1
 -10  -4  -8    9.50    0.35   1
 -10   4  -8    9.76    0.32   1
 -11  -4  -8    0.30    0.13   1
 -12  -4  -8    2.11    0.19   1
  12   4   8    1.72    0.16   1
 -13  -4  -8    0.01    0.11   1
  13   4   8    0.02    0.11   1
 -14  -4  -8    7.09    0.34   1
  14   4   8    7.21    0.29   1
 -17  -5   8    0.26    0.16   1
 -17   5   8    0.10    0.10   1
  17   5  -8    0.31    0.15   1
 -16  -5   8   24.33    0.73   1
  16   5  -8   24.59    0.70   1
 -15  -5   8    0.50    0.15   1
  15   5  -8    0.53    0.15   1
 -15   5   8    0.62    0.12   1
 -14  -5   8    0.11    0.13   1
  14   5  -8    0.07    0.08   1
 -14   5   8    0.01    0.08   1
  14   5  -8    0.08    0.12   1
 -13  -5   8   11.59    0.41   1
 -13  -5   8   12.26    0.39   1
  13  -5  -8   10.99    0.36   1
  13   5  -8   11.28    0.34   1
 -13   5   8   10.84    0.35   1
  13   5  -8   11.55    0.40   1
 -12  -5   8   13.27    0.45   1
  12  -5  -8   13.43    0.40   1
 -12  -5   8   13.19    0.38   1
  12   5  -8   13.96    0.38   1
 -12   5   8   12.99    0.39   1
  12   5  -8   12.99    0.43   1
  11  -5  -8    4.90    0.22   1
 -11  -5   8    5.15    0.24   1
 -11  -5   8    4.83    0.20   1
  11   5  -8    4.91    0.24   1
 -11   5   8    5.05    0.20   1
  11   5  -8    5.02    0.21   1
 -10  -5   8    2.24    0.14   1
 -10  -5   8    1.97    0.17   1
  10  -5  -8    2.32    0.16   1
 -10   5   8    2.43    0.13   1
  10   5  -8    2.23    0.14   1
  10   5  -8    2.26    0.18   1
  -9  -5   8    2.25    0.13   1
  -9  -5   8    2.20    0.18   1
   9  -5  -8    2.20    0.14   1
  -9   5   8    2.18    0.12   1
   9   5  -8    1.90    0.16   1
   9   5  -8    1.82    0.13   1
   8  -5  -8   20.70    0.52   1
  -8  -5   8   19.95    0.55   1
  -8  -5   8   20.63    0.49   1
   8   5  -8   19.88    0.53   1
  -8   5   8   19.84    0.48   1
   8   5  -8   19.40    0.51   1
   7  -5  -8    3.54    0.17   1
  -7  -5   8    3.32    0.14   1
  -7  -5   8    3.45    0.20   1
   7   5  -8    3.61    0.18   1
   7   5  -8    3.23    0.16   1
  -6  -5   8   -0.11    0.08   1
   6  -5  -8   -0.02    0.06   1
  -6  -5   8    0.01    0.05   1
   6   5  -8   -0.02    0.07   1
   6   5  -8    0.06    0.07   1
  -5  -5   8    8.06    0.23   1
   5  -5  -8    8.18    0.25   1
  -5  -5   8    7.62    0.28   1
   5   5  -8    7.58    0.26   1
   5   5  -8    7.40    0.25   1
  -4  -5   8    1.24    0.09   1
  -4  -5   8    1.30    0.14   1
   4  -5  -8    1.17    0.10   1
   4   5  -8    1.32    0.11   1
   4   5  -8    1.16    0.10   1
  -3  -5   8    0.28    0.10   1
  -3  -5   8    0.48    0.07   1
   3  -5  -8    0.47    0.08   1
   3   5  -8    0.42    0.08   1
   3   5  -8    0.48    0.09   1
  -2  -5   8    3.31    0.19   1
   2  -5  -8    3.31    0.12   1
  -2  -5   8    3.36    0.13   1
   2  -5  -8    3.24    0.15   1
   2   5  -8    3.28    0.16   1
   2   5  -8    3.11    0.15   1
  -1  -5   8    0.16    0.06   1
  -1  -5   8    0.11    0.09   1
   1  -5  -8    0.15    0.07   1
   1  -5  -8    0.20    0.06   1
   1   5  -8    0.06    0.06   1
   1   5  -8    0.19    0.07   1
   0  -5   8    1.87    0.11   1
   0  -5  -8    2.00    0.12   1
   0  -5   8    1.88    0.15   1
   0  -5  -8    1.97    0.13   1
   0   5  -8    2.08    0.13   1
   0   5  -8    1.88    0.11   1
   1  -5   8    0.21    0.06   1
  -1  -5  -8   -0.04    0.07   1
  -1  -5  -8    0.01    0.07   1
   1  -5   8    0.05    0.09   1
  -1   5  -8   -0.06    0.06   1
  -1   5  -8    0.05    0.05   1
  -2  -5  -8    0.83    0.10   1
   2  -5   8    0.87    0.09   1
  -2  -5  -8    0.84    0.09   1
   2  -5   8    0.79    0.12   1
  -2   5  -8    1.09    0.08   1
  -2   5  -8    1.00    0.10   1
   3  -5   8    0.65    0.08   1
  -3  -5  -8    0.79    0.10   1
   3  -5   8    0.55    0.11   1
  -3  -5  -8    0.68    0.10   1
  -3   5  -8    0.57    0.09   1
  -4  -5  -8    4.83    0.21   1
   4  -5   8    5.19    0.20   1
  -4  -5  -8    4.85    0.21   1
  -4   5  -8    4.98    0.20   1
  -5  -5  -8    5.49    0.23   1
  -5  -5  -8    5.77    0.25   1
   5  -5   8    5.79    0.22   1
  -5   5  -8    5.82    0.22   1
  -6  -5  -8    3.90    0.20   1
  -6   5  -8    4.12    0.19   1
  -7  -5  -8    1.59    0.15   1
  -7   5  -8    1.34    0.13   1
  -8  -5  -8   -0.03    0.09   1
  -8   5  -8    0.03    0.08   1
  -9  -5  -8   10.38    0.37   1
  -9   5  -8   11.17    0.35   1
 -10  -5  -8    0.79    0.14   1
 -11  -5  -8    0.03    0.12   1
  11   5   8    0.14    0.10   1
 -12  -5  -8    1.85    0.19   1
  12   5   8    1.52    0.16   1
 -13  -5  -8    1.50    0.18   1
  13   5   8    1.47    0.17   1
 -16  -6   8    0.16    0.15   1
  16   6  -8    0.19    0.14   1
 -15  -6   8   19.46    0.61   1
  15   6  -8   18.93    0.59   1
  14  -6  -8   -0.04    0.10   1
 -14  -6   8   -0.15    0.13   1
  14   6  -8    0.04    0.09   1
  14   6  -8   -0.02    0.11   1
 -13  -6   8    1.05    0.17   1
  13  -6  -8    1.17    0.15   1
  13   6  -8    1.40    0.13   1
  13   6  -8    1.42    0.17   1
  12  -6  -8    3.19    0.20   1
 -12  -6   8    3.33    0.24   1
  12   6  -8    3.50    0.19   1
  12   6  -8    3.23    0.22   1
 -11  -6   8   48.36    1.09   1
  11  -6  -8   47.14    1.11   1
 -11  -6   8   47.30    1.16   1
  11   6  -8   45.53    1.14   1
  11   6  -8   47.27    1.10   1
  10  -6  -8    0.53    0.11   1
 -10  -6   8    0.65    0.10   1
 -10  -6   8    0.44    0.13   1
  10   6  -8    0.30    0.12   1
  10   6  -8    0.53    0.10   1
   9  -6  -8    0.30    0.10   1
  -9  -6   8    0.23    0.11   1
  -9  -6   8    0.36    0.08   1
   9   6  -8    0.28    0.11   1
   9   6  -8    0.38    0.09   1
  -8  -6   8    0.07    0.10   1
  -8  -6   8    0.05    0.07   1
   8  -6  -8    0.18    0.08   1
   8   6  -8    0.08    0.09   1
   8   6  -8    0.06    0.08   1
  -7  -6   8    8.35    0.32   1
   7  -6  -8    8.45    0.28   1
  -7  -6   8    8.30    0.26   1
   7   6  -8    8.32    0.28   1
   7   6  -8    8.52    0.30   1
  -6  -6   8    2.03    0.12   1
   6  -6  -8    1.95    0.14   1
  -6  -6   8    1.96    0.17   1
   6   6  -8    2.14    0.16   1
   6   6  -8    1.90    0.14   1
   5  -6  -8    1.52    0.13   1
  -5  -6   8    1.53    0.11   1
  -5  -6   8    1.43    0.15   1
   5   6  -8    1.62    0.13   1
   5   6  -8    1.57    0.14   1
  -4  -6   8    1.80    0.11   1
   4  -6  -8    1.91    0.14   1
  -4  -6   8    1.80    0.14   1
   4   6  -8    1.81    0.14   1
   4   6  -8    1.39    0.13   1
   3  -6  -8   20.43    0.53   1
  -3  -6   8   20.60    0.50   1
  -3  -6   8   20.76    0.56   1
   3   6  -8   20.36    0.52   1
   3   6  -8   20.19    0.53   1
  -2  -6   8    4.91    0.18   1
   2  -6  -8    5.02    0.21   1
  -2  -6   8    5.03    0.24   1
   2   6  -8    5.35    0.21   1
   2   6  -8    5.50    0.21   1
   1  -6  -8   46.82    1.10   1
  -1  -6   8   47.20    1.08   1
  -1  -6   8   48.88    1.14   1
   1   6  -8   48.92    1.09   1
   1   6  -8   48.74    1.11   1
   0  -6   8    9.74    0.34   1
   0  -6  -8   10.00    0.28   1
   0  -6  -8   10.08    0.32   1
   0  -6   8    9.70    0.29   1
   0   6  -8   10.06    0.30   1
   0   6  -8    9.96    0.29   1
  -1  -6  -8    6.28    0.21   1
  -1  -6  -8    5.99    0.24   1
   1  -6   8    6.20    0.26   1
   1  -6   8    6.16    0.22   1
  -1   6  -8    6.36    0.23   1
  -1   6  -8    6.37    0.20   1
  -2  -6  -8    0.86    0.10   1
   2  -6   8    0.98    0.10   1
   2  -6   8    0.81    0.12   1
  -2  -6  -8    0.96    0.12   1
  -2   6  -8    0.72    0.10   1
  -3  -6  -8    6.01    0.24   1
  -3  -6  -8    5.55    0.22   1
   3  -6   8    6.11    0.22   1
   3  -6   8    5.61    0.26   1
  -3   6  -8    6.06    0.23   1
  -4  -6  -8    0.23    0.09   1
  -4  -6  -8    0.48    0.11   1
   4  -6   8    0.25    0.09   1
  -4   6  -8    0.13    0.08   1
  -5  -6  -8   10.76    0.35   1
   5  -6   8   10.95    0.34   1
  -5  -6  -8   10.97    0.36   1
  -5   6  -8   10.96    0.34   1
  -6  -6  -8    3.86    0.21   1
  -6  -6  -8    4.01    0.23   1
   6  -6   8    4.13    0.20   1
  -6   6  -8    3.80    0.19   1
  -7  -6  -8   28.43    0.76   1
  -7  -6  -8   28.98    0.74   1
  -7   6  -8   29.24    0.72   1
  -8  -6  -8    1.10    0.15   1
  -8  -6  -8    1.36    0.17   1
  -8   6  -8    1.47    0.14   1
  -9  -6  -8    1.95    0.18   1
  -9  -6  -8    2.20    0.20   1
   9   6   8    2.19    0.18   1
 -10  -6  -8   -0.11    0.11   1
  10   6   8   -0.16    0.11   1
 -11  -6  -8    3.79    0.25   1
  11   6   8    3.95    0.24   1
 -12  -6  -8    0.17    0.13   1
  12   6   8    0.35    0.13   1
 -15  -7   8    4.14    0.29   1
  15   7  -8    3.71    0.27   1
 -14  -7   8    0.19    0.15   1
  14  -7  -8    0.08    0.13   1
  14   7  -8    0.14    0.13   1
  14   7  -8    0.06    0.10   1
  13  -7  -8   12.83    0.42   1
 -13  -7   8   13.03    0.47   1
  13   7  -8   13.22    0.40   1
  13   7  -8   12.66    0.45   1
 -12  -7   8    0.13    0.13   1
  12  -7  -8    0.25    0.12   1
  12   7  -8    0.27    0.11   1
  12   7  -8    0.03    0.12   1
  11  -7  -8    0.57    0.13   1
 -11  -7   8    0.52    0.15   1
  11   7  -8    0.49    0.14   1
  11   7  -8    0.59    0.12   1
 -10  -7   8    2.31    0.20   1
  10  -7  -8    2.07    0.17   1
  10   7  -8    2.17    0.16   1
  10   7  -8    1.80    0.18   1
  -9  -7   8   15.79    0.43   1
   9  -7  -8   15.37    0.45   1
  -9  -7   8   14.58    0.47   1
   9   7  -8   14.85    0.44   1
   9   7  -8   14.71    0.47   1
   8  -7  -8    9.46    0.32   1
  -8  -7   8    9.76    0.30   1
  -8  -7   8    9.59    0.36   1
   8   7  -8    9.52    0.35   1
   8   7  -8    9.53    0.32   1
  -7  -7   8   -0.23    0.10   1
  -7  -7   8    0.08    0.08   1
   7  -7  -8    0.10    0.09   1
   7   7  -8    0.00    0.10   1
   7   7  -8    0.05    0.08   1
   6  -7  -8    2.50    0.17   1
  -6  -7   8    2.48    0.20   1
  -6  -7   8    2.45    0.15   1
   6   7  -8    2.59    0.17   1
   6   7  -8    2.42    0.18   1
  -5  -7   8    5.57    0.26   1
  -5  -7   8    5.41    0.21   1
   5  -7  -8    5.81    0.24   1
   5   7  -8    5.59    0.24   1
   5   7  -8    5.63    0.23   1
  -4  -7   8    2.77    0.20   1
  -4  -7   8    2.52    0.15   1
   4  -7  -8    2.72    0.17   1
   4   7  -8    2.28    0.16   1
   4   7  -8    2.65    0.17   1
   3  -7  -8    1.20    0.13   1
  -3  -7   8    1.41    0.12   1
  -3  -7   8    1.11    0.14   1
   3   7  -8    1.23    0.13   1
   3   7  -8    1.43    0.13   1
  -2  -7   8   -0.01    0.06   1
  -2  -7   8    0.17    0.11   1
   2  -7  -8    0.12    0.09   1
   2   7  -8    0.13    0.09   1
   2   7  -8    0.10    0.08   1
   1  -7  -8    7.23    0.27   1
  -1  -7   8    7.30    0.25   1
  -1  -7   8    7.35    0.29   1
   1   7  -8    7.76    0.26   1
   1   7  -8    7.10    0.27   1
   0  -7   8   12.20    0.40   1
   0  -7   8   11.78    0.35   1
   0  -7  -8   12.36    0.38   1
   0   7  -8   12.88    0.36   1
   0   7  -8   12.75    0.38   1
  -1  -7  -8   -0.02    0.09   1
   1  -7   8   -0.07    0.07   1
   1  -7   8   -0.12    0.09   1
  -1   7  -8    0.06    0.08   1
  -1   7  -8   -0.03    0.07   1
   2  -7   8   -0.07    0.08   1
   2  -7   8   -0.02    0.09   1
  -2  -7  -8   -0.20    0.06   1
  -2  -7  -8    0.06    0.10   1
  -2   7  -8   -0.03    0.08   1
  -3  -7  -8   11.54    0.37   1
  -3  -7  -8   11.11    0.35   1
   3  -7   8   11.17    0.35   1
  -3   7  -8   11.61    0.35   1
   4  -7   8   10.83    0.34   1
  -4  -7  -8   11.02    0.37   1
  -4  -7  -8   11.21    0.36   1
  -4   7  -8   10.95    0.35   1
   5  -7   8    3.92    0.20   1
  -5  -7  -8    4.04    0.21   1
  -5  -7  -8    3.98    0.23   1
  -5   7  -8    4.23    0.20   1
   6  -7   8    0.53    0.13   1
  -6  -7  -8    0.67    0.12   1
  -6  -7  -8    0.39    0.12   1
  -6   7  -8    0.84    0.12   1
  -7  -7  -8    3.47    0.25   1
   7  -7   8    3.71    0.21   1
  -7  -7  -8    3.70    0.23   1
  -7   7  -8    3.70    0.20   1
   7   7   8    3.40    0.21   1
  -8  -7  -8    1.49    0.18   1
  -8  -7  -8    1.47    0.16   1
   8   7   8    1.27    0.15   1
  -9  -7  -8    0.46    0.13   1
  -9  -7  -8    0.38    0.14   1
   9   7   8    0.28    0.12   1
 -10  -7  -8   -0.08    0.13   1
 -10  -7  -8   -0.12    0.13   1
  10   7   8   -0.01    0.10   1
 -11  -7  -8    3.94    0.26   1
 -11  -7  -8    4.70    0.29   1
  11   7   8    3.99    0.24   1
  14  -8  -8    1.49    0.18   1
 -14  -8   8    1.52    0.21   1
  14   8  -8    2.07    0.23   1
  13  -8  -8    0.68    0.14   1
 -13  -8   8    0.45    0.16   1
  13   8  -8    0.54    0.13   1
  13   8  -8    0.55    0.15   1
 -12  -8   8    0.69    0.17   1
  12  -8  -8    1.04    0.16   1
  12   8  -8    0.74    0.14   1
  12   8  -8    0.56    0.16   1
  11  -8  -8    7.33    0.31   1
 -11  -8   8    7.15    0.35   1
  11   8  -8    7.96    0.31   1
  11   8  -8    7.34    0.34   1
  10  -8  -8    8.89    0.33   1
 -10  -8   8    8.17    0.37   1
  10   8  -8    9.35    0.37   1
  10   8  -8    8.40    0.32   1
   9  -8  -8   -0.02    0.11   1
  -9  -8   8   -0.08    0.12   1
   9   8  -8    0.04    0.10   1
   9   8  -8    0.05    0.11   1
   8  -8  -8    4.72    0.24   1
  -8  -8   8    5.04    0.27   1
  -8  -8   8    4.31    0.26   1
   8   8  -8    4.93    0.26   1
   8   8  -8    5.31    0.24   1
  -7  -8   8   23.23    0.60   1
   7  -8  -8   23.11    0.63   1
  -7  -8   8   22.76    0.64   1
   7   8  -8   23.14    0.62   1
   7   8  -8   22.26    0.63   1
   6  -8  -8   28.64    0.76   1
  -6  -8   8   29.75    0.78   1
  -6  -8   8   30.49    0.73   1
   6   8  -8   29.55    0.76   1
   6   8  -8   29.78    0.77   1
  -5  -8   8    0.22    0.09   1
   5  -8  -8    0.11    0.10   1
  -5  -8   8    0.23    0.12   1
   5   8  -8    0.29    0.11   1
   5   8  -8    0.12    0.10   1
   4  -8  -8    3.91    0.22   1
  -4  -8   8    4.06    0.19   1
  -4  -8   8    4.13    0.24   1
   4   8  -8    4.64    0.22   1
   4   8  -8    4.08    0.22   1
  -3  -8   8   13.91    0.44   1
   3  -8  -8   13.26    0.42   1
  -3  -8   8   13.46    0.39   1
   3   8  -8   13.51    0.42   1
   3   8  -8   14.08    0.42   1
  -2  -8   8   21.22    0.56   1
  -2  -8   8   22.05    0.61   1
   2  -8  -8   21.97    0.59   1
   2   8  -8   22.19    0.58   1
   2   8  -8   21.11    0.58   1
   1  -8  -8    4.59    0.23   1
  -1  -8   8    4.56    0.21   1
  -1  -8   8    5.15    0.25   1
   1   8  -8    4.92    0.22   1
   1   8  -8    4.88    0.23   1
   0  -8   8    6.88    0.30   1
   0  -8   8    7.46    0.26   1
   0  -8  -8    6.62    0.28   1
   0   8  -8    6.76    0.26   1
   0   8  -8    7.32    0.28   1
   1  -8   8    9.31    0.35   1
  -1  -8  -8    9.37    0.34   1
   1  -8   8    8.59    0.30   1
  -1   8  -8    9.50    0.32   1
   2  -8   8   11.15    0.36   1
  -2  -8  -8   11.57    0.38   1
   2  -8   8   11.72    0.40   1
  -2   8  -8   10.83    0.36   1
   3  -8   8    1.25    0.14   1
  -3  -8  -8    1.16    0.15   1
   3   8   8    1.33    0.15   1
  -3   8  -8    1.21    0.13   1
   4  -8   8    2.46    0.18   1
  -4  -8  -8    2.02    0.16   1
  -4  -8  -8    2.36    0.20   1
   4   8   8    2.53    0.19   1
  -4   8  -8    2.29    0.17   1
  -5  -8  -8    0.37    0.13   1
  -5  -8  -8    0.42    0.12   1
   5  -8   8    0.34    0.11   1
   5   8   8    0.35    0.12   1
  -5   8  -8    0.41    0.11   1
  -6  -8  -8    2.09    0.20   1
   6  -8   8    1.80    0.17   1
  -6  -8  -8    1.76    0.16   1
  -6   8  -8    2.13    0.17   1
   6   8   8    1.44    0.16   1
   7  -8   8    1.34    0.17   1
  -7  -8  -8    1.68    0.19   1
  -7  -8  -8    1.39    0.17   1
   7   8   8    1.44    0.17   1
  -8  -8  -8    1.70    0.18   1
   8  -8   8    1.58    0.18   1
  -8  -8  -8    1.57    0.19   1
   8   8   8    1.62    0.17   1
  -9  -8  -8    0.68    0.16   1
  -9  -8  -8    0.73    0.14   1
   9   8   8    0.96    0.15   1
 -12  -9   8    7.41    0.37   1
  12  -9  -8    8.41    0.35   1
  12   9  -8    8.29    0.38   1
  12   9  -8    8.35    0.33   1
 -11  -9   8    1.06    0.19   1
  11  -9  -8    1.20    0.17   1
  11   9  -8    1.18    0.19   1
  11   9  -8    1.09    0.15   1
 -10  -9   8    0.91    0.18   1
  10  -9  -8    1.04    0.16   1
  10   9  -8    1.09    0.18   1
  10   9  -8    1.13    0.15   1
   9  -9  -8    0.09    0.12   1
  -9  -9   8   -0.27    0.11   1
   9   9  -8   -0.02    0.13   1
   9   9  -8    0.04    0.11   1
  -8  -9   8   13.11    0.45   1
   8  -9  -8   14.14    0.46   1
   8   9  -8   13.96    0.48   1
   8   9  -8   12.84    0.43   1
   7  -9  -8    0.15    0.12   1
  -7  -9   8   -0.12    0.13   1
   7   9  -8    0.05    0.11   1
   7   9  -8    0.15    0.13   1
   6  -9  -8    0.27    0.12   1
  -6  -9   8   -0.05    0.12   1
   6   9  -8    0.25    0.12   1
   6   9  -8    0.12    0.12   1
  -5  -9   8    3.82    0.24   1
  -5  -9   8    4.82    0.22   1
   5  -9  -8    4.24    0.24   1
   5   9  -8    4.53    0.26   1
   5   9  -8    4.43    0.24   1
  -4  -9   8    8.89    0.31   1
  -4  -9   8    8.62    0.34   1
   4  -9  -8    8.65    0.34   1
   4   9  -8    8.74    0.33   1
   4   9  -8    8.45    0.34   1
   3  -9  -8    0.63    0.14   1
  -3  -9   8    1.14    0.16   1
  -3  -9   8    1.03    0.13   1
   3   9  -8    0.92    0.14   1
   3   9  -8    0.73    0.13   1
  -2  -9   8    2.52    0.21   1
  -2  -9   8    2.44    0.18   1
   2  -9  -8    2.66    0.21   1
   2   9  -8    2.59    0.20   1
   2   9  -8    2.38    0.19   1
  -1  -9   8    3.24    0.20   1
   1  -9  -8    3.04    0.22   1
  -1  -9   8    3.17    0.23   1
   1   9  -8    2.98    0.20   1
   1   9  -8    3.18    0.21   1
  -1   9   8    2.84    0.18   1
   0  -9  -8    4.89    0.27   1
   0  -9   8    4.45    0.23   1
   0  -9   8    4.48    0.26   1
   0   9  -8    4.21    0.23   1
   0   9   8    4.36    0.22   1
   1  -9   8    0.54    0.14   1
   1  -9   8    0.38    0.11   1
  -1  -9  -8    0.38    0.13   1
  -1   9  -8    0.34    0.12   1
   1   9   8    0.29    0.11   1
   2  -9   8    4.19    0.22   1
  -2  -9  -8    4.42    0.25   1
   2   9   8    3.95    0.22   1
  -2   9  -8    3.55    0.21   1
  -3  -9  -8    3.70    0.24   1
   3  -9   8    3.30    0.20   1
  -3   9  -8    3.37    0.21   1
   3   9   8    3.37    0.23   1
   4  -9   8    1.80    0.17   1
  -4  -9  -8    2.18    0.20   1
  -4   9  -8    1.91    0.17   1
   4   9   8    2.08    0.18   1
  -5  -9  -8    0.71    0.15   1
   5  -9   8    0.88    0.15   1
   5   9   8    0.70    0.14   1
  -5   9  -8    0.88    0.14   1
  -6  -9  -8    0.02    0.13   1
   6  -9   8    0.34    0.12   1
   6   9   8    0.01    0.12   1
  -7  -9  -8    2.58    0.23   1
   7  -9   8    2.95    0.22   1
   7   9   8    2.78    0.22   1
   9 -10  -8    2.46    0.23   1
   9  10  -8    2.75    0.22   1
   9  10  -8    2.69    0.25   1
  -8 -10   8    0.19    0.13   1
   8 -10  -8    0.47    0.15   1
   8  10  -8    0.46    0.15   1
   8  10  -8    0.45    0.14   1
   7 -10  -8    7.83    0.33   1
  -7 -10   8    7.29    0.34   1
   7  10  -8    6.70    0.31   1
   7  10  -8    8.37    0.37   1
   6 -10  -8    0.34    0.13   1
  -6 -10   8    0.46    0.14   1
   6  10  -8    0.31    0.13   1
   6  10  -8    0.47    0.13   1
  -5 -10   8    1.73    0.18   1
   5 -10  -8    1.63    0.19   1
   5  10  -8    1.69    0.18   1
   5  10  -8    1.86    0.19   1
   4 -10  -8    0.90    0.15   1
  -4 -10   8    1.02    0.15   1
   4  10  -8    1.05    0.16   1
   4  10  -8    1.11    0.16   1
  -3 -10   8   15.40    0.50   1
   3 -10  -8   16.06    0.51   1
   3  10  -8   14.89    0.48   1
   3  10  -8   14.91    0.48   1
   2 -10  -8    7.39    0.33   1
  -2 -10   8    6.12    0.33   1
   2  10  -8    7.62    0.31   1
  -1 -10   8   10.75    0.38   1
  -1 -10   8   11.51    0.41   1
   1 -10  -8   11.30    0.41   1
   1  10  -8   11.59    0.40   1
   0 -10   8    3.88    0.25   1
   0 -10   8    3.34    0.22   1
   0 -10  -8    4.04    0.25   1
   0  10  -8    3.72    0.23   1
   0  10   8    3.59    0.24   1
  -1 -10  -8    1.38    0.18   1
   1 -10   8    1.58    0.17   1
   1  10   8    1.47    0.16   1
  -1  10  -8    1.64    0.17   1
   2 -10   8    0.04    0.11   1
  -2 -10  -8   -0.02    0.13   1
  -2  10  -8   -0.09    0.11   1
   2  10   8    0.04    0.11   1
   3 -10   8    0.51    0.14   1
  -3 -10  -8    0.58    0.15   1
  -3  10  -8    0.39    0.12   1
   3  10   8    0.33    0.12   1
   4 -10   8    1.82    0.18   1
  -4 -10  -8    1.76    0.20   1
  -4  10  -8    1.56    0.26   1
   4  10   8    1.33    0.17   1
  -5 -10  -8    5.78    0.32   1
   5 -10   8    5.70    0.30   1
   5  10   8    5.65    0.30   1
   3 -11  -8    0.17    0.14   1
   3  11  -8   -0.08    0.12   1
   2 -11  -8    0.11    0.13   1
   2  11  -8    0.00    0.13   1
   1 -11  -8    2.13    0.21   1
   1  11  -8    2.66    0.21   1
 -19   0   9    0.15    0.15   1
 -18   0   9    0.06    0.13   1
 -17   0   9   17.22    0.55   1
 -16   0   9   -0.02    0.12   1
 -15   0   9    0.07    0.11   1
 -14   0   9   -0.02    0.10   1
 -13   0   9    4.06    0.22   1
 -12   0   9    0.02    0.09   1
 -11   0   9   18.14    0.50   1
  11   0  -9   18.12    0.50   1
 -10   0   9    0.07    0.08   1
  10   0  -9    0.00    0.06   1
   9   0  -9   27.22    0.67   1
  -9   0   9   27.54    0.68   1
  -8   0   9    0.10    0.07   1
   8   0  -9    0.13    0.07   1
   8   0  -9    0.02    0.02   1
   8   0  -9    0.04    0.02   1
   7   0  -9   27.53    0.60   1
  -7   0   9   27.24    0.66   1
   7   0  -9   27.82    0.60   1
   6   0  -9    0.00    0.04   1
  -6   0   9    0.08    0.06   1
  -6   0   9    0.01    0.02   1
   5   0  -9   30.41    0.67   1
  -5   0   9   30.20    0.71   1
  -4   0   9    0.01    0.06   1
   4   0  -9   -0.01    0.04   1
   3   0  -9   60.57    1.32   1
  -3   0   9   60.63    1.33   1
   2   0  -9    0.02    0.05   1
   2   0  -9    0.03    0.05   1
  -2   0   9   -0.01    0.06   1
   2   0  -9    0.01    0.03   1
   1   0  -9    1.03    0.08   1
  -1   0   9    0.96    0.09   1
   0   0   9    0.09    0.06   1
   0   0  -9    0.05    0.06   1
   1   0   9  447.02    9.43   1
  -1   0  -9  434.70    9.47   1
  -2   0  -9    0.04    0.06   1
   2   0   9    0.00    0.06   1
  -3   0  -9    5.71    0.20   1
  -4   0  -9    0.10    0.07   1
  -5   0  -9  101.45    2.21   1
  -6   0  -9    0.05    0.06   1
  -7   0  -9   36.96    0.88   1
  -8   0  -9    0.06    0.08   1
  -9   0  -9   53.57    1.24   1
 -10   0  -9    0.00    0.09   1
 -11   0  -9   22.92    0.62   1
 -12   0  -9   -0.02    0.10   1
 -13   0  -9    8.09    0.34   1
 -14   0  -9    0.14    0.13   1
 -19  -1   9    0.23    0.15   1
 -19   1   9    0.30    0.15   1
 -18  -1   9    0.98    0.17   1
 -18   1   9    1.06    0.18   1
 -17  -1   9    1.57    0.19   1
 -17   1   9    1.32    0.18   1
 -16  -1   9   11.80    0.43   1
 -16   1   9   11.51    0.42   1
  16   1  -9   11.63    0.40   1
 -15  -1   9    0.05    0.12   1
 -15   1   9    0.16    0.11   1
  15   1  -9    0.08    0.11   1
 -14  -1   9    1.34    0.15   1
 -14   1   9    1.15    0.15   1
  14   1  -9    1.39    0.15   1
 -13  -1   9    0.17    0.10   1
  13   1  -9    0.13    0.10   1
 -13   1   9    0.14    0.10   1
 -12  -1   9    0.03    0.09   1
  12   1  -9    0.12    0.09   1
 -12   1   9   -0.05    0.08   1
 -11  -1   9    2.71    0.18   1
 -11   1   9    2.62    0.18   1
  11   1  -9    2.84    0.17   1
 -10  -1   9    0.70    0.11   1
  10   1  -9    0.77    0.04   1
 -10   1   9    0.71    0.10   1
  10   1  -9    0.63    0.11   1
  -9  -1   9    6.80    0.26   1
   9   1  -9    7.64    0.19   1
   9   1  -9    7.05    0.24   1
  -9   1   9    7.54    0.25   1
  -8  -1   9    0.73    0.10   1
  -8   1   9    0.80    0.09   1
   8   1  -9    0.72    0.10   1
   8   1  -9    0.75    0.06   1
  -7  -1   9   18.36    0.48   1
  -7   1   9   18.70    0.47   1
   7   1  -9   18.74    0.43   1
   7   1  -9   18.24    0.48   1
  -6  -1   9    2.94    0.15   1
   6  -1  -9    2.87    0.08   1
   6  -1  -9    2.99    0.09   1
   6   1  -9    3.16    0.12   1
   6   1  -9    2.82    0.14   1
  -6   1   9    2.88    0.13   1
   5  -1  -9    5.76    0.14   1
  -5  -1   9    5.59    0.20   1
   5  -1  -9    5.76    0.15   1
   5   1  -9    5.87    0.17   1
  -5   1   9    5.59    0.18   1
   5   1  -9    5.79    0.20   1
   4  -1  -9    7.37    0.18   1
   4  -1  -9    7.84    0.20   1
  -4  -1   9    7.43    0.24   1
   4   1  -9    7.52    0.23   1
  -4   1   9    7.72    0.22   1
   4   1  -9    7.69    0.22   1
   3  -1  -9    0.33    0.05   1
  -3  -1   9    0.33    0.07   1
   3  -1  -9    0.37    0.03   1
  -3   1   9    0.38    0.06   1
   3   1  -9    0.43    0.07   1
   3   1  -9    0.33    0.06   1
  -2  -1   9   12.87    0.34   1
   2  -1  -9   11.91    0.31   1
   2  -1  -9   11.99    0.28   1
  -2   1   9   12.64    0.32   1
   2   1  -9   11.92    0.32   1
  -1  -1   9    6.96    0.22   1
   1  -1  -9    6.68    0.17   1
   1  -1  -9    6.59    0.20   1
  -1   1   9    6.83    0.20   1
   1   1  -9    6.17    0.17   1
   1   1  -9    6.38    0.20   1
   0  -1  -9    1.22    0.09   1
   0  -1   9    1.05    0.10   1
   0   1   9    1.13    0.08   1
   0   1  -9    0.88    0.08   1
  -1  -1  -9    0.47    0.07   1
   1  -1   9    0.46    0.08   1
  -1   1  -9    0.45    0.07   1
   1   1   9    0.53    0.06   1
  -2  -1  -9   22.34    0.54   1
   2  -1   9   22.12    0.55   1
  -2   1  -9   21.99    0.54   1
  -3  -1  -9    3.96    0.17   1
  -3   1  -9    4.02    0.17   1
  -4  -1  -9    5.18    0.20   1
  -4   1  -9    4.57    0.19   1
  -5  -1  -9   16.21    0.44   1
  -5   1  -9   16.55    0.44   1
  -6  -1  -9   44.76    1.06   1
  -6   1  -9   46.85    1.06   1
  -7  -1  -9   13.66    0.40   1
  -7   1  -9   13.85    0.40   1
  -8  -1  -9    0.02    0.09   1
  -8   1  -9    0.05    0.08   1
  -9  -1  -9   10.12    0.34   1
  -9   1  -9    9.44    0.32   1
 -10  -1  -9    4.45    0.23   1
 -10   1  -9    4.65    0.22   1
 -11  -1  -9    4.04    0.23   1
 -11   1  -9    4.51    0.23   1
 -12  -1  -9    3.73    0.23   1
 -12   1  -9    4.37    0.23   1
 -13  -1  -9    4.72    0.26   1
 -13   1  -9    5.04    0.27   1
 -14  -1  -9    5.29    0.29   1
 -19  -2   9    0.15    0.15   1
 -19   2   9    0.02    0.13   1
 -18  -2   9    1.40    0.20   1
 -18   2   9    1.56    0.19   1
  18   2  -9    1.27    0.18   1
 -17  -2   9    0.04    0.13   1
 -17   2   9    0.12    0.13   1
  17   2  -9    0.17    0.13   1
 -16  -2   9    0.41    0.14   1
  16   2  -9    0.24    0.12   1
 -16   2   9    0.40    0.13   1
 -15  -2   9    0.07    0.11   1
 -15   2   9   -0.03    0.11   1
  15   2  -9    0.10    0.11   1
 -14  -2   9    0.51    0.13   1
 -14   2   9    0.75    0.13   1
  14   2  -9    0.56    0.12   1
 -13  -2   9    0.44    0.12   1
  13   2  -9    0.59    0.12   1
 -13   2   9    0.40    0.11   1
 -12  -2   9    0.08    0.10   1
  12   2  -9    0.32    0.10   1
 -12   2   9    0.21    0.09   1
 -11  -2   9   -0.05    0.09   1
 -11   2   9   -0.05    0.07   1
  11   2  -9    0.01    0.04   1
  11   2  -9    0.00    0.08   1
 -10  -2   9    0.15    0.09   1
 -10   2   9   -0.06    0.06   1
  10   2  -9    0.04    0.05   1
  10   2  -9    0.02    0.08   1
  -9  -2   9    0.92    0.12   1
   9   2  -9    0.98    0.11   1
   9   2  -9    0.95    0.08   1
  -9   2   9    1.01    0.10   1
  -8  -2   9   19.40    0.55   1
   8  -2  -9   22.44    0.50   1
   8   2  -9   20.48    0.55   1
  -8   2   9   23.17    0.54   1
   8   2  -9   22.67    0.51   1
   7  -2  -9    0.41    0.05   1
  -7  -2   9    0.38    0.09   1
  -7  -2   9    0.49    0.04   1
   7   2  -9    0.36    0.08   1
  -7   2   9    0.43    0.07   1
   7   2  -9    0.48    0.06   1
  -6  -2   9   15.29    0.42   1
  -6  -2   9   15.76    0.33   1
   6  -2  -9   15.31    0.36   1
   6   2  -9   15.42    0.41   1
   6   2  -9   15.39    0.38   1
  -6   2   9   15.51    0.39   1
   5  -2  -9    2.70    0.10   1
   5  -2  -9    2.78    0.08   1
  -5  -2   9    2.49    0.15   1
   5   2  -9    2.82    0.14   1
   5   2  -9    2.53    0.12   1
  -5   2   9    2.84    0.12   1
   4  -2  -9  139.07    2.89   1
  -4  -2   9  133.29    2.95   1
   4  -2  -9  139.43    2.89   1
   4   2  -9  139.95    2.93   1
   4   2  -9  132.51    2.92   1
  -4   2   9  137.92    2.91   1
  -3  -2   9    0.07    0.06   1
   3  -2  -9    0.01    0.04   1
   3  -2  -9   -0.01    0.04   1
   3   2  -9    0.05    0.05   1
   3   2  -9   -0.03    0.05   1
  -3   2   9    0.02    0.04   1
   2  -2  -9    1.76    0.10   1
  -2  -2   9    1.73    0.13   1
   2  -2  -9    1.68    0.08   1
   2   2  -9    1.73    0.11   1
   2   2  -9    2.01    0.10   1
  -2   2   9    1.81    0.09   1
   1  -2  -9    0.07    0.04   1
   1  -2  -9    0.05    0.05   1
  -1  -2   9    0.17    0.08   1
  -1   2   9    0.05    0.04   1
   1   2  -9    0.21    0.06   1
   1   2  -9    0.03    0.05   1
   0  -2  -9   19.07    0.44   1
   0  -2   9   18.60    0.48   1
   0  -2  -9   18.83    0.46   1
   0   2   9   18.46    0.44   1
   0   2  -9   18.16    0.46   1
   1  -2   9    0.63    0.10   1
  -1  -2  -9    0.66    0.08   1
  -1   2  -9    0.59    0.08   1
   2  -2   9   35.86    0.85   1
  -2  -2  -9   35.95    0.83   1
  -2   2  -9   35.69    0.83   1
   3  -2   9    0.59    0.10   1
  -3  -2  -9    0.48    0.08   1
  -3   2  -9    0.60    0.09   1
  -4  -2  -9   25.27    0.61   1
  -4   2  -9   24.74    0.61   1
  -5  -2  -9    0.12    0.07   1
  -5   2  -9   -0.08    0.07   1
  -6  -2  -9   -0.06    0.08   1
  -6   2  -9    0.08    0.08   1
  -7  -2  -9    0.11    0.09   1
  -7   2  -9    0.07    0.08   1
  -8  -2  -9    0.16    0.09   1
  -8   2  -9    0.25    0.09   1
  -9  -2  -9    0.32    0.11   1
  -9   2  -9    0.44    0.10   1
 -10  -2  -9    6.16    0.27   1
 -10   2  -9    6.44    0.26   1
 -11  -2  -9    0.07    0.11   1
 -11   2  -9   -0.08    0.09   1
 -12  -2  -9   15.59    0.48   1
 -12   2  -9   14.68    0.46   1
 -13  -2  -9    0.03    0.11   1
 -14  -2  -9    2.28    0.21   1
  14   2   9    2.45    0.18   1
 -18  -3   9    0.35    0.16   1
  18   3  -9    0.74    0.16   1
 -18   3   9    0.72    0.16   1
 -17  -3   9    3.00    0.26   1
 -17   3   9    3.03    0.23   1
  17   3  -9    3.08    0.24   1
 -16  -3   9    0.27    0.14   1
 -16   3   9    0.26    0.12   1
  16   3  -9    0.20    0.13   1
 -15  -3   9    1.48    0.18   1
 -15   3   9    1.52    0.16   1
  15   3  -9    1.58    0.18   1
 -14  -3   9    3.21    0.24   1
  14   3  -9    3.52    0.22   1
 -14   3   9    3.65    0.21   1
 -13  -3   9    1.07    0.15   1
  13   3  -9    1.02    0.15   1
 -13   3   9    1.11    0.13   1
 -12  -3   9    4.36    0.24   1
  12   3  -9    4.04    0.22   1
  12   3  -9    4.44    0.15   1
 -12   3   9    4.50    0.20   1
 -11  -3   9    5.39    0.25   1
  11   3  -9    5.79    0.18   1
  11   3  -9    5.34    0.24   1
[truncated: 195,689 more chars]
